# Supplementary material for: Global conservation status of the jawed vertebrate Tree of Life
Source: Nat Commun. 2024 Feb 29;15:1101. doi: 10.1038/s41467-024-45119-z (PMC10904806; doi:10.1038/s41467-024-45119-z)
Supplement: Supplementary file 4 — Supplementary Data 1 [file 41467_2024_45119_MOESM4_ESM.xlsx]

## Sheet: Clade statistics
Clade	Spp no.	Threatened spp. no	Proportion thr spp.	prop. thr. spp. assessed	Total PD (MY)	Median TBL (MY)	Median ED (MY)	Median EDGE MY)	EDGE spp. no.	Median loss IUCN50 (MY)	Median loss IUCN500 (MY)	Median loss EDGE (MY)	Median pct loss IUCN50 (MY)	Median pct loss IUCN500 (MY)	Median pct loss EDGE (MY)
Turtles	351	161	45.8689	64.6586	6519.78	6.35132	9.0927	2.01556	96	1335.93	2244.18	1700.82	20.4472	34.4133	26.0422
Amphibs	8024	2323	28.9506	34.0167	142670	6.51986	8.58776	1.39942	926	20920.6	36912.8	24578.5	14.6913	25.8736	17.3518
Crocodilians	25	12	48	52.1739	612.602	9.35853	13.0106	2.83083	7	95.1988	136.728	125.295	15.6224	22.4074	20.5515
Lepidosaurs	10735	1220	11.3647	16.1077	134253	4.85727	6.09125	0.700343	621	17383.6	29981.4	20146.9	12.923	22.2912	15.0021
Sharks	1290	331	25.6589	29.292	41297.1	7.91828	11.0266	2.05029	75	5082.78	9174.71	6115.84	12.1878	22.0805	14.674
Fish	32760	2471	7.54274	16.2012	329935	2.67425	3.42866	0.440628	978	35372.1	60511.8	39370.3	10.7185	18.3467	11.9329
Mammals	6253	1295	20.7101	22.4904	37067.7	1.56429	1.98195	0.238131	643	2758.35	5171.9	3725.37	7.43978	13.9519	10.0387
Birds	10988	1483	13.4965	13.4965	89746.8	2.95379	3.21526	0.195317	696	2875.97	5405.3	6102.9	3.20487	6.00999	6.79134
All	70426	9296	13.1997	19.4465	782102	3.48952	4.24005	0.443895	4042	85824.5	149539	101866	10.9736	19.1201	13.0246

## Sheet: EDGE scores all species
RL.ID	Clade	Family	Species	RL.cat	TBL.median	ED.median	EDGE.median	Lost.taxa	PossiblyExtinct.RL	NeedsUpdating	Popn.trend	EDGE species
41848	Chondrichthyes	Rhinidae	Rhina ancylostoma	CR	95.1414	97.8322	87.7867	0	0	0	Decreasing	YES
11575	Ray-finned fish	Lepidogalaxiidae	Lepidogalaxias salamandroides	EN	172.157	172.157	84.0223	0	0	0	Decreasing	YES
8070	Testudines	Podocnemididae	Erymnochelys madagascariensis	CR	82.1731	82.1831	76.3039	0	0	1	Decreasing	YES
18428	Ray-finned fish	Polyodontidae	Psephurus gladius	CR	63.1	76.9046	73.554	0	1	1	Unknown	YES
18584848	Chondrichthyes	Pristidae	Pristis pristis	CR	80.0959	82.6651	70.1901	0	0	0	Decreasing	YES
18457	Testudines	Chelidae	Pseudemydura umbrina	CR	69.4425	69.4425	64.5219	0	0	1	NA	YES
58075	Amphibians	Petropedetidae	Ericabatrachus baleensis	CR	70.1262	70.1262	63.7263	0	0	0	Unknown	YES
3898	Testudines	Carettochelyidae	Carettochelys insculpta	EN	118.821	118.821	59.4039	0	0	0	Decreasing	YES
172958	Lepidosaurs	Xenotyphlopidae	Xenotyphlops grandidieri	CR	64.9723	64.9723	58.9402	0	0	0	Unknown	YES
57946	Amphibians	Microhylidae	Parhoplophryne usambarica	CR	57.1817	63.8089	57.4447	1	1	0	Unknown	YES
39389	Chondrichthyes	Pristidae	Anoxypristis cuspidata	EN	119.837	120.048	54.4396	0	0	0	Decreasing	YES
22697536	Birds	Threskiornithidae	Thaumatibis gigantea	CR	58.2439	58.2439	54.2297	0	0	0	Decreasing	YES
57287221	Lepidosaurs	Shinisauridae	Shinisaurus crocodilurus	EN	111.34	111.34	53.8863	0	0	0	Decreasing	YES
6493	Testudines	Dermatemydidae	Dermatemys mawii	CR	56.1468	56.1468	52.2209	0	0	1	Decreasing	YES
57703	Amphibians	Brevicipitidae	Balebreviceps hillmani	CR	55.0444	55.0444	50.359	0	0	0	Decreasing	YES
18175	Chondrichthyes	Pristidae	Pristis pectinata	CR	48.4171	56.5485	49.9544	0	0	0	Decreasing	YES
39393	Chondrichthyes	Pristidae	Pristis zijsron	CR	46.3082	55.5638	48.7199	0	0	0	Decreasing	YES
22596	Ray-finned fish	Eleotridae	Typhleotris pauliani	CR	37.7218	51.5911	48.1775	0	0	0	Unknown	YES
59048	Amphibians	Sooglossidae	Sechellophryne pipilodryas	CR	22.5246	49.8447	46.0287	0	0	0	Unknown	YES
14663	Amphibians	Sooglossidae	Sooglossus thomasseti	CR	19.7482	48.7635	44.0434	0	0	0	Unknown	YES
13032	Amphibians	Microhylidae	Melanobatrachus indicus	EN	89.6022	89.6022	43.6812	0	0	1	Decreasing	YES
22685245	Birds	Strigopidae	Strigops habroptila	CR	43.9631	47.0809	42.9323	0	0	0	Increasing	YES
55202	Amphibians	Dendrobatidae	Minyobates steyermarki	CR	45.726	45.7449	42.246	0	0	0	Decreasing	YES
128969918	Ray-finned fish	Eleotridae	Milyeringa justitia	CR	40.5205	43.9252	41.9625	0	0	0	Unknown	YES
39386	Chondrichthyes	Sphyrnidae	Sphyrna mokarran	CR	46.0893	46.1481	41.5084	0	0	0	Decreasing	YES
4292	Chondrichthyes	Cetorhinidae	Cetorhinus maximus	EN	88.4041	88.4087	40.9331	0	0	0	Decreasing	YES
19514	Amphibians	Rhinodermatidae	Rhinoderma rufum	CR	21.9669	43.9625	40.0733	0	1	0	Decreasing	YES
57499221	Ray-finned fish	Eleotridae	Typhleotris mararybe	CR	7.44718	44.3182	39.4919	0	0	0	Stable	YES
20372	Amphibians	Leptodactylidae	Pleurodema somuncurense	CR	44.059	44.1102	38.9007	0	0	0	Decreasing	YES
6715	Amphibians	Alytidae	Latonia nigriventer	CR	41.9975	41.9975	38.6406	0	0	0	Unknown	YES
182459	Ray-finned fish	Denticipitidae	Denticeps clupeoides	VU	153.964	153.964	36.0796	0	0	0	Unknown	YES
22693049	Birds	Pedionomidae	Pedionomus torquatus	CR	39.7058	39.7059	35.952	0	0	0	Decreasing	YES
39332	Chondrichthyes	Squatinidae	Squatina squatina	CR	33.3238	38.9071	35.8417	0	0	0	Decreasing	YES
20380	Amphibians	Sooglossidae	Sechellophryne gardineri	EN	22.5246	72.8445	35.7105	0	0	0	Decreasing	YES
61417	Chondrichthyes	Squatinidae	Squatina aculeata	CR	33.1763	38.9102	35.4231	0	0	0	Decreasing	YES
20381	Amphibians	Sooglossidae	Sooglossus sechellensis	EN	19.792	73.1248	35.3072	0	0	0	Decreasing	YES
57867	Amphibians	Microhylidae	Madecassophryne truebae	EN	71.3126	71.3126	34.4355	0	0	0	Decreasing	YES
22689559	Birds	Aegothelidae	Aegotheles savesi	CR	37.7344	38.8927	34.1174	0	0	0	Decreasing	YES
17585	Testudines	Platysternidae	Platysternon megacephalum	EN	68.0344	68.0344	34.0631	0	0	0	Decreasing	YES
56492	Amphibians	Craugastoridae	Pristimantis caprifer	CR	25.881	38.8846	33.4428	0	0	0	Decreasing	YES
44617	Chondrichthyes	Ginglymostomatidae	Pseudoginglymostoma brevicaudatum	CR	19.6983	36.7525	33.2451	0	0	0	Decreasing	YES
21531	Amphibians	Myobatrachidae	Taudactylus eungellensis	CR	13.6488	35.7548	32.2219	0	0	1	Decreasing	YES
21533	Amphibians	Myobatrachidae	Taudactylus pleione	CR	13.7109	35.6106	32.0556	0	0	1	Decreasing	YES
62251	Lepidosaurs	Scincidae	Gongylomorphus bojerii	CR	29.9024	34.6001	31.3538	0	0	0	Stable	YES
22696221	Birds	Sagittariidae	Sagittarius serpentarius	EN	65.1109	65.1109	31.0902	0	0	0	Decreasing	YES
21534	Amphibians	Myobatrachidae	Taudactylus rheophilus	CR	12.903	33.6589	31.0098	0	0	1	Unknown	YES
10832	Amphibians	Rhinodermatidae	Insuetophrynus acarpicus	EN	57.7776	63.9276	30.8354	0	0	0	Decreasing	YES
21529	Amphibians	Myobatrachidae	Taudactylus acutirostris	CR	12.9742	33.7625	30.8076	0	0	1	Decreasing	YES
58010	Amphibians	Microhylidae	Anilany helenae	CR	29.3283	33.9623	30.6729	0	0	0	Decreasing	YES
175535	Amphibians	Phrynobatrachidae	Phrynobatrachus chukuchuku	CR	31.4345	33.4967	30.4715	0	0	0	Decreasing	YES
22595	Ray-finned fish	Eleotridae	Typhleotris madagascariensis	EN	19.6318	65.1553	30.4195	0	0	0	Unknown	YES
104050689	Chondrichthyes	Glaucostegidae	Glaucostegus cemiculus	CR	13.0036	32.82	30.2208	0	0	0	Decreasing	YES
135798	Amphibians	Mantellidae	Tsingymantis antitra	EN	61.1882	61.1882	29.8048	0	0	0	Unknown	YES
56326	Amphibians	Strabomantidae	Atopophrynus syntomopus	CR	31.7021	31.953	29.3873	0	0	0	Decreasing	YES
19513	Amphibians	Rhinodermatidae	Rhinoderma darwinii	EN	22.0146	61.3268	29.3022	0	0	0	Decreasing	YES
203127	Lepidosaurs	Dactyloidae	Anolis utilensis	CR	28.2496	34.346	29.2392	0	0	0	Decreasing	YES
2664	Amphibians	Hynobiidae	Afghanodon mustersi	CR	26.5172	31.4713	28.9803	0	0	1	Decreasing	YES
39385	Chondrichthyes	Sphyrnidae	Sphyrna lewini	CR	32.6267	32.7425	28.9344	0	0	0	Decreasing	YES
8966	Crocodylians	Gavialidae	Gavialis gangeticus	CR	24.7002	31.7079	28.929	0	0	0	Increasing	YES
867	Crocodylians	Alligatoridae	Alligator sinensis	CR	29.907	31.1754	28.6868	0	0	0	Stable	YES
39390	Chondrichthyes	Pristidae	Pristis clavata	EN	62.5435	66.8803	28.6372	0	0	0	Decreasing	YES
194258	Lepidosaurs	Sphaerodactylidae	Gonatodes daudini	CR	32.8817	33.1316	28.4898	0	0	0	Stable	YES
74994974	Lepidosaurs	Dactyloidae	Anolis darlingtoni	CR	30.9255	31.0296	28.1516	0	0	0	Decreasing	YES
17938	Ray-finned fish	Polyodontidae	Polyodon spathula	VU	63.1	119.12	27.8326	0	0	1	Unknown	YES
57823	Amphibians	Microhylidae	Hoplophryne uluguruensis	EN	30.0659	56.6388	27.5676	0	0	0	Unknown	YES
57822	Amphibians	Microhylidae	Hoplophryne rogersi	EN	29.9722	55.8516	27.5444	0	0	0	Unknown	YES
18377	Amphibians	Proteidae	Proteus anguinus	VU	116.279	116.279	27.2456	0	0	1	Decreasing	YES
66083295	Lepidosaurs	Sphaerodactylidae	Gonatodes infernalis	CR	29.8218	30.0334	26.8318	0	0	0	Decreasing	YES
22830	Ray-finned fish	Valenciidae	Valencia letourneuxi	CR	24.4688	28.8118	26.6094	0	0	1	Decreasing	YES
39621	Testudines	Trionychidae	Rafetus swinhoei	CR	18.8712	28.9249	26.5856	0	0	0	Decreasing	YES
22829	Ray-finned fish	Valenciidae	Valencia hispanica	CR	26.6271	28.9022	26.5709	0	0	1	Decreasing	YES
60121	Chondrichthyes	Myliobatidae	Aetomylaeus vespertilio	EN	59.7	60.9818	26.0825	0	0	0	Decreasing	YES
16801	Amphibians	Plethodontidae	Phaeognathus hubrichti	EN	53.7838	53.7838	25.8855	0	0	1	Decreasing	YES
40761	Testudines	Geoemydidae	Leucocephalon yuwonoi	CR	28.0542	28.0542	25.6521	0	0	0	Decreasing	YES
55855	Amphibians	Phyllomedusidae	Agalychnis lemur	CR	27.9497	27.9497	25.4717	0	0	0	Decreasing	YES
12774	Testudines	Testudinidae	Manouria emys	CR	21.6418	27.2822	25.4538	0	0	0	Decreasing	YES
3339	Mammals	Burramyidae	Burramys parvus	CR	27.1725	27.1726	25.1308	0	0	1	Decreasing	YES
182181	Ray-finned fish	Nothobranchiidae	Callopanchax monroviae	CR	28.6783	28.6809	25.0032	0	0	0	Unknown	YES
6004	Testudines	Trionychidae	Cyclanorbis elegans	CR	26.3186	26.9778	24.8116	0	0	0	Decreasing	YES
41810	Chondrichthyes	Sphyrnidae	Eusphyra blochii	EN	52.5194	52.5194	24.6633	0	0	0	Decreasing	YES
22691890	Birds	Columbidae	Didunculus strigirostris	CR	26.6646	26.7678	24.5475	0	0	0	Decreasing	YES
175360	Amphibians	Arthroleptidae	Arthroleptis kidogo	CR	17.6352	26.8739	24.415	0	0	0	Unknown	YES
523	Ray-finned fish	Adrianichthyidae	Adrianichthys kruyti	CR	11.7113	26.7027	24.1572	0	1	0	Unknown	YES
176174	Lepidosaurs	Diplodactylidae	Oedodera marmorata	CR	26.3872	26.3872	24.0906	0	0	0	Decreasing	YES
161077227	Ray-finned fish	Pseudomugilidae	Kiunga bleheri	CR	0.807418	26.7761	23.9972	0	0	0	Decreasing	YES
17081	Testudines	Chelidae	Mesoclemmys hogei	CR	25.8894	26.0379	23.7479	0	0	0	Decreasing	YES
58051	Amphibians	Nasikabatrachidae	Nasikabatrachus sahyadrensis	EN	12.5321	48.2703	23.338	0	0	1	Decreasing	YES
22696012	Birds	Accipitridae	Pithecophaga jefferyi	CR	25.0294	25.0294	23.1355	0	0	0	Decreasing	YES
197300	Ray-finned fish	Galaxiidae	Neochanna heleios	CR	24.2236	24.356	22.9466	0	0	0	Decreasing	YES
54615	Amphibians	Bufonidae	Nannophryne cophotis	CR	23.8215	25.0294	22.8068	0	1	0	Decreasing	YES
39599	Testudines	Geoemydidae	Siebenrockiella leytensis	CR	20.8561	25.1488	22.5963	0	0	0	Decreasing	YES
44205	Chondrichthyes	Etmopteridae	Trigonognathus kabeyai	LC	91.248	91.3034	22.3421	0	0	0	Stable	NO
58666	Amphibians	Ranidae	Glandirana minima	EN	49.9711	50.0185	22.3164	0	0	0	Decreasing	YES
59649	Amphibians	Scolecomorphidae	Crotaphatrema lamottei	CR	6.67917	24.9959	22.3107	0	0	0	Decreasing	YES
22697636	Birds	Cathartidae	Gymnogyps californianus	CR	23.6798	24.2535	22.2655	0	0	0	Increasing	YES
56874	Amphibians	Eleutherodactylidae	Eleutherodactylus poolei	CR	20.7952	24.9009	22.2332	0	0	1	Unknown	YES
58983	Amphibians	Rhacophoridae	Rhacophorus calcadensis	EN	47.2641	47.3336	22.126	0	0	1	Decreasing	YES
60225	Chondrichthyes	Lamnidae	Isurus paucus	EN	39.1713	46.0358	22.0463	0	0	0	Decreasing	YES
60170	Chondrichthyes	Glaucostegidae	Glaucostegus obtusus	CR	8.64577	24.8429	22.0304	0	0	0	Decreasing	YES
9016	Testudines	Testudinidae	Astrochelys yniphora	CR	6.35132	24.2605	21.9195	0	0	1	Decreasing	YES
59110	Amphibians	Hynobiidae	Pseudohynobius puxiongensis	CR	23.8425	23.8717	21.9153	0	0	0	Decreasing	YES
57013	Amphibians	Craugastoridae	Craugastor trachydermus	CR	14.0213	24.0285	21.9067	0	1	0	Decreasing	YES
9014	Testudines	Testudinidae	Astrochelys radiata	CR	6.35132	24.4821	21.8749	0	0	1	Decreasing	YES
161408	Chondrichthyes	Glaucostegidae	Glaucostegus halavi	CR	7.40705	25.275	21.8697	0	0	0	Decreasing	YES
16511	Testudines	Podocnemididae	Peltocephalus dumerilianus	VU	89.1083	89.1782	21.8036	0	0	1	NA	YES
39341	Chondrichthyes	Lamnidae	Isurus oxyrinchus	EN	39.1713	46.1982	21.7159	0	0	0	Decreasing	YES
21989	Ray-finned fish	Zenarchopteridae	Tondanichthys kottelati	CR	24.1785	24.1785	21.6905	0	0	0	Unknown	YES
16793075	Amphibians	Bufonidae	Nimbaphrynoides occidentalis	CR	22.4609	24.4059	21.6529	0	0	0	Stable	YES
60166	Chondrichthyes	Glaucostegidae	Glaucostegus granulatus	CR	7.52427	24.1041	21.6222	0	0	0	Decreasing	YES
58253	Amphibians	Conrauidae	Conraua derooi	CR	21.227	24.1781	21.4483	0	0	0	Decreasing	YES
161696	Chondrichthyes	Alopiidae	Alopias superciliosus	VU	97.0812	97.0812	21.4079	0	0	0	Decreasing	YES
152320185	Ray-finned fish	Osteoglossidae	Scleropages formosus	EN	47.2933	47.2936	21.2696	0	0	0	Decreasing	YES
59640	Amphibians	Rhinatrematidae	Epicrionops columbianus	EN	33.8879	44.2927	21.2567	0	0	0	Unknown	YES
54345	Amphibians	Bufonidae	Peltophryne lemur	CR	22.756	23.477	21.1541	0	0	0	Decreasing	YES
56952	Amphibians	Eleutherodactylidae	Eleutherodactylus schmidti	CR	15.5553	23.5973	21.0813	0	1	1	Decreasing	YES
55579	Amphibians	Hylidae	Megastomatohyla nubicola	CR	7.69566	23.451	21.0231	1	0	0	Unknown	YES
22692015	Birds	Otididae	Houbaropsis bengalensis	CR	14.2897	22.9659	20.9245	0	0	0	Decreasing	YES
15509	Testudines	Geoemydidae	Orlitia borneensis	CR	22.4982	22.9925	20.8834	0	0	0	Decreasing	YES
56914	Amphibians	Eleutherodactylidae	Eleutherodactylus richmondi	CR	17.3949	23.2827	20.864	0	0	0	Decreasing	YES
41874	Chondrichthyes	Hemigaleidae	Hemipristis elongata	VU	92.9268	92.9268	20.8005	0	0	0	Decreasing	YES
19036	Testudines	Testudinidae	Pyxis planicauda	CR	10.7515	22.6748	20.7155	0	0	1	Decreasing	YES
19035	Testudines	Testudinidae	Pyxis arachnoides	CR	10.7515	22.7514	20.7085	0	0	1	Decreasing	YES
181683	Ray-finned fish	Nothobranchiidae	Scriptaphyosemion schmitti	CR	17.0874	22.1226	20.6211	0	0	0	Unknown	YES
NA	Ray-finned fish	Triodontidae	Triodon macropterus	NA	80.8207	80.8207	20.4316	0	0	0	NA	NO
42712	Chondrichthyes	Carcharhinidae	Glyphis garricki	CR	15.6219	22.3271	20.4072	0	0	0	Decreasing	YES
39394	Chondrichthyes	Rhinidae	Rhynchobatus djiddensis	CR	4.58578	22.9144	20.2513	0	0	0	Decreasing	YES
61810	Amphibians	Craugastoridae	Oreobates lundbergi	EN	42.5307	42.5973	20.1964	0	0	0	Unknown	YES
6302	Mammals	Daubentoniidae	Daubentonia madagascariensis	EN	41.0943	41.0943	20.1312	0	0	0	Decreasing	YES
41853	Chondrichthyes	Rhinidae	Rhynchobatus australiae	CR	4.59073	22.5578	20.0939	0	0	0	Decreasing	YES
161582	Chondrichthyes	Dasyatidae	Megatrygon microps	DD	83.5054	83.5244	20.0579	0	0	0	Unknown	NO
9564	Mammals	Petauridae	Gymnobelideus leadbeateri	CR	21.556	21.5561	19.8501	0	0	0	Decreasing	YES
19304	Amphibians	Hynobiidae	Ranodon sibiricus	EN	36.3444	40.4505	19.7337	0	0	1	Decreasing	YES
20320	Mammals	Solenodontidae	Solenodon cubanus	EN	3.80487	40.6677	19.6839	0	0	0	Decreasing	YES
54444	Amphibians	Bombinatoridae	Barbourula kalimantanensis	EN	34.5114	41.4763	19.6642	0	0	0	Decreasing	YES
22692211	Birds	Rhynochetidae	Rhynochetos jubatus	EN	38.1689	40.4163	19.6541	0	0	0	Decreasing	YES
55141	Amphibians	Aromobatidae	Allobates ranoides	CR	15.0792	22.0093	19.5967	0	1	0	Decreasing	YES
59414	Amphibians	Plethodontidae	Thorius lunaris	CR	5.20447	21.2675	19.4167	0	0	0	Decreasing	YES
57409	Amphibians	Mantellidae	Boophis liami	CR	17.0756	21.1755	19.3618	0	0	0	Decreasing	YES
NA	Chondrichthyes	Stegostomidae	Stegostoma fasciatum	NA	19.3078	39.0785	19.3577	0	0	0	NA	NO
58916	Amphibians	Rhacophoridae	Raorchestes ponmudi	CR	20.462	21.1929	19.2901	0	0	1	Decreasing	YES
19488	Chondrichthyes	Rhincodontidae	Rhincodon typus	EN	18.4809	39.2784	19.2062	0	0	0	Decreasing	YES
54802	Amphibians	Bufonidae	Churamiti maridadi	CR	21.2362	21.2476	19.1226	0	0	0	Decreasing	YES
58076	Amphibians	Pyxicephalidae	Natalobatrachus bonebergi	EN	40.2901	40.3113	18.9931	0	0	0	Decreasing	YES
57166	Amphibians	Leptodactylidae	Leptodactylus silvanimbus	CR	18.1644	21.0095	18.8937	0	0	0	Decreasing	YES
55046	Amphibians	Dendrobatidae	Hyloxalus anthracinus	CR	12.721	20.9201	18.7222	0	0	1	Decreasing	YES
130391495	Chondrichthyes	Rhynchobatidae	Rhynchorhina mauritaniensis	CR	4.97355	20.521	18.655	0	0	0	Decreasing	YES
56577	Amphibians	Craugastoridae	Craugastor emcelae	CR	14.6208	21.0979	18.6501	0	0	0	Decreasing	YES
178592	Lepidosaurs	Dactyloidae	Anolis koopmani	CR	19.4648	20.4743	18.5302	0	0	0	Decreasing	YES
59226	Amphibians	Plethodontidae	Chiropterotriton lavae	CR	17.5811	20.4388	18.4816	0	0	0	Decreasing	YES
22693452	Birds	Scolopacidae	Calidris pygmaea	CR	20.1333	20.1333	18.4344	0	0	0	Decreasing	YES
59220	Amphibians	Plethodontidae	Bradytriton silus	EN	38.4379	38.4379	18.4321	0	0	0	Decreasing	YES
12696	Testudines	Testudinidae	Malacochersus tornieri	CR	19.8911	20.1379	18.3683	0	0	0	Decreasing	YES
58122	Amphibians	Phrynobatrachidae	Phrynobatrachus krefftii	EN	37.1769	39.7329	18.3248	0	0	0	Unknown	YES
39324	Chondrichthyes	Hexanchidae	Notorynchus cepedianus	VU	78.8894	79.1716	18.2938	0	0	0	Decreasing	YES
19070	Testudines	Trionychidae	Rafetus euphraticus	EN	18.8712	37.2936	18.1852	0	0	0	Decreasing	YES
56698	Amphibians	Eleutherodactylidae	Eleutherodactylus lamprotes	CR	8.41753	20.3704	18.1815	0	0	1	Decreasing	YES
56988	Amphibians	Eleutherodactylidae	Eleutherodactylus symingtoni	CR	9.35192	20.2484	18.1617	0	0	1	Decreasing	YES
56605	Amphibians	Eleutherodactylidae	Eleutherodactylus fowleri	CR	8.7469	20.503	18.1237	0	0	1	Decreasing	YES
59288	Amphibians	Plethodontidae	Ixalotriton parvus	CR	6.72372	19.7914	18.1045	0	0	0	Decreasing	YES
122904064	Ray-finned fish	Galaxiidae	Neochanna cleaveri	EN	37.37	37.65	18.1007	0	0	0	Unknown	YES
56618	Amphibians	Eleutherodactylidae	Eleutherodactylus glanduliferoides	CR	19.4365	19.9073	18.0517	0	1	1	Decreasing	YES
161611	Chondrichthyes	Carcharhinidae	Glyphis siamensis	CR	8.85401	20.1874	17.9831	0	0	0	NA	YES
161519	Chondrichthyes	Zanobatidae	Zanobatus schoenleinii	DD	22.4458	77.2766	17.9425	0	0	0	Decreasing	NO
60182	Chondrichthyes	Rhinidae	Rhynchobatus springeri	CR	5.6449	19.7654	17.8217	0	0	0	Decreasing	YES
60120	Chondrichthyes	Myliobatidae	Aetomylaeus maculatus	EN	38.9433	39.4528	17.6178	0	0	0	Decreasing	YES
NA	Chondrichthyes	Zanobatidae	Zanobatus maculatus	NA	22.4458	77.3367	17.6096	0	0	0	NA	NO
60180	Chondrichthyes	Rhinidae	Rhynchobatus luebberti	CR	5.17749	19.1391	17.4828	0	0	0	Decreasing	YES
60175	Chondrichthyes	Glaucostegidae	Glaucostegus thouin	CR	7.23788	18.852	17.4426	0	0	0	Unknown	YES
178423	Lepidosaurs	Scincidae	Paracontias rothschildi	CR	18.532	19.1371	17.4061	0	0	0	Unknown	YES
2645	Amphibians	Telmatobiidae	Telmatobius macrostomus	EN	12.4146	35.4694	17.3135	0	0	0	Decreasing	YES
56329	Amphibians	Telmatobiidae	Telmatobius brachydactylus	EN	12.4146	35.6847	17.2677	0	0	0	Decreasing	YES
8005	Testudines	Cheloniidae	Eretmochelys imbricata	CR	18.1251	18.9066	17.2144	0	0	1	Decreasing	YES
161597	Chondrichthyes	Alopiidae	Alopias pelagicus	EN	37.7088	38.6001	17.21	0	0	0	Decreasing	YES
55830	Amphibians	Hylidae	Phytotriades auratus	EN	37.9028	37.9028	16.8967	0	0	0	Unknown	YES
59232	Amphibians	Plethodontidae	Chiropterotriton terrestris	CR	17.8672	18.8287	16.8859	0	0	0	Unknown	YES
57975	Amphibians	Microhylidae	Rhombophryne minuta	EN	29.8632	36.4272	16.825	0	0	0	Decreasing	YES
15918	Testudines	Trionychidae	Palea steindachneri	EN	34.7163	34.7343	16.809	0	0	0	Decreasing	YES
11450	Amphibians	Leiopelmatidae	Leiopelma archeyi	CR	16.0589	18.3234	16.7395	0	0	0	Stable	YES
59497	Amphibians	Herpelidae	Boulengerula fischeri	VU	72.3158	73.2653	16.7193	0	0	0	Unknown	YES
190942	Amphibians	Microhylidae	Anodonthyla jeanbai	EN	34.9775	35.3961	16.6986	0	0	0	Decreasing	YES
59590	Amphibians	Indotyphlidae	Praslinia cooperi	EN	36.113	36.7546	16.6918	0	0	0	Unknown	YES
104061138	Chondrichthyes	Glaucostegidae	Glaucostegus typus	CR	6.77127	18.6608	16.6768	0	0	0	Decreasing	YES
175371	Amphibians	Phrynobatrachidae	Phrynobatrachus intermedius	CR	17.5281	18.4897	16.5894	0	0	1	Unknown	YES
55592	Amphibians	Hylidae	Megastomatohyla pellita	CR	7.79138	18.1788	16.5396	0	0	0	Decreasing	YES
172747	Lepidosaurs	Gekkonidae	Uroplatus malahelo	EN	27.9254	35.0875	16.5162	0	0	0	Decreasing	YES
14222	Mammals	Myrmecobiidae	Myrmecobius fasciatus	EN	33.7307	33.7307	16.4663	0	0	0	Decreasing	YES
NA	Amphibians	Nasikabatrachidae	Nasikabatrachus bhupathi	NA	12.545	69.8673	16.4458	0	0	0	NA	NO
56836	Amphibians	Eleutherodactylidae	Eleutherodactylus paulsoni	CR	14.5364	18.9927	16.4179	0	0	1	Decreasing	YES
172927	Lepidosaurs	Gekkonidae	Uroplatus guentheri	EN	27.7822	35.0043	16.4145	0	0	0	Decreasing	YES
175363	Amphibians	Brevicipitidae	Callulina dawida	CR	14.5131	17.9525	16.3788	0	0	0	Decreasing	YES
190944	Amphibians	Microhylidae	Anodonthyla vallani	CR	16.6333	17.9659	16.2525	0	0	0	Decreasing	YES
166868	Ray-finned fish	Megalopidae	Megalops cyprinoides	NA	42.9106	63.7406	16.1969	0	0	0	Unknown	NO
190941	Amphibians	Microhylidae	Anodonthyla emilei	EN	34.0397	35.0536	16.183	0	0	0	Decreasing	YES
104019954	Chondrichthyes	Rhinidae	Rhynchobatus immaculatus	CR	4.01663	17.8901	16.1738	0	0	0	Decreasing	YES
8814	Ray-finned fish	Galaxiidae	Galaxias rostratus	CR	16.4232	16.8804	16.1554	0	0	0	Decreasing	YES
61425	Lepidosaurs	Chamaeleonidae	Archaius tigris	EN	32.3579	32.3623	16.1552	0	0	0	Unknown	YES
61408	Chondrichthyes	Rajidae	Rostroraja alba	EN	34.8476	35.2469	16.1415	0	0	1	Decreasing	YES
191823	Ray-finned fish	Megalopidae	Megalops atlanticus	VU	42.9106	65.3734	16.1026	0	0	0	Decreasing	YES
59648	Amphibians	Scolecomorphidae	Crotaphatrema bornmuelleri	DD	46.9521	82.0432	16.0577	1	0	0	Unknown	NO
172934	Lepidosaurs	Chamaeleonidae	Furcifer balteatus	EN	33.5733	33.714	16.0555	0	0	0	Decreasing	YES
10953	Testudines	Geoemydidae	Batagur dhongoka	CR	10.907	17.7598	16.0494	0	0	0	Decreasing	YES
17823	Testudines	Podocnemididae	Podocnemis lewyana	CR	16.1051	17.2605	16.0492	0	0	0	Decreasing	YES
186165	Amphibians	Rhacophoridae	Raorchestes marki	CR	17.1758	17.8065	16.0423	0	0	0	Decreasing	YES
60181	Chondrichthyes	Rhinidae	Rhynchobatus cooki	CR	4.33685	17.6855	15.9836	0	0	0	Decreasing	YES
99943296	Lepidosaurs	Gekkonidae	Cnemaspis paripari	CR	17.6526	18.0644	15.9817	0	0	0	Unknown	YES
56511	Amphibians	Eleutherodactylidae	Eleutherodactylus chlorophenax	CR	0.5622	17.8499	15.9282	0	0	1	Decreasing	YES
2780	Ray-finned fish	Osphronemidae	Betta miniopinna	CR	11.5375	17.2048	15.9117	0	0	0	Unknown	YES
NA	Ray-finned fish	Citharidae	Lepidoblepharon ophthalmolepis	NA	60.8481	60.8539	15.9009	0	0	0	NA	NO
56796	Amphibians	Eleutherodactylidae	Eleutherodactylus nortoni	CR	0.563865	17.8354	15.8757	0	0	1	Decreasing	YES
89824307	Ray-finned fish	Osphronemidae	Parosphromenus alfredi	CR	9.88493	17.1491	15.8648	0	0	0	Decreasing	YES
3989	Lepidosaurs	Bolyeriidae	Casarea dussumieri	VU	64.7991	67.6008	15.843	0	0	0	Increasing	YES
193426	Amphibians	Brevicipitidae	Callulina kanga	CR	12.1644	17.3593	15.8389	0	0	0	Unknown	YES
NA	Lepidosaurs	Lanthanotidae	Lanthanotus borneensis	NA	66.5282	66.5282	15.8345	0	0	0	NA	NO
175359	Amphibians	Arthroleptidae	Arthroleptis fichika	EN	18.6434	32.4928	15.8207	0	0	1	Unknown	YES
7807	Ray-finned fish	Cyprinidae	Epalzeorhynchos bicolor	CR	18.0753	18.1324	15.7792	0	0	0	Unknown	YES
10949	Testudines	Geoemydidae	Batagur kachuga	CR	7.92439	17.178	15.7732	0	0	0	Decreasing	YES
10952	Testudines	Geoemydidae	Batagur trivittata	CR	6.68653	17.2432	15.7373	0	0	0	Decreasing	YES
230	Ray-finned fish	Acipenseridae	Acipenser sturio	CR	15.9413	15.9414	15.7291	0	0	1	Decreasing	YES
163458	Testudines	Geoemydidae	Batagur borneoensis	CR	6.68653	17.3091	15.7036	0	0	0	Decreasing	YES
NA	Lepidosaurs	Gerrhopilidae	Cathetorhinus melanocephalus	NA	67.2021	67.2021	15.6835	0	0	0	NA	NO
22695336	Birds	Accipitridae	Eutriorchis astur	EN	32.2955	32.2984	15.6792	0	0	0	Decreasing	YES
56931	Amphibians	Eleutherodactylidae	Eleutherodactylus rufifemoralis	CR	8.75466	17.3528	15.6332	0	0	1	Unknown	YES
56608	Amphibians	Eleutherodactylidae	Eleutherodactylus furcyensis	CR	8.78162	17.2893	15.6136	0	0	1	Unknown	YES
55567	Amphibians	Hylidae	Megastomatohyla mixe	CR	6.01788	17.0793	15.5088	0	0	0	Unknown	YES
41064	Chondrichthyes	Rhinobatidae	Pseudobatos horkelii	CR	11.6	17.4628	15.4958	0	0	0	Decreasing	YES
3461	Ray-finned fish	Melanotaeniidae	Cairnsichthys rhombosomoides	EN	18.2585	38.038	15.4888	0	0	0	Decreasing	YES
13318	Amphibians	Pyxicephalidae	Microbatrachella capensis	CR	13.7952	16.9943	15.4597	0	0	0	Decreasing	YES
170501	Testudines	Geoemydidae	Batagur affinis	CR	4.70675	16.93	15.4187	0	0	0	Decreasing	YES
97358453	Testudines	Geoemydidae	Batagur baska	CR	4.70675	16.9218	15.3943	0	0	0	Decreasing	YES
56527	Amphibians	Eleutherodactylidae	Eleutherodactylus counouspeus	EN	9.58142	32.3015	15.3392	0	0	1	Decreasing	YES
193427	Amphibians	Brevicipitidae	Callulina laphami	CR	5.59116	16.6706	15.3256	0	0	0	Unknown	YES
54440	Amphibians	Arthroleptidae	Leptodactylodon wildi	CR	10.388	17.0712	15.3101	0	0	0	Decreasing	YES
193428	Amphibians	Brevicipitidae	Callulina shengena	CR	5.6756	16.6676	15.2682	0	0	0	Unknown	YES
99942532	Lepidosaurs	Dibamidae	Dibamus tiomanensis	EN	28.3777	33.2099	15.2634	0	0	0	Stable	YES
172883	Lepidosaurs	Gekkonidae	Paroedura masobe	EN	33.6751	34.1328	15.2376	0	0	0	Decreasing	YES
73343869	Amphibians	Arthroleptidae	Arthroleptis xenodactylus	EN	29.7787	32.6774	15.2368	0	0	0	Decreasing	YES
54432	Amphibians	Arthroleptidae	Leptodactylodon erythrogaster	CR	10.624	17.0694	15.1857	0	0	0	Decreasing	YES
54897	Amphibians	Bufonidae	Wolterstorffina chirioi	CR	7.96528	16.7189	15.1817	0	0	0	Decreasing	YES
136497	Mammals	Manidae	Manis culionensis	CR	4.97292	16.676	15.1416	0	0	0	Decreasing	YES
54308994	Amphibians	Ranidae	Odorrana ishikawae	EN	33.5407	34.022	15.137	0	0	0	Stable	YES
61568	Lepidosaurs	Sphaerodactylidae	Saurodactylus fasciatus	VU	64.5747	65.4117	15.1198	0	0	1	Decreasing	YES
54388	Amphibians	Arthroleptidae	Arthroleptis tanneri	EN	29.1732	33.5804	15.1023	0	0	0	Decreasing	YES
136010	Amphibians	Plethodontidae	Oedipina tomasi	CR	9.78905	16.5901	15.0882	0	0	0	Decreasing	YES
59652	Amphibians	Scolecomorphidae	Scolecomorphus uluguruensis	EN	29.2202	30.9271	15.0669	0	0	0	Unknown	YES
59287	Amphibians	Plethodontidae	Ixalotriton niger	EN	6.72372	31.3158	15.0294	0	0	0	Decreasing	YES
193262	Lepidosaurs	Gekkonidae	Lygodactylus roavolana	EN	33.1697	34.7143	15.0293	0	0	0	Decreasing	YES
149335691	Amphibians	Plethodontidae	Oedipina gephyra	CR	9.86484	16.6493	15.0228	0	0	0	Decreasing	YES
78516909	Amphibians	Salamandridae	Cynops glaucus	CR	16.3635	16.6743	15.0097	0	0	0	Decreasing	YES
79789021	Amphibians	Microhylidae	Cophyla puellarum	CR	12.5468	16.8173	15.0016	0	0	0	Decreasing	NO
56403	Amphibians	Eleutherodactylidae	Eleutherodactylus albipes	CR	15.8325	16.8091	14.979	0	0	1	Decreasing	YES
9038	Testudines	Geoemydidae	Vijayachelys silvatica	EN	30.1175	30.3252	14.9681	0	0	0	Decreasing	YES
74995297	Lepidosaurs	Dactyloidae	Anolis eugenegrahami	CR	15.4483	16.5306	14.9612	0	0	0	Decreasing	YES
22678576	Birds	Megapodiidae	Macrocephalon maleo	EN	30.4348	30.4348	14.9521	0	0	0	Decreasing	YES
59650	Amphibians	Scolecomorphidae	Crotaphatrema tchabalmbaboensis	DD	6.44725	74.0873	14.9232	0	0	0	Unknown	NO
54899	Amphibians	Bufonidae	Wolterstorffina parvipalmata	CR	7.7002	16.6358	14.9191	0	0	0	Decreasing	YES
60119	Chondrichthyes	Aetobatidae	Aetobatus flagellum	EN	24.6346	32.4783	14.9065	0	0	0	Decreasing	YES
48100463	Amphibians	Rhacophoridae	Theloderma palliatum	EN	30.7651	31.2446	14.8572	0	0	0	Decreasing	YES
79788927	Amphibians	Microhylidae	Cophyla maharipeo	CR	11.7777	16.278	14.8363	0	0	0	Decreasing	NO
16997	Amphibians	Limnodynastidae	Philoria frosti	CR	8.99307	15.9283	14.7038	0	0	1	Decreasing	YES
61804	Amphibians	Craugastoridae	Craugastor tabasarae	CR	13.3676	16.4737	14.7007	0	0	0	Decreasing	YES
NA	Lepidosaurs	Gekkonidae	Rhoptropella ocellata	NA	61.7315	61.7491	14.6709	0	0	0	NA	NO
58310	Amphibians	Ranixalidae	Indirana gundia	CR	10.284	16.2451	14.6526	0	0	1	Decreasing	NO
91315657	Ray-finned fish	Osphronemidae	Parosphromenus ornaticauda	CR	12.3055	16.3918	14.6205	0	0	0	Decreasing	YES
56955	Amphibians	Eleutherodactylidae	Eleutherodactylus sciagraphus	CR	1.56763	16.077	14.6139	0	0	1	Unknown	YES
22682464	Birds	Bucerotidae	Rhinoplax vigil	CR	15.8382	16.0804	14.5917	0	0	0	Decreasing	YES
8820	Ray-finned fish	Galaxiidae	Galaxiella pusilla	EN	30.089	31.695	14.585	0	0	0	Decreasing	YES
56617	Amphibians	Eleutherodactylidae	Eleutherodactylus glandulifer	CR	1.55555	16.338	14.5722	0	0	1	Unknown	YES
9029	Testudines	Geoemydidae	Geoclemys hamiltonii	EN	30.3298	30.3298	14.5649	0	0	0	Decreasing	YES
57034	Amphibians	Eleutherodactylidae	Eleutherodactylus ventrilineatus	CR	9.08926	16.4055	14.5425	0	0	1	Unknown	YES
56475	Amphibians	Eleutherodactylidae	Eleutherodactylus brevirostris	CR	8.93838	15.9347	14.499	0	0	1	Decreasing	YES
58571	Amphibians	Dicroglossidae	Ingerana charlesdarwini	CR	11.7225	15.6597	14.4952	0	0	1	Decreasing	YES
22692024	Birds	Otididae	Sypheotides indicus	EN	14.309	30.4147	14.4865	0	0	0	Decreasing	YES
57081	Amphibians	Strabomantidae	Geobatrachus walkeri	EN	28.9432	30.0581	14.4294	0	0	0	Stable	YES
55113	Amphibians	Aromobatidae	Allobates mcdiarmidi	CR	9.49756	16.2492	14.3904	0	1	0	Decreasing	YES
39374	Chondrichthyes	Carcharhinidae	Carcharhinus longimanus	CR	15.7402	16.1968	14.3792	0	0	0	Decreasing	YES
NA	Lepidosaurs	Lacertidae	Poromera fordii	NA	59.1978	59.1978	14.3336	0	0	0	NA	NO
2759	Ray-finned fish	Osphronemidae	Belontia signata	VU	59.0133	59.483	14.3279	0	0	0	Decreasing	YES
104695227	Lepidosaurs	Gekkonidae	Cyrtodactylus nigriocularis	CR	11.4743	15.8124	14.3082	0	0	0	Unknown	YES
125851287	Ray-finned fish	Adrianichthyidae	Oryzias asinua	EN	24.3048	30.91	14.3065	0	0	0	Stable	YES
55165	Amphibians	Dendrobatidae	Hyloxalus vertebralis	CR	10.6909	16.4642	14.305	0	0	1	Decreasing	YES
12764	Mammals	Manidae	Manis pentadactyla	CR	0.759301	15.6415	14.2692	0	0	0	Decreasing	YES
12726	Ray-finned fish	Osphronemidae	Malpulutta kretseri	EN	31.9269	32.0785	14.2395	0	0	0	Decreasing	YES
12763	Mammals	Manidae	Manis javanica	CR	0.757052	15.8474	14.2319	0	0	0	Decreasing	YES
10613	Amphibians	Hynobiidae	Hynobius abei	CR	15.4224	15.5459	14.2302	0	0	0	Decreasing	YES
75600764	Lepidosaurs	Leptotyphlopidae	Mitophis asbolepis	CR	8.12204	15.5433	14.2196	0	0	0	Unknown	YES
74724619	Amphibians	Phrynobatrachidae	Phrynobatrachus steindachneri	CR	14.1964	15.6633	14.1889	0	0	0	Decreasing	YES
172898	Lepidosaurs	Gekkonidae	Paroedura lohatsara	CR	15.1475	15.678	14.1454	0	0	0	Decreasing	YES
54377	Amphibians	Arthroleptidae	Arthroleptis nikeae	CR	14.1399	15.4851	14.1425	0	0	0	Unknown	YES
21567318	Amphibians	Rhinatrematidae	Rhinatrema shiv	EN	25.9907	29.5515	14.1363	0	0	0	Decreasing	YES
22684840	Birds	Strigopidae	Nestor meridionalis	EN	3.5756	28.8782	14.097	0	0	0	Decreasing	YES
NA	Ray-finned fish	Menidae	Mene maculata	NA	68.4955	68.4955	14.0885	0	0	0	NA	NO
193425	Amphibians	Brevicipitidae	Callulina hanseni	CR	6.07267	15.6412	14.0881	0	0	0	Unknown	YES
22684831	Birds	Strigopidae	Nestor notabilis	EN	3.5756	28.7739	14.0833	0	0	0	Decreasing	YES
56632	Amphibians	Eleutherodactylidae	Eleutherodactylus greyi	EN	29.664	30.2235	14.0156	0	0	1	Decreasing	YES
57677	Amphibians	Microhylidae	Anodonthyla rouxae	EN	27.7739	29.5675	14.0122	0	0	0	Unknown	YES
9042	Testudines	Geoemydidae	Geoemyda japonica	EN	17.9361	28.3219	13.9795	0	0	1	NA	YES
54389	Amphibians	Arthroleptidae	Arthroleptis troglodytes	CR	10.3504	15.4149	13.9618	0	1	0	Unknown	YES
202410	Amphibians	Brevicipitidae	Callulina meteora	CR	6.85516	15.7923	13.9566	0	0	0	Unknown	YES
46981005	Amphibians	Microhylidae	Kalophrynus yongi	CR	12.61	15.5128	13.9179	0	0	0	Unknown	YES
41052	Amphibians	Myobatrachidae	Spicospina flammocaerulea	VU	58.4513	58.4513	13.9166	0	0	1	Stable	YES
9773	Amphibians	Heleophrynidae	Heleophryne rosei	CR	12.8285	15.4569	13.846	0	0	0	Decreasing	YES
56785	Amphibians	Craugastoridae	Strabomantis necerus	CR	9.95615	14.8946	13.8392	0	1	0	Decreasing	YES
18917785	Lepidosaurs	Eublepharidae	Goniurosaurus yamashinae	CR	9.48795	15.2397	13.8082	0	0	0	Decreasing	YES
57065	Amphibians	Eleutherodactylidae	Eleutherodactylus zeus	EN	9.70233	30.7002	13.8017	0	0	1	Decreasing	YES
44661	Ray-finned fish	Clupeidae	Sauvagella robusta	EN	27.181	28.1034	13.7972	0	0	0	Unknown	YES
79130281	Amphibians	Microhylidae	Rhombophryne serratopalpebrosa	EN	28.0791	29.3893	13.7968	0	0	0	Decreasing	YES
78535878	Amphibians	Microhylidae	Cophyla karenae	CR	10.3784	15.1197	13.7904	0	0	0	Decreasing	YES
59642	Amphibians	Rhinatrematidae	Epicrionops marmoratus	DD	47.0177	60.6122	13.7768	0	0	0	Unknown	NO
201942	Ray-finned fish	Amiidae	Amia calva	LC	251.2	251.2	13.7572	0	0	0	Stable	NO
42686901	Lepidosaurs	Chamaeleonidae	Brookesia desperata	CR	11.2012	14.9839	13.7193	0	0	0	Decreasing	YES
75601065	Lepidosaurs	Leptotyphlopidae	Mitophis calypso	CR	4.70866	15.0651	13.7083	0	0	0	Unknown	YES
194311	Amphibians	Plethodontidae	Dendrotriton kekchiorum	CR	2.04351	15.2526	13.6924	0	0	0	Decreasing	YES
47102682	Lepidosaurs	Scincidae	Capitellum metallicum	CR	3.99931	15.0345	13.6784	1	1	0	Unknown	YES
161495	Chondrichthyes	Dasyatidae	Fontitrygon margarita	EN	16.5711	26.6806	13.6684	0	0	0	Decreasing	YES
57963	Amphibians	Microhylidae	Cophyla tsaratananaensis	EN	25.3392	28.7927	13.6636	0	0	0	Decreasing	YES
47102699	Lepidosaurs	Scincidae	Capitellum parvicruzae	CR	3.89661	15.0363	13.6597	1	1	0	Decreasing	YES
163971035	Amphibians	Nyctibatrachidae	Lankanectes pera	CR	12.2198	14.9684	13.6574	0	0	0	Decreasing	YES
58065	Amphibians	Petropedetidae	Arthroleptides yakusini	EN	1.06517	28.6754	13.6525	0	0	0	Unknown	YES
NA	Chondrichthyes	Dasyatidae	Fluvitrygon oxyrhynchus	NA	24.6999	28.7968	13.639	0	0	0	NA	NO
58064	Amphibians	Petropedetidae	Arthroleptides martiensseni	EN	1.06223	28.1489	13.6335	0	0	0	Unknown	YES
59241	Amphibians	Plethodontidae	Dendrotriton sanctibarbarus	CR	14.2149	14.9782	13.6254	0	0	0	Decreasing	YES
39552	Testudines	Geoemydidae	Geoemyda spengleri	EN	17.9361	28.6836	13.59	0	0	0	Decreasing	YES
62222	Ray-finned fish	Plecoglossidae	Plecoglossus altivelis	NA	56.83	56.83	13.5895	0	0	1	Decreasing	NO
47102670	Lepidosaurs	Scincidae	Capitellum mariagalantae	CR	3.58756	15.1559	13.5801	1	1	0	Unknown	YES
44575	Chondrichthyes	Arhynchobatidae	Atlantoraja castelnaui	CR	26.8445	27.4113	13.5478	0	0	0	Decreasing	YES
4657	Amphibians	Salamandridae	Chioglossa lusitanica	VU	53.7172	56.9405	13.5461	0	0	1	Decreasing	YES
18917797	Lepidosaurs	Eublepharidae	Goniurosaurus yingdeensis	CR	6.20409	15.094	13.532	0	0	0	Decreasing	YES
10616	Amphibians	Hynobiidae	Hynobius okiensis	CR	14.8598	15.0165	13.4843	0	0	0	Decreasing	YES
176178	Lepidosaurs	Diplodactylidae	Dierogekko poumensis	CR	14.7446	14.8436	13.4441	0	0	0	Decreasing	YES
189700	Amphibians	Bufonidae	Xanthophryne tigerina	CR	7.37696	14.7126	13.4417	0	0	0	Decreasing	YES
150088930	Amphibians	Plethodontidae	Chiropterotriton aureus	CR	8.10255	14.8488	13.3975	0	0	0	Unknown	YES
39411	Chondrichthyes	Dasyatidae	Fluvitrygon signifer	EN	24.8052	29.0375	13.3973	0	0	0	Decreasing	YES
158635	Amphibians	Phrynobatrachidae	Phrynobatrachus pintoi	EN	27.2121	28.1141	13.3913	0	0	0	Unknown	YES
NA	Lepidosaurs	Gymnophthalmidae	Rhachisaurus brachylepis	NA	57.9974	58.0176	13.3836	0	0	0	NA	NO
NA	Ray-finned fish	Leptobramidae	Leptobrama muelleri	NA	72.7792	72.7792	13.3684	0	0	0	NA	NO
131735762	Lepidosaurs	Sphenodontidae	Sphenodon punctatus	LC	243.038	243.038	13.3554	0	0	0	Unknown	NO
61419	Chondrichthyes	Trygonorrhinidae	Zapteryx brevirostris	EN	39.8328	58.1353	13.3494	0	0	0	Decreasing	YES
13198	Amphibians	Salamandridae	Mertensiella caucasica	VU	53.7172	56.9328	13.3481	0	0	1	Decreasing	YES
57352	Amphibians	Telmatobiidae	Telmatobius niger	CR	7.66399	14.7565	13.3461	0	1	1	Decreasing	YES
49581455	Amphibians	Microhylidae	Rhombophryne matavy	CR	9.9372	14.6576	13.3295	0	0	0	Decreasing	YES
136191	Amphibians	Hynobiidae	Pseudohynobius shuichengensis	CR	13.8376	14.4476	13.311	0	0	0	Decreasing	YES
14665363	Lepidosaurs	Gekkonidae	Lygodactylus williamsi	CR	15.0949	15.1897	13.2899	0	0	0	Decreasing	YES
57366	Amphibians	Telmatobiidae	Telmatobius vellardi	CR	7.68968	14.6098	13.239	0	1	1	Decreasing	YES
150088962	Amphibians	Plethodontidae	Chiropterotriton nubilus	CR	7.79429	14.6779	13.221	0	0	0	Unknown	YES
39379	Chondrichthyes	Carcharhinidae	Glyphis glyphis	EN	15.8456	27.5572	13.2181	0	0	0	Decreasing	YES
55100	Amphibians	Aromobatidae	Allobates kingsburyi	EN	21.5324	27.8401	13.2089	0	0	1	Decreasing	YES
18917702	Lepidosaurs	Eublepharidae	Goniurosaurus huuliensis	CR	8.17185	14.7522	13.165	0	0	0	Unknown	YES
22703608	Birds	Atrichornithidae	Atrichornis rufescens	EN	17.1482	28.4069	13.1389	0	0	0	Decreasing	YES
76317553	Amphibians	Phrynobatrachidae	Phrynobatrachus njiomock	CR	10.4456	14.1276	13.1219	0	1	0	Decreasing	YES
NA	Ray-finned fish	Lactariidae	Lactarius lactarius	NA	67.9035	67.9035	13.1216	0	0	0	NA	NO
178313	Lepidosaurs	Dactyloidae	Anolis strahmi	EN	26.9519	27.0759	13.1093	0	0	0	Decreasing	YES
56827	Amphibians	Eleutherodactylidae	Eleutherodactylus parapelates	CR	11.3783	14.5336	13.0601	0	0	1	Unknown	YES
168627110	Ray-finned fish	Poeciliidae	Poeciliopsis paucimaculata	EN	28.4983	28.5803	13.0586	0	0	0	Unknown	YES
56767	Amphibians	Eleutherodactylidae	Eleutherodactylus minutus	EN	23.8469	27.8061	13.0395	0	0	1	Decreasing	YES
22678286	Birds	Tinamidae	Taoniscus nanus	EN	27.1927	27.2236	13.0319	0	0	0	Decreasing	YES
8218	Lepidosaurs	Scincidae	Plestiodon longirostris	CR	14.0575	14.1378	13.0193	0	0	0	Decreasing	YES
67009871	Lepidosaurs	Chamaeleonidae	Brookesia minima	EN	27.2584	27.4678	13.0187	0	0	0	Decreasing	YES
22003	Ray-finned fish	Sciaenidae	Totoaba macdonaldi	CR	12.3716	15.1855	13.0156	0	0	0	Decreasing	YES
172777	Lepidosaurs	Chamaeleonidae	Brookesia ramanantsoai	EN	25.1664	26.2627	13.0081	0	0	0	Decreasing	YES
169714	Lepidosaurs	Liolaemidae	Ctenoblepharys adspersa	VU	54.8928	54.8928	13.0044	0	0	0	Unknown	YES
90980527	Ray-finned fish	Adrianichthyidae	Adrianichthys roseni	CR	4.46804	14.552	12.9831	0	1	0	Unknown	YES
56549	Amphibians	Eleutherodactylidae	Eleutherodactylus darlingtoni	CR	2.98478	14.3881	12.9573	0	0	1	Unknown	YES
14507	Ray-finned fish	Galaxiidae	Neochanna apoda	EN	26.9583	27.1182	12.9504	0	0	0	Decreasing	YES
22703612	Birds	Atrichornithidae	Atrichornis clamosus	EN	17.1482	28.4106	12.9458	0	0	0	Decreasing	YES
54886	Amphibians	Bufonidae	Altiphrynoides osgoodi	CR	5.8827	14.1156	12.9375	0	1	0	Unknown	YES
57994	Amphibians	Microhylidae	Rhombophryne testudo	EN	25.5044	26.8364	12.9352	0	0	0	Decreasing	YES
56712	Amphibians	Eleutherodactylidae	Eleutherodactylus leoncei	CR	2.98863	14.3889	12.898	0	0	1	Unknown	YES
58396	Amphibians	Nyctibatrachidae	Nyctibatrachus beddomii	EN	24.5543	27.2535	12.8915	0	0	1	Decreasing	YES
59221	Amphibians	Plethodontidae	Chiropterotriton arboreus	CR	12.2279	14.1031	12.8868	0	0	0	Decreasing	YES
57954	Amphibians	Microhylidae	Cophyla alticola	EN	26.3377	28.1771	12.8705	0	0	0	Decreasing	YES
56428	Amphibians	Eleutherodactylidae	Eleutherodactylus apostates	CR	8.72582	14.2464	12.864	0	0	1	Unknown	YES
56825	Amphibians	Eleutherodactylidae	Eleutherodactylus parabates	CR	12.8472	14.1693	12.8438	0	0	1	Unknown	YES
56819	Amphibians	Eleutherodactylidae	Eleutherodactylus oxyrhyncus	CR	8.67469	14.2663	12.8234	0	0	1	Unknown	YES
57504	Amphibians	Mantellidae	Spinomantis microtis	EN	25.6119	26.5321	12.8057	0	0	0	Decreasing	YES
55040	Amphibians	Aromobatidae	Aromobates nocturnus	CR	9.64396	14.1645	12.7945	0	1	0	Decreasing	YES
41854	Chondrichthyes	Rhinidae	Rhynchobatus laevis	CR	6.93277	14.1166	12.7781	0	0	0	Decreasing	YES
54893	Amphibians	Bufonidae	Werneria bambutensis	CR	7.61896	13.8022	12.7585	0	0	0	Decreasing	YES
56550	Amphibians	Craugastoridae	Craugastor daryi	EN	16.459	26.039	12.7523	0	0	0	Decreasing	YES
5660	Crocodylians	Crocodylidae	Mecistops cataphractus	CR	9.07772	13.9613	12.7405	0	0	0	Decreasing	YES
56688	Amphibians	Eleutherodactylidae	Eleutherodactylus jugans	CR	13.6978	13.9815	12.7347	0	0	1	Decreasing	YES
41802	Chondrichthyes	Echinorhinidae	Echinorhinus cookei	DD	26.003	45.2496	12.7247	0	0	0	Unknown	NO
16470	Amphibians	Bufonidae	Pedostibes tuberculosus	EN	26.8019	26.8132	12.7151	0	0	1	Decreasing	YES
16770720	Amphibians	Arthroleptidae	Arthroleptis kutogundua	CR	10.2484	13.9938	12.7135	1	1	0	Unknown	YES
55524	Amphibians	Hylidae	Nesorohyla kanaima	EN	12.0843	26.6468	12.6996	0	0	0	Decreasing	YES
149687139	Amphibians	Phrynobatrachidae	Phrynobatrachus afiabirago	CR	11.1605	13.7223	12.6881	0	0	0	Decreasing	NO
49182559	Ray-finned fish	Sciaenidae	Larimichthys crocea	CR	16.6202	16.6523	12.6856	0	0	0	Decreasing	YES
164889	Amphibians	Mantellidae	Boophis baetkei	CR	11.552	13.9425	12.6452	0	0	0	Decreasing	YES
4967	Testudines	Emydidae	Glyptemys muhlenbergii	CR	8.58128	13.9473	12.6354	0	0	1	Unknown	YES
104686673	Lepidosaurs	Gekkonidae	Cyrtodactylus chanhomeae	CR	13.0651	13.9777	12.6316	0	0	0	Decreasing	YES
14260	Mammals	Mystacinidae	Mystacina robusta	CR	3.44862	14.0768	12.6233	1	1	0	Unknown	YES
75601408	Lepidosaurs	Leptotyphlopidae	Mitophis leptepileptus	CR	4.92661	13.8763	12.6208	0	1	0	Decreasing	YES
NA	Lepidosaurs	Boidae	Calabaria reinhardtii	NA	50.3374	50.3374	12.5972	0	0	0	NA	NO
57532	Amphibians	Mantellidae	Gephyromantis webbi	EN	25.5365	25.9145	12.5843	0	0	0	Decreasing	YES
57492	Amphibians	Mantellidae	Gephyromantis klemmeri	EN	26.3222	26.5248	12.5828	0	0	0	Decreasing	YES
39350	Chondrichthyes	Leptochariidae	Leptocharias smithii	NT	98.9275	98.9275	12.5788	0	0	0	Decreasing	NO
56452	Amphibians	Eleutherodactylidae	Eleutherodactylus bartonsmithi	CR	13.6647	13.8437	12.5738	0	0	1	Decreasing	YES
59419	Amphibians	Plethodontidae	Thorius munificus	CR	5.34136	13.9523	12.5438	0	0	0	Decreasing	YES
NA	Amphibians	Myobatrachidae	Crinia fimbriata	NA	45.6988	45.6988	12.5427	0	0	0	NA	NO
191775	Ray-finned fish	Poeciliidae	Xiphophorus andersi	EN	28.4556	28.4556	12.5409	0	0	0	Decreasing	YES
22695180	Birds	Accipitridae	Neophron percnopterus	EN	25.3484	26.2644	12.5386	0	0	0	Decreasing	YES
56920	Amphibians	Eleutherodactylidae	Eleutherodactylus rivularis	CR	13.1512	13.8885	12.4681	0	0	1	Decreasing	YES
136095	Amphibians	Cycloramphidae	Cycloramphus faustoi	CR	10.1774	13.8379	12.4634	0	0	1	Unknown	YES
59089	Amphibians	Hynobiidae	Hynobius amjiensis	CR	13.5958	13.8242	12.4575	0	0	0	Decreasing	YES
62213	Ray-finned fish	Goodeidae	Empetrichthys latos	CR	11.308	12.8142	12.3558	0	0	0	Unknown	YES
3855	Chondrichthyes	Lamnidae	Carcharodon carcharias	VU	51.6999	53.5871	12.3498	0	0	0	Decreasing	YES
39335	Chondrichthyes	Brachaeluridae	Brachaelurus colcloughi	VU	51.8155	55.6915	12.3337	0	0	0	Decreasing	YES
112949827	Chondrichthyes	Rajidae	Orbiraja jensenae	NT	57.7428	57.8657	12.3313	0	0	0	Decreasing	NO
12876	Testudines	Geoemydidae	Mauremys annamensis	CR	10.039	13.3413	12.319	0	0	0	Decreasing	YES
14499	Ray-finned fish	Nematogenyidae	Nematogenys inermis	NA	97.4331	97.4331	12.2921	0	0	1	NA	NO
22695254	Birds	Accipitridae	Sarcogyps calvus	CR	13.3304	13.4629	12.2715	0	0	0	Decreasing	YES
6553	Mammals	Rhinocerotidae	Dicerorhinus sumatrensis	CR	12.5484	13.2468	12.2705	0	0	0	Decreasing	YES
172795	Lepidosaurs	Chamaeleonidae	Brookesia peyrierasi	EN	22.5487	25.3548	12.2697	0	0	0	Decreasing	YES
56513	Amphibians	Craugastoridae	Craugastor chrysozetetes	CR	7.35226	13.5505	12.2589	0	1	0	Decreasing	YES
NA	Chondrichthyes	Pristidae	Pristis perotteti	NA	27.2659	59.5071	12.2528	0	0	0	NA	NO
22698585	Birds	Acanthisittidae	Xenicus gilviventris	EN	22.5405	24.9663	12.2457	0	0	0	Decreasing	YES
176295	Lepidosaurs	Chamaeleonidae	Brookesia exarmata	EN	22.7389	25.1099	12.2397	0	0	0	Decreasing	YES
56323	Amphibians	Batrachylidae	Atelognathus patagonicus	CR	9.25857	13.3446	12.2376	0	0	0	Increasing	YES
172808	Lepidosaurs	Chamaeleonidae	Brookesia dentata	EN	22.6247	25.0053	12.2254	0	0	0	Decreasing	YES
58881	Amphibians	Rhacophoridae	Pseudophilautus ocularis	CR	10.7262	13.7255	12.2201	0	0	0	Decreasing	YES
172748	Lepidosaurs	Chamaeleonidae	Brookesia karchei	EN	22.4009	25.4148	12.2191	0	0	0	Decreasing	YES
20332	Mammals	Soricidae	Solisorex pearsoni	EN	26.468	26.468	12.219	0	0	1	Decreasing	YES
21981	Crocodylians	Crocodylidae	Tomistoma schlegelii	VU	24.7002	51.2599	12.2104	0	0	0	Decreasing	YES
20467	Ray-finned fish	Amblyopsidae	Speoplatyrhinus poulsoni	CR	12.8757	13.0591	12.2102	0	0	0	Stable	YES
43340051	Amphibians	Dicroglossidae	Occidozyga tompotika	CR	13.0492	14.0028	12.1982	0	0	0	Decreasing	YES
78494566	Amphibians	Salamandridae	Echinotriton maxiquadratus	CR	4.82121	13.4918	12.1476	0	0	0	Decreasing	YES
172524	Lepidosaurs	Chamaeleonidae	Rhampholeon acuminatus	CR	12.5048	13.4017	12.1445	0	0	0	Unknown	YES
41801	Chondrichthyes	Echinorhinidae	Echinorhinus brucus	EN	26.003	46.7253	12.1286	0	0	0	Decreasing	NO
79680099	Amphibians	Microhylidae	Stumpffia analamaina	CR	8.93693	13.594	12.1101	0	0	0	Decreasing	YES
55253	Amphibians	Aromobatidae	Aromobates alboguttatus	CR	7.01534	13.192	12.0951	0	1	0	Decreasing	YES
55258	Amphibians	Aromobatidae	Aromobates molinarii	CR	9.1052	13.412	12.0688	0	0	0	Decreasing	YES
74724558	Amphibians	Phrynobatrachidae	Phrynobatrachus jimzimkusi	CR	10.8375	13.6791	12.0618	0	0	0	Decreasing	YES
55465	Amphibians	Hylidae	Ptychohyla dendrophasma	CR	11.6243	13.2781	12.0548	0	0	0	Decreasing	YES
55257	Amphibians	Aromobatidae	Aromobates meridensis	CR	11.8509	13.673	12.0524	0	0	0	Decreasing	YES
22685219	Birds	Psittacidae	Lathamus discolor	CR	13.2817	13.2961	12.0445	0	0	0	Decreasing	YES
56851	Amphibians	Eleutherodactylidae	Eleutherodactylus pezopetrus	CR	11.0817	13.197	11.9892	0	0	1	Decreasing	YES
75976755	Lepidosaurs	Chamaeleonidae	Rhampholeon hattinghi	CR	10.4978	13.1867	11.9718	0	0	0	Decreasing	YES
136186	Amphibians	Microhylidae	Plethodontohyla fonetana	EN	21.033	24.8157	11.9632	0	0	0	Decreasing	YES
169384	Ray-finned fish	Rivulidae	Cynodonichthys kuelpmanni	CR	11.508	13.0422	11.963	0	0	0	Unknown	YES
47103060	Lepidosaurs	Scincidae	Panopa croizati	CR	12.7943	13.0862	11.9506	0	0	0	Decreasing	YES
57368	Amphibians	Telmatobiidae	Telmatobius vilamensis	CR	3.38523	12.9485	11.9417	0	0	0	Decreasing	YES
22697583	Birds	Balaenicipitidae	Balaeniceps rex	VU	51.5492	51.6447	11.9207	0	0	0	Decreasing	YES
2593	Lepidosaurs	Scincidae	Barkudia insularis	CR	6.71231	13.1188	11.9074	0	0	0	Unknown	YES
22697548	Birds	Threskiornithidae	Nipponia nippon	EN	23.993	24.2579	11.8999	0	0	0	Increasing	YES
109480565	Lepidosaurs	Scincidae	Nangura spinosa	EN	24.0746	24.0746	11.8806	0	0	0	Decreasing	YES
190988	Amphibians	Plethodontidae	Cryptotriton sierraminensis	CR	5.88005	13.0837	11.873	0	0	0	Stable	YES
61761	Amphibians	Bufonidae	Werneria iboundji	CR	3.35733	13.1917	11.8661	0	0	0	Decreasing	YES
22689335	Birds	Strigidae	Heteroglaux blewitti	EN	24.4207	24.4212	11.8657	0	0	0	Decreasing	YES
57335	Amphibians	Telmatobiidae	Telmatobius dankoi	CR	3.39507	13.324	11.8436	0	0	0	Decreasing	YES
10309	Testudines	Chelidae	Hydromedusa maximiliani	VU	39.6185	49.1454	11.8162	0	0	1	NA	YES
172794	Lepidosaurs	Gekkonidae	Lygodactylus mirabilis	CR	12.718	13.0359	11.8019	0	0	0	Unknown	YES
172943	Lepidosaurs	Gekkonidae	Uroplatus pietschmanni	EN	23.447	24.8501	11.7898	0	0	0	Unknown	YES
NA	Lepidosaurs	Gerrhosauridae	Broadleysaurus major	NA	47.5899	47.5899	11.7884	0	0	0	NA	NO
197297	Ray-finned fish	Galaxiidae	Galaxias prognathus	CR	11.4653	12.7908	11.7741	0	0	0	Decreasing	YES
56418	Amphibians	Craugastoridae	Craugastor angelicus	CR	11.2507	13.0056	11.7638	0	0	0	Decreasing	YES
61836	Amphibians	Mantellidae	Boophis sambirano	EN	17.1376	24.2388	11.7548	0	0	0	Decreasing	YES
NA	Testudines	Chelidae	Chelus fimbriata	NA	54.457	54.457	11.7448	0	0	0	NA	NO
87633164	Amphibians	Plethodontidae	Thorius schmidti	CR	7.93451	12.8067	11.7421	0	0	0	Decreasing	YES
56765	Amphibians	Craugastoridae	Craugastor milesi	CR	7.03382	13.0005	11.7219	0	0	0	Unknown	YES
91311866	Ray-finned fish	Osphronemidae	Parosphromenus gunawani	CR	9.9289	13.1016	11.6921	0	0	0	Unknown	YES
22695185	Birds	Accipitridae	Necrosyrtes monachus	CR	12.8515	12.8656	11.6731	0	0	0	Decreasing	YES
57505	Amphibians	Mantellidae	Boehmantis microtympanum	VU	48.9909	48.9909	11.6693	0	0	0	Decreasing	YES
19951	Ray-finned fish	Pseudomugilidae	Scaturiginichthys vermeilipinnis	CR	4.55734	12.9148	11.6436	0	0	0	Decreasing	YES
57959	Amphibians	Microhylidae	Cophyla milloti	EN	23.4452	25.2527	11.6324	0	0	0	Decreasing	YES
74995782	Lepidosaurs	Dactyloidae	Anolis luciae	EN	19.8882	25.6088	11.622	0	0	0	Decreasing	YES
104679625	Lepidosaurs	Dibamidae	Dibamus bogadeki	EN	18.1376	24.1161	11.6124	0	0	0	Unknown	YES
NA	Ray-finned fish	Scophthalmidae	Scophthalmus aquosus	NA	49.6731	49.6731	11.6106	0	0	0	NA	NO
173018	Amphibians	Nyctibatrachidae	Nyctibatrachus dattatreyaensis	CR	12.5804	12.8371	11.574	0	0	0	Unknown	YES
54461	Amphibians	Bufonidae	Rhaebo atelopoides	CR	4.35989	12.9291	11.5712	0	0	0	Decreasing	YES
161698	Chondrichthyes	Dasyatidae	Makararaja chindwinensis	DD	48.3089	48.4021	11.5706	0	0	0	Unknown	NO
197294	Ray-finned fish	Galaxiidae	Galaxias macronasus	CR	8.12194	12.544	11.5529	0	0	0	Decreasing	YES
64370	Lepidosaurs	Xenosauridae	Xenosaurus newmanorum	EN	16.6589	24.4055	11.5522	0	0	1	Decreasing	YES
39329	Chondrichthyes	Squatinidae	Squatina argentina	CR	7.66203	12.7538	11.5392	0	0	0	Decreasing	NO
135750	Amphibians	Microhylidae	Plethodontohyla guentheri	EN	20.42	24.5511	11.5326	0	0	0	Decreasing	YES
NA	Chondrichthyes	Pristidae	Pristis microdon	NA	25.0241	59.1021	11.523	0	0	0	NA	NO
197288	Ray-finned fish	Galaxiidae	Galaxias cobitinis	CR	8.12194	12.621	11.518	0	0	0	Unknown	YES
59370	Amphibians	Plethodontidae	Pseudoeurycea aurantia	CR	2.3093	12.7398	11.5158	0	0	0	Decreasing	YES
161465	Chondrichthyes	Dasyatidae	Pastinachus solocirostris	EN	21.8223	23.6451	11.5136	0	0	0	Decreasing	YES
714	Mammals	Ailuridae	Ailurus fulgens	EN	23.5443	23.5443	11.5085	0	0	0	Decreasing	YES
59237	Amphibians	Plethodontidae	Dendrotriton bromeliacius	CR	11.7533	12.6785	11.4875	0	0	0	Decreasing	YES
49562307	Amphibians	Mantellidae	Gephyromantis atsingy	EN	23.4368	24	11.4741	0	0	0	Decreasing	YES
61334	Ray-finned fish	Sciaenidae	Bahaba taipingensis	CR	8.12386	12.9332	11.4599	0	0	0	Decreasing	YES
194306	Ray-finned fish	Albulidae	Pterothrissus gissu	NA	15.4736	51.9956	11.4465	0	0	0	Unknown	NO
10215	Amphibians	Craugastoridae	Holoaden bradei	CR	10.2312	12.492	11.437	0	1	1	Decreasing	YES
47143971	Amphibians	Rhacophoridae	Rhacophorus vampyrus	EN	20.7562	23.7628	11.4266	0	0	0	NA	YES
18383	Ray-finned fish	Retropinnidae	Prototroctes maraena	VU	47.5509	47.5512	11.4	0	0	0	Decreasing	YES
175361	Amphibians	Arthroleptidae	Arthroleptis langeri	EN	22.9397	24.2821	11.3651	0	0	0	Decreasing	YES
194305	Ray-finned fish	Albulidae	Nemoossis belloci	NA	15.4736	52.6559	11.3603	0	0	0	Unknown	NO
39596	Testudines	Geoemydidae	Heosemys depressa	CR	10.6148	12.6048	11.358	0	0	0	Decreasing	YES
99943609	Lepidosaurs	Gekkonidae	Cnemaspis temiah	CR	12.405	12.4975	11.356	0	0	0	Decreasing	YES
132523146	Ray-finned fish	Goodeidae	Hubbsina turneri	CR	11.6471	11.8737	11.3475	0	0	0	Decreasing	YES
22697742	Birds	Fregatidae	Fregata andrewsi	CR	12.5292	12.6555	11.3408	0	0	0	Decreasing	YES
56302	Amphibians	Eleutherodactylidae	Adelophryne maranguapensis	EN	21.1914	23.9606	11.3349	0	0	1	Decreasing	YES
39352	Chondrichthyes	Triakidae	Galeorhinus galeus	CR	50.8119	52.5814	11.3336	0	0	0	NA	YES
57515	Amphibians	Mantellidae	Guibemantis punctatus	CR	12.1849	12.5819	11.3303	0	0	0	Decreasing	YES
18398	Testudines	Testudinidae	Psammobates geometricus	CR	10.6594	12.3383	11.3155	0	0	0	Decreasing	YES
85341796	Amphibians	Hylidae	Ecnomiohyla rabborum	CR	4.98716	12.5053	11.3081	0	1	0	Decreasing	YES
22920	Mammals	Lemuridae	Varecia rubra	CR	0.925376	12.3623	11.3069	0	0	0	Decreasing	YES
55568	Amphibians	Hylidae	Megastomatohyla mixomaculata	EN	5.97754	23.251	11.3	0	0	0	Decreasing	YES
59395	Amphibians	Plethodontidae	Pseudoeurycea saltator	CR	0.751878	12.6934	11.2995	0	0	0	Decreasing	YES
22918	Mammals	Lemuridae	Varecia variegata	CR	0.924814	12.4624	11.2946	0	0	0	Decreasing	YES
NA	Ray-finned fish	Polycentridae	Monocirrhus polyacanthus	NA	36.4915	39.814	11.2894	0	0	0	NA	NO
89183450	Amphibians	Plethodontidae	Cryptotriton xucaneborum	CR	5.65459	12.3585	11.2821	0	0	0	Decreasing	YES
6229	Chondrichthyes	Dalatiidae	Dalatias licha	VU	41.7102	42.57	11.2697	0	0	0	Decreasing	NO
61803	Amphibians	Craugastoridae	Craugastor nefrens	CR	8.55825	12.731	11.2434	0	0	0	Decreasing	YES
169811	Lepidosaurs	Scincidae	Brachymeles cebuensis	CR	10.7759	12.4343	11.2401	0	0	1	Decreasing	YES
59228	Amphibians	Plethodontidae	Chiropterotriton mosaueri	CR	5.75642	12.3017	11.2299	0	0	0	Unknown	YES
55098	Amphibians	Dendrobatidae	Colostethus jacobuspetersi	CR	10.0729	12.5559	11.2263	0	0	0	Decreasing	YES
59222	Amphibians	Plethodontidae	Chiropterotriton chiropterus	CR	5.67721	12.6166	11.2196	0	0	0	Decreasing	YES
54463	Amphibians	Bufonidae	Rhaebo olallai	CR	3.90128	12.2285	11.217	0	0	0	Decreasing	YES
5263	Amphibians	Conrauidae	Conraua goliath	EN	21.3813	23.0273	11.1969	0	0	0	Decreasing	YES
12761	Mammals	Manidae	Manis crassicaudata	EN	5.15424	22.9531	11.1949	0	0	0	Decreasing	YES
56876	Amphibians	Craugastoridae	Craugastor pozo	CR	7.84177	12.2326	11.192	0	0	0	Decreasing	YES
NA	Amphibians	Chikilidae	Chikila gaiduwani	NA	33.0279	49.8998	11.1666	0	0	0	NA	NO
135870	Amphibians	Hynobiidae	Pseudohynobius kuankuoshuiensis	CR	10.7332	12.3376	11.1638	0	0	0	Unknown	YES
59238	Amphibians	Plethodontidae	Dendrotriton cuchumatanus	CR	6.00473	12.2398	11.1611	0	0	0	Decreasing	YES
57019	Amphibians	Eleutherodactylidae	Eleutherodactylus turquinensis	CR	11.5784	12.3824	11.1512	0	0	1	Decreasing	YES
57362	Amphibians	Telmatobiidae	Telmatobius simonsi	CR	8.68446	12.2135	11.1223	0	0	0	Decreasing	YES
55872	Amphibians	Hylidae	Plectrohyla chrysopleura	CR	5.62094	12.1722	11.1209	0	0	0	Decreasing	YES
164583	Lepidosaurs	Lacertidae	Eremias pleskei	CR	11.4928	12.2662	11.1187	0	0	1	Decreasing	YES
194310	Amphibians	Plethodontidae	Dendrotriton chujorum	CR	6.00473	12.272	11.11	0	0	0	Unknown	YES
19796	Testudines	Geoemydidae	Sacalia bealei	EN	17.1404	23.1275	11.1043	0	0	1	NA	YES
9944	Ray-finned fish	Terapontidae	Hephaestus adamsoni	CR	10.9636	12.5839	11.0902	0	0	0	Decreasing	YES
54896	Amphibians	Bufonidae	Werneria tandyi	CR	0.820392	12.19	11.0553	0	0	0	Decreasing	YES
174664	Amphibians	Pyxicephalidae	Arthroleptella rugosa	CR	11.9404	12.2461	11.0518	0	0	0	Decreasing	YES
54894	Amphibians	Bufonidae	Werneria mertensiana	CR	0.756526	12.2864	11.0453	0	0	0	Decreasing	YES
3854	Chondrichthyes	Odontaspididae	Carcharias taurus	VU	19.1478	46.5981	11.0425	0	0	0	Decreasing	YES
60177	Chondrichthyes	Trygonorrhinidae	Zapteryx exasperata	DD	40.0826	58.4214	11.0394	0	0	0	Unknown	NO
15323	Ray-finned fish	Salmonidae	Oncorhynchus formosanus	CR	13.649	13.649	11.0391	0	0	1	NA	YES
107604987	Chondrichthyes	Dasyatidae	Maculabatis arabica	CR	9.47734	11.7806	11.0347	0	0	0	Decreasing	NO
5961	Testudines	Geoemydidae	Cuora mccordi	CR	9.46349	12.2792	11.0286	0	0	1	NA	YES
61418	Chondrichthyes	Squatinidae	Squatina oculata	CR	7.66454	12.0459	11.023	0	0	0	Decreasing	NO
56396	Amphibians	Craugastoridae	Craugastor adamastus	CR	7.58167	12.0702	11.0066	0	1	0	Unknown	YES
172568	Lepidosaurs	Chamaeleonidae	Rhampholeon chapmanorum	CR	8.37955	12.2292	10.9955	0	0	0	Decreasing	YES
57435	Amphibians	Mantellidae	Boophis williamsi	CR	11.4837	12.0197	10.9901	0	0	0	Decreasing	YES
59498	Amphibians	Herpelidae	Boulengerula taitana	EN	17.3074	22.7276	10.9529	0	0	0	Decreasing	YES
NA	Ray-finned fish	Mugilidae	Neomyxus leuciscus	NA	42.2479	43.8373	10.9494	0	0	0	NA	NO
59223	Amphibians	Plethodontidae	Chiropterotriton chondrostega	EN	17.9758	23.5206	10.9476	0	0	0	Decreasing	YES
59447	Amphibians	Salamandridae	Echinotriton chinhaiensis	CR	10.3174	12.3137	10.9475	0	0	1	Decreasing	YES
61920	Amphibians	Herpelidae	Boulengerula niedeni	EN	17.3858	22.5015	10.9336	0	0	0	Unknown	YES
19797	Testudines	Geoemydidae	Sacalia quadriocellata	EN	17.1404	23.2916	10.9186	0	0	0	Decreasing	YES
55254	Amphibians	Aromobatidae	Aromobates duranti	CR	7.63816	11.9037	10.911	0	0	0	Decreasing	YES
59401	Amphibians	Plethodontidae	Pseudoeurycea unguidentis	CR	6.97153	12.3346	10.9045	0	1	0	Decreasing	YES
56942	Amphibians	Craugastoridae	Craugastor saltuarius	CR	7.32775	11.8431	10.9026	0	1	0	Decreasing	YES
56888	Amphibians	Craugastoridae	Craugastor punctariolus	CR	6.3057	12.1881	10.897	0	1	0	Decreasing	YES
59559	Amphibians	Indotyphlidae	Hypogeophis brevis	EN	22.872	22.939	10.8925	0	0	0	Unknown	YES
60344	Ray-finned fish	Anguillidae	Anguilla anguilla	CR	8.74771	11.5831	10.8756	0	0	0	Decreasing	YES
NA	Testudines	Chelidae	Hydromedusa tectifera	NA	39.6185	47.6339	10.8586	0	0	0	NA	NO
22724459	Birds	Cuculidae	Carpococcyx viridis	CR	8.2671	11.8364	10.8503	0	0	0	Decreasing	YES
58175	Amphibians	Pipidae	Xenopus largeni	EN	20.1157	22.7942	10.845	0	0	0	Unknown	YES
59644	Amphibians	Rhinatrematidae	Epicrionops parkeri	VU	35.0406	46.304	10.8411	0	0	0	Unknown	YES
21652	Testudines	Testudinidae	Testudo kleinmanni	CR	11.3724	11.8376	10.8403	0	0	1	Decreasing	YES
136168	Amphibians	Microhylidae	Anodonthyla hutchisoni	EN	21.78	22.6917	10.8363	0	0	0	Decreasing	YES
48101669	Amphibians	Megophryidae	Leptobrachella firthi	EN	14.7092	22.3955	10.8319	0	0	0	Decreasing	NO
186159	Amphibians	Rhacophoridae	Raorchestes chlorosomma	CR	11.6796	12.0373	10.827	0	0	0	Unknown	YES
68568328	Amphibians	Mantellidae	Boophis ankarafensis	CR	10.3619	11.7846	10.7843	0	0	0	Decreasing	YES
59227	Amphibians	Plethodontidae	Chiropterotriton magnipes	EN	19.4422	22.6611	10.7761	0	0	0	Decreasing	YES
56582	Amphibians	Craugastoridae	Craugastor epochthidius	CR	6.93179	11.8403	10.765	0	1	0	Decreasing	YES
193482	Lepidosaurs	Chamaeleonidae	Calumma tarzan	CR	11.8195	11.8435	10.7359	0	0	0	Decreasing	YES
176323	Lepidosaurs	Chamaeleonidae	Rhampholeon spinosus	EN	19.7756	22.5671	10.7311	0	0	0	Decreasing	YES
60209	Chondrichthyes	Squalidae	Cirrhigaleus asper	DD	54.8148	57.2609	10.7016	0	0	0	Unknown	NO
56730	Amphibians	Eleutherodactylidae	Eleutherodactylus lucioi	CR	5.66947	11.8046	10.6834	0	0	1	Decreasing	NO
61909	Amphibians	Plethodontidae	Pseudoeurycea obesa	CR	7.86585	11.5672	10.683	0	0	0	Unknown	YES
182909	Ray-finned fish	Anabantidae	Ctenopoma nebulosum	EN	20.1852	22.4064	10.6694	0	0	0	Unknown	YES
42760243	Lepidosaurs	Chamaeleonidae	Rhampholeon gorongosae	EN	19.4316	22.2681	10.6644	0	0	0	Decreasing	YES
NA	Lepidosaurs	Scincidae	Sphenomorphus sarasinorum	NA	41.0151	41.0489	10.6621	0	0	0	NA	NO
39367	Chondrichthyes	Carcharhinidae	Carcharhinus borneensis	EN	21.7009	23.2062	10.6588	0	0	0	Decreasing	YES
18067	Ray-finned fish	Cyprinidae	Poropuntius tawarensis	CR	8.43082	11.3007	10.6305	0	0	0	Decreasing	YES
4615	Testudines	Cheloniidae	Chelonia mydas	EN	17.9901	21.6008	10.6176	0	0	1	Decreasing	YES
55104	Amphibians	Aromobatidae	Aromobates leopardalis	CR	6.25431	11.6769	10.6065	0	1	0	Decreasing	YES
97357437	Testudines	Geoemydidae	Cuora galbinifrons	CR	6.93186	11.6676	10.5826	0	0	0	Decreasing	YES
102664572	Lepidosaurs	Carphodactylidae	Phyllurus kabikabi	CR	9.75411	11.6399	10.5789	0	0	0	Unknown	YES
58488	Amphibians	Ranidae	Pterorana khare	VU	39.7846	46.2498	10.5718	0	0	1	Decreasing	YES
97210381	Lepidosaurs	Gekkonidae	Cnemaspis psychedelica	EN	20.2715	22.5077	10.5708	0	0	0	Unknown	YES
203186	Lepidosaurs	Xantusiidae	Cricosaura typica	NT	82.7719	82.7719	10.5683	0	0	0	Stable	NO
19889	Ray-finned fish	Anabantidae	Sandelia bainsii	EN	13.2206	22.7404	10.5524	0	0	0	Decreasing	YES
171728748	Chondrichthyes	Pristiophoridae	Pliotrema warreni	LC	87.442	87.442	10.5285	0	0	0	Stable	NO
77342769	Amphibians	Aromobatidae	Aromobates walterarpi	CR	6.40067	11.3742	10.5279	0	0	0	Decreasing	YES
136130	Amphibians	Telmatobiidae	Telmatobius espadai	CR	8.14473	11.5627	10.5106	0	1	0	Decreasing	YES
54898	Amphibians	Bufonidae	Wolterstorffina mirei	EN	7.51097	21.8488	10.4912	0	0	0	Decreasing	YES
59410	Amphibians	Plethodontidae	Thorius dubitus	CR	9.86674	11.4622	10.4816	0	0	0	Decreasing	YES
59152	Amphibians	Plethodontidae	Bolitoglossa decora	CR	10.893	11.8883	10.4772	0	0	0	Decreasing	YES
10826	Mammals	Indriidae	Indri indri	CR	11.2378	11.2378	10.4424	0	0	0	Decreasing	YES
6494	Testudines	Dermochelyidae	Dermochelys coriacea	VU	44.1556	44.3893	10.4419	0	0	0	Decreasing	YES
59304	Amphibians	Plethodontidae	Nyctanolis pernix	VU	45.1578	45.3988	10.4228	0	0	0	Decreasing	YES
54420	Amphibians	Arthroleptidae	Astylosternus nganhanus	CR	9.17268	11.1351	10.4225	0	0	0	Decreasing	YES
19740	Ray-finned fish	Percidae	Romanichthys valsanicola	CR	10.7332	10.8361	10.4157	0	0	1	Unknown	YES
22695289	Birds	Accipitridae	Terathopius ecaudatus	EN	21.6532	21.6532	10.4131	0	0	0	Decreasing	YES
59016	Amphibians	Rhacophoridae	Rhacophorus pseudomalabaricus	CR	10.8366	11.3557	10.4131	0	0	1	Decreasing	YES
172834	Lepidosaurs	Scincidae	Pseudoacontias menamainty	CR	6.96982	11.5717	10.376	0	0	0	Unknown	YES
54490	Amphibians	Bufonidae	Atelopus arthuri	CR	4.60993	11.405	10.3686	0	0	1	Decreasing	YES
172948	Lepidosaurs	Gekkonidae	Phelsuma serraticauda	EN	21.3904	21.4048	10.351	0	0	0	Decreasing	YES
20795	Ray-finned fish	Polyprionidae	Stereolepis gigas	CR	5.51692	11.2411	10.3345	0	0	1	Unknown	YES
172706	Lepidosaurs	Scincidae	Eurylepis poonaensis	EN	8.64051	21.4979	10.3149	0	0	1	Unknown	YES
56996	Amphibians	Craugastoridae	Craugastor taylori	CR	8.23964	11.5524	10.3131	0	0	0	Unknown	YES
NA	Ray-finned fish	Valenciidae	Valencia robertae	NA	6.44979	43.2723	10.3123	0	0	0	NA	NO
75601781	Lepidosaurs	Leptotyphlopidae	Mitophis pyrites	EN	4.94466	21.247	10.306	0	0	0	Unknown	YES
49830568	Ray-finned fish	Heptapteridae	Phreatobius sanguijuela	CR	4.28439	11.4394	10.3005	0	0	0	Unknown	YES
881	Ray-finned fish	Goodeidae	Allotoca maculata	CR	9.74501	10.7953	10.3	0	0	0	Decreasing	YES
15944	Ray-finned fish	Pangasiidae	Pangasianodon gigas	CR	10.757	12.4031	10.2861	0	0	0	Decreasing	YES
NA	Ray-finned fish	Belonidae	Platybelone lovii	NA	41.7345	41.7345	10.2852	0	0	0	NA	NO
39378	Chondrichthyes	Carcharhinidae	Galeocerdo cuvier	NT	84.9461	84.9461	10.2723	0	0	0	Decreasing	NO
98393682	Lepidosaurs	Eublepharidae	Goniurosaurus zhelongi	EN	6.26039	21.5118	10.2703	0	0	0	Decreasing	YES
56761	Amphibians	Craugastoridae	Craugastor merendonensis	CR	6.53666	11.1209	10.2074	1	1	0	Unknown	YES
58405	Amphibians	Nyctibatrachidae	Nyctibatrachus vasanthi	EN	21.6836	21.7618	10.2011	0	0	1	Decreasing	YES
54360	Amphibians	Plethodontidae	Cryptotriton monzoni	CR	5.90125	11.2776	10.1867	0	0	0	Decreasing	YES
56649	Amphibians	Craugastoridae	Strabomantis helonotus	CR	7.6934	11.2762	10.16	0	0	1	Decreasing	YES
56742	Amphibians	Eleutherodactylidae	Eleutherodactylus mariposa	CR	9.7335	11.2649	10.1571	0	0	1	Decreasing	YES
172827	Lepidosaurs	Gekkonidae	Paragehyra gabriellae	EN	14.2212	21.8224	10.1452	0	0	0	Decreasing	YES
161695	Chondrichthyes	Hemigaleidae	Chaenogaleus macrostoma	VU	45.1918	45.3222	10.1383	0	0	0	Decreasing	YES
54684	Amphibians	Bufonidae	Xanthophryne koynayensis	EN	7.40923	20.394	10.1306	0	0	1	Decreasing	YES
74995512	Lepidosaurs	Dactyloidae	Anolis insolitus	EN	16.236	20.2864	10.1253	0	0	0	Unknown	YES
56725	Amphibians	Eleutherodactylidae	Eleutherodactylus locustus	CR	6.15405	11.0636	10.1208	0	0	0	Decreasing	YES
22685533	Birds	Psittacidae	Cyanopsitta spixii	EW	11.1916	11.1935	10.1176	0	0	0	NA	YES
190982	Amphibians	Arthroleptidae	Arthroleptis perreti	EN	20.7909	21.3558	10.1126	0	0	1	Unknown	YES
161546	Chondrichthyes	Dasyatidae	Urogymnus lobistoma	EN	46.3089	46.5918	10.1037	0	0	0	Decreasing	NO
59423	Amphibians	Plethodontidae	Thorius papaloae	CR	9.99927	11.1498	10.096	0	0	0	Decreasing	YES
56498	Amphibians	Craugastoridae	Craugastor catalinae	CR	6.9025	11.4521	10.0828	0	1	0	Decreasing	YES
163447	Testudines	Geoemydidae	Cuora bourreti	CR	1.4115	11.1968	10.0814	0	0	0	Decreasing	YES
88383344	Amphibians	Hynobiidae	Pachyhynobius shangchengensis	VU	42.3665	42.4358	10.0791	0	0	0	Decreasing	YES
64373	Lepidosaurs	Xenosauridae	Xenosaurus platyceps	EN	16.3578	20.4791	10.0733	0	0	1	Decreasing	YES
22730	Ray-finned fish	Umbridae	Umbra krameri	VU	42.2034	42.3497	10.0581	0	0	1	Decreasing	YES
57125	Amphibians	Leptodactylidae	Leptodactylus fallax	CR	10.8791	11.2124	10.0418	0	0	0	Decreasing	YES
39333	Chondrichthyes	Heterodontidae	Heterodontus francisci	DD	34.0597	39.3989	10.0403	0	0	0	Unknown	NO
163463	Testudines	Geoemydidae	Cuora picturata	CR	1.41382	11.2352	10.0383	0	0	0	Decreasing	YES
51061032	Amphibians	Plethodontidae	Nototriton tomamorum	CR	10.3233	11.1101	10.0356	0	0	0	Decreasing	YES
NA	Ray-finned fish	Scopelarchidae	Benthalbella macropinna	NA	45.844	45.8441	10.0284	0	0	0	NA	NO
12775	Testudines	Testudinidae	Manouria impressa	VU	21.6418	42.5093	10.0274	0	0	0	Decreasing	YES
9402	Testudines	Testudinidae	Gopherus flavomarginatus	CR	8.72867	11.0805	10.0245	0	0	0	Decreasing	YES
75605902	Lepidosaurs	Sphaerodactylidae	Sphaerodactylus shrevei	EN	13.1018	20.1044	10.0083	0	0	0	Decreasing	YES
12646	Mammals	Nesomyidae	Macrotarsomys ingens	EN	21.461	21.6285	10.0015	0	0	0	Decreasing	YES
22712042	Birds	Hirundinidae	Eurochelidon sirintarae	CR	6.04848	10.9443	9.98919	0	0	0	Decreasing	YES
NA	Lepidosaurs	Eublepharidae	Hemitheconyx taylori	NA	38.2712	39.0404	9.9873	0	0	0	NA	NO
7150	Amphibians	Eleutherodactylidae	Eleutherodactylus eneidae	CR	5.84968	10.9879	9.97894	0	1	0	Unknown	YES
104023514	Chondrichthyes	Myliobatidae	Aetomylaeus milvus	EN	12.1015	20.2135	9.97802	0	0	0	Decreasing	NO
169845	Lepidosaurs	Gekkonidae	Luperosaurus joloensis	EN	15.673	20.7794	9.95685	0	0	0	Decreasing	YES
21581	Amphibians	Telmatobiidae	Telmatobius atacamensis	CR	6.11733	10.8676	9.94857	0	0	0	Decreasing	YES
54635	Amphibians	Bufonidae	Incilius fastidiosus	CR	10.7356	11.0495	9.92628	0	1	0	Decreasing	YES
18655	Mammals	Pteropodidae	Mirimiri acrodonta	CR	10.6753	10.9319	9.92377	0	0	0	Decreasing	YES
23179	Mammals	Tachyglossidae	Zaglossus bruijni	CR	6.27759	11.015	9.92292	0	0	0	Decreasing	YES
56665	Amphibians	Craugastoridae	Craugastor inachus	CR	6.98267	10.8085	9.9088	0	0	0	Decreasing	YES
54471	Amphibians	Bufonidae	Ansonia latidisca	EN	21.8411	22.5761	9.90809	0	0	0	Decreasing	YES
143828186	Amphibians	Craugastoridae	Craugastor castanedai	CR	7.15611	10.6755	9.90554	0	0	0	Decreasing	NO
49546770	Amphibians	Mantellidae	Boophis tsilomaro	CR	8.69717	10.8775	9.90007	0	0	0	Decreasing	YES
56863	Amphibians	Eleutherodactylidae	Eleutherodactylus pituinus	EN	20.0686	20.995	9.8979	0	0	1	Decreasing	YES
161613	Chondrichthyes	Torpedinidae	Torpedo suessii	CR	7.33409	10.9186	9.89721	0	1	0	Unknown	NO
58805	Amphibians	Rhacophoridae	Theloderma moloch	VU	44.7991	45.5137	9.87707	0	0	1	Decreasing	NO
9942	Testudines	Geoemydidae	Heosemys spinosa	EN	19.7428	20.3264	9.87568	0	0	0	Decreasing	YES
202435	Ray-finned fish	Percidae	Crystallaria cincotta	CR	8.49967	10.3393	9.87341	0	0	0	Decreasing	YES
178272	Lepidosaurs	Dactyloidae	Anolis cusuco	EN	13.4206	19.9717	9.87195	0	0	0	Decreasing	YES
45536685	Amphibians	Telmatobiidae	Telmatobius mendelsoni	CR	6.07535	10.8545	9.86673	0	1	0	Decreasing	YES
61749	Amphibians	Bufonidae	Nannophryne apolobambica	CR	6.82284	10.9438	9.86602	0	0	0	Decreasing	YES
58161	Amphibians	Pipidae	Pipa myersi	EN	19.2572	20.4661	9.85896	0	0	0	Decreasing	YES
176164	Lepidosaurs	Scincidae	Nannoscincus exos	CR	10.5274	10.7095	9.84894	0	0	0	Decreasing	YES
56485	Amphibians	Craugastoridae	Strabomantis cadenai	CR	7.90469	10.806	9.84131	0	1	0	Unknown	YES
55492	Amphibians	Hylidae	Isthmohyla graceae	CR	5.63735	10.9423	9.83824	0	0	0	Decreasing	YES
57337	Amphibians	Telmatobiidae	Telmatobius edaphonastes	CR	5.75834	10.5871	9.83457	0	1	0	Decreasing	YES
57354	Amphibians	Telmatobiidae	Telmatobius philippii	CR	6.11023	10.7548	9.8293	0	0	0	Decreasing	YES
61835	Amphibians	Telmatobiidae	Telmatobius timens	CR	6.09225	10.8466	9.82493	0	0	0	Decreasing	YES
56516	Amphibians	Craugastoridae	Craugastor coffeus	CR	6.76702	10.8663	9.82458	0	0	0	Decreasing	YES
14506	Ray-finned fish	Galaxiidae	Neochanna diversus	EN	20.1713	20.5859	9.82366	0	0	0	Decreasing	YES
195320	Chondrichthyes	Dasyatidae	Urogymnus polylepis	EN	14.2809	19.9806	9.82334	0	0	0	Decreasing	NO
78586413	Amphibians	Telmatobiidae	Telmatobius ventriflavum	CR	6.29841	10.7245	9.81632	0	0	0	Decreasing	YES
59363	Amphibians	Plethodontidae	Plethodon welleri	EN	20.0067	20.008	9.81115	0	0	1	Decreasing	YES
56853	Amphibians	Craugastoridae	Craugastor phasma	CR	6.6956	11.0156	9.80723	0	1	0	Unknown	YES
22684225	Birds	Cuculidae	Centropus steerii	CR	10.2029	10.8547	9.80368	0	0	0	Decreasing	YES
197043	Ray-finned fish	Mugilidae	Neochelon falcipinnis	NA	49.4726	49.4726	9.79574	0	0	0	Unknown	NO
7664	Testudines	Chelidae	Elusor macrurus	EN	17.6836	20.2835	9.79382	0	0	1	NA	YES
178498	Lepidosaurs	Xenophidiidae	Xenophidion acanthognathus	DD	28.2054	44.4488	9.78211	0	0	0	Unknown	NO
56807	Amphibians	Craugastoridae	Craugastor olanchano	CR	5.9802	10.6168	9.77975	0	1	0	Decreasing	YES
58849	Amphibians	Rhacophoridae	Raorchestes griet	CR	8.47716	10.6449	9.77682	0	0	1	Decreasing	YES
4055	Amphibians	Calyptocephalellidae	Calyptocephalella gayi	VU	41.7375	42.2431	9.77679	0	0	0	Decreasing	YES
75312135	Lepidosaurs	Leiocephalidae	Leiocephalus pratensis	CR	8.54718	10.86	9.77299	1	1	0	Unknown	YES
136322	Mammals	Tachyglossidae	Zaglossus attenboroughi	CR	6.19455	11.106	9.77255	1	0	0	Decreasing	YES
22682507	Birds	Bucerotidae	Berenicornis comatus	EN	17.1137	20.402	9.76938	0	0	0	Decreasing	YES
12119	Mammals	Lipotidae	Lipotes vexillifer	CR	10.6752	10.7206	9.76888	0	1	0	Decreasing	YES
58121	Amphibians	Phrynobatrachidae	Phrynobatrachus kinangopensis	VU	39.0267	42.0465	9.76344	0	0	0	Decreasing	YES
56541	Amphibians	Eleutherodactylidae	Eleutherodactylus cubanus	CR	10.1925	10.9486	9.7613	0	0	1	Decreasing	YES
57347	Amphibians	Telmatobiidae	Telmatobius laticeps	CR	5.63461	10.8657	9.74356	0	1	0	Decreasing	YES
54460	Amphibians	Bufonidae	Altiphrynoides malcolmi	EN	5.88396	19.7023	9.74246	0	0	0	Decreasing	YES
61802	Amphibians	Craugastoridae	Craugastor campbelli	CR	6.29662	10.7239	9.73868	0	0	0	Decreasing	YES
61366030	Lepidosaurs	Chamaeleonidae	Rhampholeon bruessoworum	CR	5.5603	10.9572	9.73598	0	0	0	Decreasing	YES
1272	Amphibians	Cryptobranchidae	Andrias davidianus	CR	6.69023	10.7269	9.73113	0	0	1	Decreasing	YES
172776	Lepidosaurs	Gekkonidae	Phelsuma vanheygeni	EN	20.1743	20.2784	9.72406	0	0	0	Unknown	YES
60219	Chondrichthyes	Carcharhinidae	Carcharhinus signatus	EN	38.6569	43.1395	9.7231	0	0	0	NA	YES
21583	Amphibians	Telmatobiidae	Telmatobius pefauri	CR	6.24007	10.7808	9.71899	0	1	0	Unknown	YES
57360	Amphibians	Telmatobiidae	Telmatobius scrocchii	CR	6.21949	10.8038	9.71006	0	0	0	Decreasing	YES
54410	Amphibians	Arthroleptidae	Cardioglossa trifasciata	CR	8.42978	10.4732	9.70379	0	0	0	Decreasing	YES
6009	Testudines	Trionychidae	Cycloderma frenatum	EN	16.5166	20.1157	9.69909	0	0	0	Decreasing	YES
4531	Ray-finned fish	Goodeidae	Characodon lateralis	CR	2.13305	10.7849	9.69716	0	0	0	Decreasing	YES
NA	Ray-finned fish	Mugilidae	Myxus elongatus	NA	42.2479	43.6885	9.69484	0	0	0	NA	NO
60199	Chondrichthyes	Mobulidae	Mobula tarapacana	EN	12.5268	19.2902	9.69415	0	0	0	Decreasing	YES
59645	Amphibians	Rhinatrematidae	Epicrionops peruvianus	DD	34.41	45.8822	9.69398	0	0	0	Unknown	NO
61885	Amphibians	Rhacophoridae	Raorchestes nerostagona	EN	19.5939	19.7986	9.68437	0	0	1	Decreasing	YES
161570	Chondrichthyes	Carcharhinidae	Lamiopsis temminckii	EN	9.789	19.9893	9.68031	0	0	0	Decreasing	YES
39369	Chondrichthyes	Carcharhinidae	Carcharhinus hemiodon	CR	7.66757	10.9738	9.67909	0	0	0	Unknown	YES
59416	Amphibians	Plethodontidae	Thorius magnipes	CR	7.79944	10.5585	9.66818	0	0	0	Decreasing	YES
161406	Chondrichthyes	Pentanchidae	Galeus sauteri	LC	44.8521	45.6267	9.66287	0	0	0	Stable	NO
58402	Amphibians	Nyctibatrachidae	Nyctibatrachus minor	EN	17.5208	19.8944	9.65971	0	0	1	Decreasing	YES
56913	Amphibians	Craugastoridae	Craugastor rhyacobatrachus	CR	6.111	10.9634	9.63248	0	1	0	Decreasing	YES
8819	Ray-finned fish	Galaxiidae	Galaxiella nigrostriata	EN	15.6656	19.8758	9.62886	0	0	0	Decreasing	YES
57331	Amphibians	Telmatobiidae	Telmatobius cirrhacelis	CR	5.51821	10.758	9.62576	0	1	1	Decreasing	YES
18435530	Amphibians	Bufonidae	Atelopus orcesi	CR	4.3645	10.6252	9.62023	0	1	0	Decreasing	YES
91309381	Ray-finned fish	Osphronemidae	Betta cracens	CR	9.48342	10.5414	9.60997	0	0	0	Unknown	YES
8805	Ray-finned fish	Galaxiidae	Galaxias fontanus	EN	15.0154	19.3793	9.59955	0	0	0	Decreasing	YES
12244	Ray-finned fish	Mugilidae	Liza luciae	EN	18.7364	20.9156	9.59612	0	0	1	NA	YES
202432	Ray-finned fish	Centrarchidae	Archoplites interruptus	EN	19.6285	19.6322	9.59515	0	0	0	Decreasing	YES
172529	Lepidosaurs	Chamaeleonidae	Rhampholeon temporalis	EN	16.341	20.5091	9.58657	0	0	0	Decreasing	YES
55432	Amphibians	Hylidae	Isthmohyla calypsa	CR	6.45376	10.7249	9.58062	0	1	0	Unknown	YES
6031	Lepidosaurs	Iguanidae	Cyclura pinguis	CR	10.4729	10.5953	9.57111	0	0	0	Increasing	YES
172740	Lepidosaurs	Chamaeleonidae	Furcifer belalandaensis	CR	10.5066	10.5339	9.56209	0	0	0	Decreasing	YES
172876	Lepidosaurs	Gekkonidae	Uroplatus malama	VU	40.3805	40.5768	9.55044	0	0	0	Decreasing	YES
154426201	Lepidosaurs	Dactyloidae	Anolis sminthus	EN	18.3828	21.0558	9.54901	0	0	0	Decreasing	YES
194100	Lepidosaurs	Gekkonidae	Cyrtodactylus jeyporensis	CR	9.3495	10.7017	9.54233	0	0	0	Unknown	YES
104677699	Lepidosaurs	Agamidae	Physignathus cocincinus	VU	42.2242	42.8507	9.53927	0	0	0	Decreasing	YES
55685	Amphibians	Hylidae	Ecnomiohyla valancifer	CR	5.87304	10.5639	9.53838	0	0	0	Unknown	NO
57330	Amphibians	Telmatobiidae	Telmatobius ceiorum	CR	5.8567	10.2139	9.52312	0	1	0	Decreasing	YES
60411	Ray-finned fish	Cyprinodontidae	Aphanius sirhani	CR	11.7615	11.7632	9.50387	0	0	0	Stable	YES
59088	Amphibians	Hynobiidae	Batrachuperus yenyuanensis	EN	19.0289	19.1468	9.49948	0	0	0	Decreasing	YES
54427	Amphibians	Arthroleptidae	Leptodactylodon axillaris	CR	4.18453	10.4955	9.49159	0	0	0	Unknown	YES
59551	Amphibians	Chikilidae	Chikila fulleri	DD	31.5997	47.8428	9.48885	1	0	1	Unknown	NO
19085174	Ray-finned fish	Cobitidae	Cobitis kellei	CR	10.7895	10.9662	9.48275	0	1	0	Unknown	YES
59641	Amphibians	Rhinatrematidae	Epicrionops lativittatus	DD	32.5039	43.4093	9.47804	1	0	0	Unknown	NO
135600	Ray-finned fish	Cyprinodontidae	Aphanius almiriensis	CR	8.75777	10.5442	9.46747	0	0	1	Decreasing	YES
104699508	Lepidosaurs	Gekkonidae	Cyrtodactylus takouensis	CR	10.2681	10.521	9.46529	0	0	0	Unknown	YES
22704507	Birds	Dasyornithidae	Dasyornis brachypterus	EN	13.5834	19.9244	9.45058	0	0	0	Decreasing	YES
190943	Amphibians	Microhylidae	Anodonthyla theoi	CR	7.36865	10.385	9.44871	0	0	0	Decreasing	YES
161577	Chondrichthyes	Arhynchobatidae	Arhynchobatis asperrimus	DD	41.4411	41.5575	9.4471	0	0	0	Unknown	NO
186166	Amphibians	Rhacophoridae	Raorchestes sushili	CR	6.60208	10.3023	9.44266	0	0	0	Unknown	YES
59427	Amphibians	Plethodontidae	Thorius smithi	CR	5.84399	10.5049	9.43421	0	0	0	Decreasing	YES
186163	Amphibians	Rhacophoridae	Raorchestes kaikatti	CR	6.53123	10.3102	9.42589	0	0	0	Decreasing	YES
42760305	Lepidosaurs	Chamaeleonidae	Rhampholeon viridis	EN	16.5842	20.2516	9.405	0	0	0	Decreasing	YES
57534	Amphibians	Mantellidae	Gephyromantis zavona	EN	18.9182	19.3811	9.40226	0	0	0	Decreasing	YES
7142	Amphibians	Eleutherodactylidae	Eleutherodactylus jasperi	CR	6.35752	10.3427	9.3927	0	1	0	Unknown	YES
56537	Amphibians	Craugastoridae	Craugastor cruzi	CR	6.54466	10.3283	9.39022	0	1	0	Decreasing	YES
11200	Chondrichthyes	Lamnidae	Lamna nasus	VU	39.5309	40.5206	9.38482	0	0	0	Decreasing	YES
NA	Chondrichthyes	Odontaspididae	Carcharias tricuspidatus	NA	19.1478	38.0172	9.38145	0	0	0	NA	NO
55613	Amphibians	Hylidae	Sarcohyla psarosema	CR	4.97558	10.2549	9.38142	0	1	0	Decreasing	YES
55675	Amphibians	Hylidae	Isthmohyla tica	CR	4.24812	10.1496	9.37763	0	0	0	Decreasing	YES
180566	Ray-finned fish	Aplocheilidae	Aplocheilus dayi	EN	17.1759	19.4708	9.36526	0	0	0	Decreasing	YES
14261	Mammals	Mystacinidae	Mystacina tuberculata	VU	3.44862	40.4519	9.36378	0	0	0	Decreasing	YES
55260	Amphibians	Aromobatidae	Aromobates serranus	CR	5.53788	10.3081	9.36098	0	1	0	Decreasing	YES
NA	Amphibians	Chikilidae	Chikila alcocki	NA	31.8986	46.6386	9.35854	0	0	0	NA	NO
39388	Chondrichthyes	Sphyrnidae	Sphyrna zygaena	VU	41.6164	41.7719	9.35038	0	0	0	Decreasing	YES
54559	Amphibians	Bufonidae	Atelopus tricolor	CR	4.25861	10.3786	9.34293	0	0	0	Decreasing	YES
8821	Ray-finned fish	Galaxiidae	Galaxiella munda	EN	15.6656	19.8633	9.33371	0	0	0	Decreasing	YES
57338	Amphibians	Telmatobiidae	Telmatobius fronteriensis	CR	5.60721	10.2183	9.32219	0	0	0	Decreasing	YES
55259	Amphibians	Aromobatidae	Aromobates orostoma	CR	5.83452	10.2928	9.3209	0	0	0	Decreasing	YES
49830703	Ray-finned fish	Rivulidae	Anablepsoides speciosus	CR	9.54754	10.2499	9.31011	0	0	0	Unknown	YES
136160	Amphibians	Mantellidae	Gephyromantis azzurrae	EN	14.6777	19.281	9.29798	0	0	0	Decreasing	YES
75306501	Lepidosaurs	Leiocephalidae	Leiocephalus endomychus	CR	8.27583	10.2053	9.29401	0	1	0	Decreasing	YES
62256	Testudines	Trionychidae	Trionyx triunguis	VU	38.7017	38.7646	9.29391	0	0	0	Decreasing	YES
56598	Amphibians	Craugastoridae	Craugastor fecundus	CR	6.07969	10.0759	9.29155	0	1	0	Decreasing	YES
74856459	Lepidosaurs	Amphisbaenidae	Amphisbaena leali	CR	8.08421	10.3823	9.28664	0	0	0	Unknown	YES
8707	Ray-finned fish	Fundulidae	Fundulus julisia	EN	19.8925	20.0114	9.28112	0	0	0	Unknown	YES
180662	Ray-finned fish	Cyprinidae	Catlocarpio siamensis	CR	6.30278	10.6381	9.27859	0	0	0	Decreasing	YES
78459186	Amphibians	Plethodontidae	Cryptotriton necopinus	CR	5.46767	10.1841	9.27416	0	0	0	Decreasing	YES
59564	Amphibians	Herpelidae	Herpele multiplicata	DD	39.7625	42.9228	9.25767	1	0	0	Unknown	NO
135744	Amphibians	Telmatobiidae	Telmatobius chusmisensis	EN	11.0054	18.909	9.25588	0	0	0	Decreasing	YES
57473	Amphibians	Mantellidae	Gephyromantis corvus	EN	14.8737	19.2791	9.25255	0	0	0	Decreasing	YES
55048	Amphibians	Dendrobatidae	Ectopoglossus atopoglossus	CR	6.69275	10.2194	9.24912	0	1	0	Decreasing	NO
10588	Mammals	Erinaceidae	Neohylomys hainanensis	EN	18.9302	18.977	9.24538	0	0	0	Decreasing	YES
54501	Amphibians	Bufonidae	Atelopus coynei	CR	3.23467	10.2681	9.23697	0	0	1	Decreasing	YES
75085311	Lepidosaurs	Dactyloidae	Anolis rimarum	CR	6.42355	10.1073	9.23201	0	0	0	Decreasing	YES
10269	Ray-finned fish	Acipenseridae	Huso huso	CR	9.47387	9.47485	9.22267	0	0	1	Decreasing	YES
75605892	Lepidosaurs	Sphaerodactylidae	Sphaerodactylus schwartzi	EN	16.3682	19.4425	9.22137	0	0	0	Unknown	YES
22697641	Birds	Cathartidae	Vultur gryphus	VU	38.5597	39.0089	9.21938	0	0	0	Decreasing	YES
107649398	Ray-finned fish	Cyprinidae	Pseudobarbus burchelli	CR	7.65214	10.223	9.21506	0	0	0	Decreasing	YES
60162	Chondrichthyes	Dasyatidae	Taeniurops meyeni	VU	36.6679	40.7718	9.20689	0	0	0	Decreasing	YES
NA	Ray-finned fish	Galaxiidae	Galaxias platei	NA	43.6624	43.6624	9.20279	0	0	0	NA	NO
167874	Ray-finned fish	Cyprinidae	Danionella dracula	NA	46.1499	46.1561	9.20153	0	0	1	Unknown	NO
22726971	Birds	Alcedinidae	Alcedo euryzona	CR	10.1113	10.1229	9.19554	0	0	0	Decreasing	YES
NA	Ray-finned fish	Sphyraenidae	Sphyraena forsteri	NA	50.1605	50.1605	9.18741	0	0	0	NA	NO
161437	Chondrichthyes	Pentanchidae	Pentanchus profundicolus	LC	45.4652	45.4652	9.18592	0	0	0	Stable	NO
135828	Amphibians	Eleutherodactylidae	Eleutherodactylus juanariveroi	CR	4.36524	10.0858	9.18293	0	0	0	Decreasing	YES
55099	Amphibians	Aromobatidae	Allobates juanii	EN	13.9287	19.0782	9.1796	0	0	0	Decreasing	YES
75317710	Lepidosaurs	Leiocephalidae	Leiocephalus rhutidira	CR	7.66627	10.1647	9.17884	0	1	0	Unknown	YES
14765	Testudines	Trionychidae	Nilssonia formosa	EN	19.0243	19.0243	9.17876	0	0	0	Decreasing	YES
155187257	Birds	Procellariidae	Pelecanoides whenuahouensis	CR	10.033	10.3032	9.17527	0	0	0	Increasing	YES
196453	Amphibians	Craugastoridae	Ceuthomantis smaragdinus	VU	31.3721	39.2031	9.17442	0	0	0	Unknown	YES
59372	Amphibians	Plethodontidae	Pseudoeurycea brunnata	CR	7.19019	9.97988	9.17057	0	1	0	Decreasing	YES
55908	Amphibians	Hylidae	Quilticohyla acrochorda	CR	6.30063	10.1848	9.16852	0	0	0	Decreasing	YES
57509	Amphibians	Mantellidae	Mantidactylus pauliani	CR	9.9744	10.1002	9.16484	0	0	0	Decreasing	YES
75605882	Lepidosaurs	Sphaerodactylidae	Sphaerodactylus samanensis	CR	7.72366	10.0132	9.15846	0	0	0	Decreasing	YES
NA	Chondrichthyes	Dasyatidae	Taeniura grabata	NA	36.8569	40.6483	9.15055	0	0	0	NA	NO
48103132	Amphibians	Rhacophoridae	Rhacophorus calcaneus	EN	19.3381	19.7065	9.14305	0	0	0	Decreasing	YES
158466	Amphibians	Bufonidae	Atelopus eusebiodiazi	CR	3.75895	10.2412	9.11386	0	1	0	Decreasing	YES
55875	Amphibians	Hylidae	Plectrohyla glandulosa	CR	5.49513	10.1066	9.10739	0	0	0	Decreasing	YES
7148	Amphibians	Eleutherodactylidae	Eleutherodactylus sisyphodemus	CR	7.98348	10.0678	9.10446	0	0	0	Decreasing	YES
192091	Lepidosaurs	Xenophidiidae	Xenophidion schaeferi	DD	28.2054	45.3495	9.08579	0	0	0	Unknown	NO
54547	Amphibians	Bufonidae	Atelopus sanjosei	CR	4.01911	10.0724	9.08563	0	0	0	Decreasing	YES
178566	Lepidosaurs	Gekkonidae	Cnemaspis anaikattiensis	CR	7.26407	9.98513	9.08229	0	0	0	Unknown	YES
60218	Chondrichthyes	Carcharhinidae	Isogomphodon oxyrhynchus	CR	7.41061	10.0991	9.07191	0	0	0	Decreasing	NO
91211508	Ray-finned fish	Siluridae	Kryptopterus mononema	CR	8.67865	10.5393	9.06852	0	1	0	Unknown	YES
135992	Amphibians	Microhylidae	Cophixalus misimae	CR	7.06334	9.86632	9.06458	0	0	0	Decreasing	YES
170206	Ray-finned fish	Sparidae	Polysteganus undulosus	CR	9.3165	9.54422	9.04335	0	0	1	Increasing	YES
13555	Ray-finned fish	Eleotridae	Milyeringa veritas	EN	3.15372	19.2309	9.04256	0	0	0	Decreasing	YES
47755615	Lepidosaurs	Gekkonidae	Alsophylax tadjikiensis	CR	6.80371	9.94001	9.03893	0	0	0	Unknown	YES
NA	Ray-finned fish	Trichodontidae	Trichodon trichodon	NA	31.5841	34.9525	9.03614	0	0	0	NA	NO
89930126	Lepidosaurs	Anguidae	Anniella grinnelli	EN	14.5132	18.1653	9.03588	0	0	0	NA	YES
41118	Amphibians	Microhylidae	Cophixalus concinnus	CR	7.54292	10.1422	9.03066	0	0	1	Stable	YES
7147	Amphibians	Eleutherodactylidae	Eleutherodactylus semipalmatus	CR	4.32094	9.78746	9.01497	0	1	1	Decreasing	YES
48101708	Amphibians	Megophryidae	Leptobrachella melica	EN	16.9414	18.9009	9.01373	0	0	0	Decreasing	YES
75605372	Lepidosaurs	Sphaerodactylidae	Sphaerodactylus cochranae	CR	7.45246	10.0574	9.00391	0	0	0	Unknown	YES
60469196	Ray-finned fish	Cirrhitidae	Amblycirrhitus earnshawi	EN	18.2401	19.1418	9.00264	0	0	0	Unknown	YES
164598	Lepidosaurs	Gekkonidae	Alsophylax laevis	CR	6.8394	9.98007	8.98997	0	0	1	Decreasing	YES
54528	Amphibians	Bufonidae	Atelopus monohernandezii	CR	3.31729	9.95277	8.98742	0	1	0	Decreasing	YES
57009	Amphibians	Eleutherodactylidae	Eleutherodactylus toa	EN	18.8474	19.2483	8.98212	0	0	1	Decreasing	YES
54550	Amphibians	Bufonidae	Atelopus sernai	CR	3.50538	9.82889	8.97802	0	1	0	Decreasing	YES
2773	Ray-finned fish	Osphronemidae	Betta chloropharynx	CR	10.5409	10.5411	8.97622	0	0	0	Unknown	YES
22704502	Birds	Dasyornithidae	Dasyornis longirostris	EN	13.2861	18.8758	8.97476	0	0	0	Decreasing	YES
172773	Lepidosaurs	Chamaeleonidae	Palleon nasus	VU	36.0323	38.2044	8.97386	0	0	0	Decreasing	YES
75606669	Lepidosaurs	Tropidophiidae	Tropidophis stullae	CR	7.14498	9.94888	8.97193	0	0	0	Decreasing	YES
135712	Ray-finned fish	Cobitidae	Cobitis illyrica	CR	10.6754	10.8876	8.95749	0	0	1	Unknown	YES
56449	Amphibians	Eleutherodactylidae	Eleutherodactylus bakeri	CR	8.9715	9.79667	8.95334	0	0	1	Decreasing	YES
57962	Amphibians	Microhylidae	Cophyla tetra	EN	17.2119	18.5845	8.95304	0	0	0	Decreasing	YES
4965	Testudines	Emydidae	Glyptemys insculpta	EN	8.58128	18.2835	8.94985	0	0	1	Decreasing	YES
NA	Ray-finned fish	Glaucosomatidae	Glaucosoma magnificum	NA	34.5313	34.9763	8.94754	0	0	0	NA	NO
9013	Testudines	Testudinidae	Geochelone platynota	CR	5.80718	9.82244	8.9429	0	0	0	Increasing	YES
75606581	Lepidosaurs	Tropidophiidae	Tropidophis parkeri	CR	6.59702	9.73049	8.94176	0	0	0	Unknown	YES
169553	Ray-finned fish	Osphronemidae	Sphaerichthys vaillanti	EN	14.8353	18.266	8.9403	0	0	0	Decreasing	YES
75310301	Lepidosaurs	Leiocephalidae	Leiocephalus onaneyi	CR	7.79951	9.68295	8.9368	0	0	0	Unknown	YES
59040	Amphibians	Rhinophrynidae	Rhinophrynus dorsalis	LC	162.692	162.692	8.93612	0	0	0	Stable	NO
55658	Amphibians	Hylidae	Sarcohyla siopela	CR	5.02468	9.92445	8.92586	0	1	0	Decreasing	YES
59174	Amphibians	Plethodontidae	Bolitoglossa longissima	CR	8.98034	9.93576	8.92528	0	0	0	Decreasing	YES
74995767	Lepidosaurs	Dactyloidae	Anolis longitibialis	EN	18.0967	18.8451	8.92478	0	0	0	Unknown	YES
5957	Testudines	Geoemydidae	Cuora yunnanensis	CR	7.88782	9.80558	8.91779	0	0	1	Decreasing	YES
135730	Amphibians	Microhylidae	Cophixalus timidus	CR	7.63257	9.69935	8.91449	0	0	0	Unknown	NO
55000	Amphibians	Centrolenidae	Celsiella vozmedianoi	EN	14.7053	17.9514	8.91228	0	0	0	Decreasing	YES
77342836	Amphibians	Aromobatidae	Aromobates zippeli	CR	5.39394	10.0121	8.91178	0	0	0	Decreasing	YES
56641	Amphibians	Craugastoridae	Craugastor gulosus	CR	6.12356	9.87741	8.90892	0	0	0	Unknown	YES
2772	Ray-finned fish	Osphronemidae	Betta burdigala	CR	9.41823	10.1357	8.90149	0	0	0	Unknown	YES
8371	Amphibians	Salamandridae	Euproctus platycephalus	EN	16.8178	18.3986	8.89683	0	0	1	Decreasing	YES
54557	Amphibians	Bufonidae	Atelopus subornatus	CR	4.17087	9.93273	8.89467	0	1	0	Decreasing	YES
59413	Amphibians	Plethodontidae	Thorius insperatus	CR	8.36873	9.87427	8.89076	0	0	0	Decreasing	YES
7146	Amphibians	Eleutherodactylidae	Eleutherodactylus karlschmidti	CR	5.16911	9.93305	8.88238	0	1	0	Unknown	YES
55143	Amphibians	Dendrobatidae	Hyloxalus ruizi	CR	6.45696	9.64656	8.88167	0	1	0	Decreasing	YES
44581	Chondrichthyes	Triakidae	Mustelus fasciatus	CR	6.54279	9.53083	8.87949	0	0	0	Decreasing	NO
98152257	Lepidosaurs	Eublepharidae	Goniurosaurus kuroiwae	VU	23.4925	39.0371	8.87792	0	0	0	Decreasing	YES
59417	Amphibians	Plethodontidae	Thorius minutissimus	CR	6.70513	9.79126	8.8772	0	0	0	Decreasing	YES
55255	Amphibians	Aromobatidae	Aromobates haydeeae	CR	5.61328	9.84204	8.86711	0	1	0	Decreasing	YES
58125	Amphibians	Phrynobatrachidae	Phrynobatrachus manengoubensis	CR	9.37444	9.78942	8.86422	0	1	0	Decreasing	YES
75606416	Lepidosaurs	Tropidophiidae	Tropidophis caymanensis	CR	7.27951	9.81277	8.86351	0	0	0	Unknown	YES
55330	Amphibians	Hemiphractidae	Gastrotheca dendronastes	EN	14.0541	18.4526	8.85833	0	0	0	Decreasing	YES
55471	Amphibians	Hylidae	Ecnomiohyla echinata	CR	4.87495	9.82553	8.85828	1	1	0	Unknown	NO
3326	Mammals	Leporidae	Bunolagus monticularis	CR	8.71768	9.92449	8.85808	0	0	0	Decreasing	YES
4529	Ray-finned fish	Goodeidae	Characodon audax	EN	2.13305	19.3177	8.8543	0	0	0	Decreasing	YES
182184	Ray-finned fish	Nothobranchiidae	Aphyosemion amoenum	EN	15.6912	18.9376	8.85027	0	0	1	Unknown	YES
55442	Amphibians	Hylidae	Sarcohyla charadricola	CR	4.58609	9.91644	8.84766	1	1	0	Decreasing	YES
9772	Amphibians	Heleophrynidae	Heleophryne hewitti	EN	14.4441	18.99	8.84088	0	0	0	Unknown	NO
91307122	Ray-finned fish	Osphronemidae	Betta albimarginata	EN	13.2567	20.4185	8.83681	0	0	0	Decreasing	YES
55873	Amphibians	Hylidae	Plectrohyla dasypus	CR	4.1715	9.7399	8.8362	0	0	0	Decreasing	YES
178382	Lepidosaurs	Carphodactylidae	Orraya occultus	VU	37.445	37.445	8.8362	0	0	0	Unknown	YES
57958	Amphibians	Microhylidae	Cophyla mavomavo	EN	17.5253	18.8935	8.83388	0	0	0	Decreasing	YES
NA	Lepidosaurs	Scincidae	Otosaurus cumingi	NA	37.6391	37.6391	8.83367	0	0	0	NA	NO
55603	Amphibians	Hylidae	Isthmohyla pictipes	CR	4.73015	10.0244	8.83266	0	0	0	Decreasing	YES
5336	Lepidosaurs	Cordylidae	Smaug giganteus	VU	37.7789	37.7789	8.83097	0	0	0	Decreasing	YES
8766	Lepidosaurs	Chamaeleonidae	Furcifer minor	EN	18.0072	18.033	8.82589	0	0	1	Decreasing	YES
53876177	Ray-finned fish	Rivulidae	Cynodonichthys uroflammeus	EN	10.4945	19.0329	8.81475	0	0	0	Unknown	YES
54429	Amphibians	Arthroleptidae	Leptodactylodon blanci	EN	11.5785	18.4224	8.8077	0	0	0	Unknown	YES
59234	Amphibians	Plethodontidae	Cryptotriton alvarezdeltoroi	EN	13.9165	18.3042	8.80398	0	0	0	Decreasing	YES
180665	Ray-finned fish	Cyprinidae	Balantiocheilos ambusticauda	CR	4.64207	10.0091	8.80153	0	1	0	Decreasing	YES
54507	Amphibians	Bufonidae	Atelopus eusebianus	CR	4.34361	9.88073	8.79866	0	1	0	Decreasing	YES
56799	Amphibians	Craugastoridae	Craugastor obesus	CR	5.89867	9.7324	8.7951	0	0	0	Unknown	YES
55074	Amphibians	Dendrobatidae	Hyloxalus edwardsi	CR	6.72931	9.63162	8.79135	0	1	0	Decreasing	YES
54354	Amphibians	Limnodynastidae	Philoria loveridgei	EN	8.78282	17.9063	8.78539	0	0	1	Decreasing	YES
56563	Amphibians	Craugastoridae	Pristimantis diogenes	CR	8.16072	9.6875	8.78406	0	0	0	Decreasing	NO
151283927	Amphibians	Eleutherodactylidae	Eleutherodactylus manantlanensis	CR	6.1235	9.78762	8.78398	0	0	0	Unknown	YES
182821	Ray-finned fish	Nothobranchiidae	Scriptaphyosemion etzeli	CR	8.83419	9.09172	8.77915	0	0	0	Unknown	YES
54434	Amphibians	Arthroleptidae	Leptodactylodon ornatus	EN	11.2322	17.7753	8.77676	0	0	0	Decreasing	YES
58380	Amphibians	Micrixalidae	Micrixalus kottigeharensis	CR	7.85159	9.63056	8.77197	0	0	1	Decreasing	NO
13610	Ray-finned fish	Eleotridae	Mogurnda furva	CR	8.66306	9.53143	8.76854	0	0	0	Decreasing	YES
2649	Amphibians	Plethodontidae	Batrachoseps campi	EN	8.53238	18.0161	8.74854	0	0	1	Decreasing	YES
193429	Amphibians	Brevicipitidae	Callulina stanleyi	CR	8.35413	9.56866	8.747	0	0	0	Unknown	YES
55807	Amphibians	Hylidae	Osteopilus crucialis	EN	18.2469	18.7055	8.74338	0	0	0	Decreasing	YES
57382	Amphibians	Limnodynastidae	Philoria richmondensis	EN	8.42945	18.0145	8.73678	0	0	1	Decreasing	YES
57381	Amphibians	Limnodynastidae	Philoria pughi	EN	8.98556	17.902	8.72952	0	0	1	Decreasing	YES
NA	Ray-finned fish	Adrianichthyidae	Adrianichthys oophorus	NA	12.1052	38.4751	8.7256	0	0	0	NA	NO
57361	Amphibians	Telmatobiidae	Telmatobius sibiricus	CR	7.39174	9.54416	8.71968	0	1	0	Decreasing	YES
125853495	Ray-finned fish	Adrianichthyidae	Oryzias soerotoi	CR	7.46225	9.48082	8.71348	0	0	0	Unknown	YES
NA	Amphibians	Chikilidae	Chikila darlong	NA	32.967	46.459	8.70926	0	0	0	NA	NO
21972	Mammals	Muridae	Tokudaia muenninki	CR	6.65721	9.48331	8.70459	0	0	0	Decreasing	YES
58013	Amphibians	Microhylidae	Stumpffia roseifemoralis	EN	16.8533	18.5503	8.70407	0	0	0	Decreasing	YES
17519	Amphibians	Ceratobatrachidae	Platymantis insulatus	CR	7.56802	9.57942	8.70085	0	0	0	Decreasing	YES
53875841	Ray-finned fish	Rivulidae	Cynodonichthys glaucus	EN	17.6952	18.4543	8.70044	0	0	0	Unknown	YES
76317577	Amphibians	Microhylidae	Paedophryne kathismaphlox	CR	6.69211	9.79811	8.70042	0	0	0	Decreasing	YES
135154	Ray-finned fish	Cyprinidae	Xenocypris yunnanensis	CR	5.95495	9.54283	8.69798	0	0	1	Unknown	YES
55390	Amphibians	Hylidae	Isthmohyla angustilineata	CR	4.53679	9.44984	8.68601	0	0	0	Decreasing	NO
172750	Lepidosaurs	Scincidae	Paracontias minimus	CR	8.16138	9.553	8.68268	0	0	0	Decreasing	YES
56976	Amphibians	Craugastoridae	Craugastor stadelmani	CR	6.35276	9.44513	8.68075	0	0	0	Decreasing	YES
54553	Amphibians	Bufonidae	Atelopus sonsonensis	CR	4.01978	9.64109	8.6791	0	1	0	Unknown	YES
61889	Amphibians	Rhacophoridae	Pseudophilautus stuarti	CR	7.72933	9.37607	8.6703	0	0	0	Decreasing	YES
203133	Lepidosaurs	Dactyloidae	Anolis yoroensis	EN	18.1847	19.6054	8.66411	0	0	0	Decreasing	YES
178439	Lepidosaurs	Sphaerodactylidae	Gonatodes seigliei	EN	18.7018	18.8816	8.66339	0	0	0	Decreasing	YES
NA	Ray-finned fish	Trichodontidae	Arctoscopus japonicus	NA	31.5841	35.0471	8.66136	0	0	0	NA	NO
136097	Amphibians	Aromobatidae	Allobates caribe	CR	7.01954	9.77849	8.65911	0	0	0	Decreasing	YES
54462	Amphibians	Bufonidae	Rhaebo colomai	EN	3.98926	17.8287	8.65766	0	0	0	Decreasing	YES
3083	Lepidosaurs	Chamaeleonidae	Brookesia perarmata	EN	17.9057	17.9514	8.64792	0	0	0	Decreasing	YES
42687277	Lepidosaurs	Chamaeleonidae	Brookesia tristis	EN	11.2128	17.9713	8.64588	0	0	0	Decreasing	YES
61524	Lepidosaurs	Lacertidae	Phoenicolacerta kulzeri	EN	17.9062	17.91	8.64452	0	0	1	Decreasing	YES
4695	Testudines	Trionychidae	Chitra chitra	CR	5.85338	9.51687	8.64322	0	0	0	Decreasing	YES
55431	Amphibians	Hylidae	Sarcohyla calvicollina	CR	4.37625	9.59471	8.63241	0	1	0	Decreasing	YES
840	Lepidosaurs	Lacertidae	Algyroides marchi	EN	17.1336	17.5223	8.63193	0	0	1	Decreasing	YES
61900	Amphibians	Plethodontidae	Bolitoglossa oresbia	CR	8.07552	9.45743	8.62501	0	0	0	Decreasing	YES
59381	Amphibians	Plethodontidae	Pseudoeurycea goebeli	CR	3.8992	9.60515	8.62459	0	0	0	Decreasing	YES
55639	Amphibians	Hylidae	Sarcohyla sabrina	CR	4.32264	9.3697	8.62407	0	1	0	Decreasing	YES
176134	Lepidosaurs	Scincidae	Geoscincus haraldmeieri	CR	8.70369	9.57611	8.6115	0	0	0	Unknown	YES
21532	Amphibians	Myobatrachidae	Taudactylus liemi	NT	13.6357	68.3056	8.60862	0	0	1	Stable	NO
59143	Amphibians	Plethodontidae	Bolitoglossa carri	CR	7.9585	9.38362	8.60837	0	0	0	Decreasing	YES
57234	Amphibians	Craugastoridae	Noblella lynchi	EN	14.3311	17.6821	8.60588	0	0	0	Decreasing	NO
55329	Amphibians	Hemiphractidae	Gastrotheca cornuta	EN	13.8274	18.3376	8.60559	0	0	1	Decreasing	YES
41828	Chondrichthyes	Hypnidae	Hypnos monopterygius	LC	150.793	150.793	8.59776	0	0	0	Unknown	NO
57001	Amphibians	Eleutherodactylidae	Eleutherodactylus tetajulia	CR	5.15186	9.55711	8.59622	0	0	1	Decreasing	YES
22678901	Birds	Phasianidae	Xenoperdix udzungwensis	EN	17.7945	17.8664	8.58541	0	0	0	Stable	YES
161520	Chondrichthyes	Dasyatidae	Fontitrygon margaritella	DD	16.5609	40.161	8.58487	0	0	0	Decreasing	NO
19168	Amphibians	Ranidae	Babina holsti	EN	5.96917	18.4132	8.57944	0	0	0	Decreasing	YES
109480101	Lepidosaurs	Scincidae	Lissolepis coventryi	EN	19.0169	19.173	8.57879	0	0	0	Decreasing	YES
54355	Amphibians	Limnodynastidae	Philoria sphagnicolus	EN	9.33536	17.7464	8.57099	0	0	1	Decreasing	YES
91309930	Ray-finned fish	Osphronemidae	Betta hendra	CR	8.02195	9.42092	8.56759	0	0	0	Unknown	YES
8816	Ray-finned fish	Galaxiidae	Galaxias zebratus	NA	37.37	38.0391	8.54863	0	0	1	Unknown	NO
NA	Ray-finned fish	Mugilidae	Gracilimugil argenteus	NA	38.7306	38.945	8.54314	0	0	0	NA	NO
59000	Amphibians	Rhacophoridae	Rhacophorus lateralis	EN	17.4785	18.5565	8.54226	0	0	1	Decreasing	NO
121097935	Mammals	Hominidae	Pongo abelii	CR	1.97387	9.39185	8.53918	0	0	0	Decreasing	YES
54502	Amphibians	Bufonidae	Atelopus cruciger	CR	4.14093	9.49325	8.53682	0	0	0	Stable	NO
55041	Amphibians	Dendrobatidae	Hyloxalus abditaurantius	CR	6.25444	9.39176	8.53499	0	1	0	Decreasing	YES
17975	Mammals	Hominidae	Pongo pygmaeus	CR	1.97387	9.37186	8.52941	0	0	0	Decreasing	YES
NA	Ray-finned fish	Latidae	Psammoperca waigiensis	NA	50.5416	50.5416	8.51697	0	0	0	NA	NO
NA	Ray-finned fish	Catostomidae	Myxocyprinus asiaticus	NA	48.88	48.88	8.51556	0	0	0	NA	NO
56946	Amphibians	Craugastoridae	Craugastor sandersoni	EN	11.5476	18.7212	8.51017	0	0	0	Decreasing	YES
19172	Amphibians	Ranidae	Babina subaspera	EN	5.86521	18.2846	8.50932	0	0	0	Stable	YES
59032	Amphibians	Rhacophoridae	Theloderma bicolor	EN	17.4057	17.821	8.50458	0	0	1	Unknown	YES
55918	Amphibians	Hylidae	Atlantihyla spinipollex	EN	12.4871	17.9531	8.50087	0	0	0	Decreasing	YES
196575	Lepidosaurs	Gekkonidae	Lepidodactylus euaensis	CR	7.79777	9.59276	8.49791	0	0	0	Stable	YES
54541	Amphibians	Bufonidae	Atelopus pictiventris	CR	3.25448	9.57683	8.49164	0	1	0	Decreasing	YES
6623	Ray-finned fish	Cyprinidae	Dionda diaboli	EN	17.2689	17.2692	8.49161	0	0	0	Decreasing	YES
58011	Amphibians	Microhylidae	Stumpffia psologlossa	EN	16.7083	17.8978	8.47804	0	0	0	Decreasing	YES
55071	Amphibians	Dendrobatidae	Hyloxalus delatorreae	CR	7.17516	9.28895	8.47094	0	0	0	Decreasing	YES
39616	Testudines	Geoemydidae	Siebenrockiella crassicollis	VU	20.8561	36.1701	8.46907	0	0	0	Decreasing	YES
21623	Amphibians	Calyptocephalellidae	Telmatobufo bullocki	EN	16.3352	17.5935	8.4686	0	0	0	Decreasing	YES
91308798	Ray-finned fish	Osphronemidae	Betta antoni	EN	14.2514	17.7783	8.46447	0	0	0	Unknown	YES
5958	Testudines	Geoemydidae	Cuora amboinensis	EN	17.4257	17.7045	8.43338	0	0	0	Decreasing	YES
54353	Amphibians	Limnodynastidae	Philoria kundagungan	EN	8.81155	17.6975	8.43022	0	0	1	Decreasing	YES
61446	Lepidosaurs	Sphaerodactylidae	Euleptes europaea	NT	64.8285	66.4594	8.41489	0	0	1	Unknown	NO
17080	Testudines	Chelidae	Mesoclemmys dahli	CR	5.20841	9.29716	8.40932	0	0	1	NA	YES
NA	Ray-finned fish	Chironemidae	Chironemus maculosus	NA	33.4695	33.4755	8.399	0	0	0	NA	NO
41835	Chondrichthyes	Ginglymostomatidae	Nebrius ferrugineus	VU	32.3123	36.0073	8.39747	0	0	0	Decreasing	YES
22706449	Birds	Oriolidae	Oriolus mellianus	EN	17.894	17.9439	8.39207	0	0	0	Decreasing	YES
89183310	Amphibians	Craugastoridae	Noblella madreselva	CR	7.09116	9.28535	8.39189	0	0	0	Decreasing	NO
54534	Amphibians	Bufonidae	Atelopus nicefori	CR	3.11525	8.94797	8.39013	0	1	0	Decreasing	YES
55302	Amphibians	Hylidae	Argenteohyla siemersi	EN	17.462	17.563	8.3892	0	0	1	Decreasing	YES
44579408	Lepidosaurs	Sphaerodactylidae	Lepidoblepharis miyatai	CR	7.15996	9.32276	8.38328	0	1	0	Unknown	YES
61518	Lepidosaurs	Lacertidae	Atlantolacerta andreanskyi	NT	67.2861	67.2861	8.38319	0	0	1	Stable	NO
182964	Ray-finned fish	Cyprinodontidae	Aphanius saourensis	CR	6.33541	9.04721	8.38281	0	0	1	Unknown	YES
135845	Amphibians	Hyperoliidae	Hyperolius watsonae	CR	7.93044	8.96551	8.37781	0	0	0	Decreasing	YES
54497	Amphibians	Bufonidae	Atelopus certus	CR	3.06925	9.20924	8.37298	0	0	0	Decreasing	NO
136066	Amphibians	Craugastoridae	Ceuthomantis aracamuni	VU	30.8226	37.2498	8.36515	0	0	0	Unknown	YES
178429	Lepidosaurs	Tropidophiidae	Tropidophis hendersoni	CR	6.16047	9.29039	8.35729	0	0	0	Unknown	YES
56409	Amphibians	Eleutherodactylidae	Eleutherodactylus amadeus	CR	8.38468	9.23593	8.35543	0	0	1	Decreasing	YES
19483002	Ray-finned fish	Cyprinodontidae	Aphanius danfordii	CR	9.92007	9.92018	8.35028	0	0	0	Decreasing	YES
59240	Amphibians	Plethodontidae	Dendrotriton rabbi	CR	2.04351	9.20342	8.34697	0	0	0	Decreasing	YES
59461	Amphibians	Salamandridae	Laotriton laoensis	EN	17.0403	17.0403	8.33989	0	0	0	Decreasing	YES
197276	Ray-finned fish	Anguillidae	Anguilla dieffenbachii	EN	17.3368	17.3368	8.33989	0	0	0	Unknown	YES
75605559	Lepidosaurs	Sphaerodactylidae	Sphaerodactylus nycteropus	CR	6.49314	8.91841	8.33807	1	0	0	Unknown	YES
55456	Amphibians	Hylidae	Sarcohyla crassa	CR	3.99369	9.10024	8.3364	0	0	0	Decreasing	YES
54539	Amphibians	Bufonidae	Atelopus peruensis	CR	3.95303	9.1404	8.32416	0	1	0	Decreasing	YES
56603	Amphibians	Craugastoridae	Craugastor fleischmanni	CR	8.29615	9.39904	8.32105	0	0	0	Decreasing	YES
54510	Amphibians	Bufonidae	Atelopus farci	CR	3.52039	9.0195	8.3141	0	1	0	Decreasing	YES
54433	Amphibians	Arthroleptidae	Leptodactylodon mertensi	EN	10.8746	17.4927	8.31352	0	0	0	Unknown	YES
61911	Amphibians	Plethodontidae	Aquiloeurycea quetzalanensis	CR	7.12604	9.36513	8.31096	0	0	0	Decreasing	YES
178554	Lepidosaurs	Gekkonidae	Gekko badenii	EN	13.7653	17.5079	8.30126	0	0	0	Decreasing	YES
184439	Ray-finned fish	Cobitidae	Cobitis jadovaensis	CR	8.11306	9.83182	8.29853	0	0	1	Unknown	YES
55874	Amphibians	Hylidae	Plectrohyla exquisita	CR	3.87664	9.02937	8.29138	0	0	0	Decreasing	YES
55322	Amphibians	Hemiphractidae	Gastrotheca angustifrons	CR	6.72598	9.12727	8.28347	0	1	0	Decreasing	YES
136193	Mammals	Erinaceidae	Hylomys megalotis	DD	34.4621	34.4621	8.27873	0	0	0	Unknown	NO
49583995	Amphibians	Microhylidae	Stumpffia hara	CR	7.62033	9.27323	8.27301	0	0	0	Decreasing	YES
57803	Amphibians	Microhylidae	Dasypops schirchi	VU	34.7148	35.999	8.25733	0	0	1	Decreasing	YES
53875516	Ray-finned fish	Rivulidae	Cynodonichthys birkhahni	EN	19.4866	20.9618	8.25724	0	0	0	Unknown	YES
54426	Amphibians	Arthroleptidae	Leptodactylodon albiventris	EN	10.7405	17.3209	8.25658	0	0	0	Decreasing	YES
88219153	Amphibians	Mantellidae	Guibemantis diphonus	CR	7.99203	9.13753	8.25358	0	0	0	Decreasing	NO
121382794	Amphibians	Hylidae	Plectrohyla calvata	CR	4.23073	9.05416	8.25135	0	0	0	Unknown	YES
NA	Lepidosaurs	Pseudaspididae	Pseudaspis cana	NA	30.2498	35.3112	8.24855	0	0	0	NA	NO
55193	Amphibians	Dendrobatidae	Excidobates mysteriosus	EN	12.0065	16.7933	8.24604	0	0	0	Decreasing	YES
78521184	Amphibians	Craugastoridae	Noblella personina	EN	14.0747	17.6894	8.24482	0	0	0	Decreasing	NO
61374	Ray-finned fish	Cyprinidae	Pelasgus laconicus	CR	8.81927	8.82064	8.23493	0	0	1	Decreasing	YES
78901981	Amphibians	Bufonidae	Ansonia vidua	CR	7.64963	9.06833	8.23411	0	0	0	Decreasing	NO
78500583	Amphibians	Dendrobatidae	Excidobates condor	EN	12.0202	16.7823	8.22854	0	0	0	Stable	YES
NA	Ray-finned fish	Eleginopsidae	Eleginops maclovinus	NA	40.8109	40.8109	8.22469	0	0	0	NA	NO
63722	Lepidosaurs	Anguidae	Anniella geronimensis	EN	15.1038	17.3218	8.22163	0	0	1	Decreasing	YES
55313	Amphibians	Hylidae	Duellmanohyla soralia	EN	10.4155	17.4637	8.22006	0	0	0	Decreasing	YES
75605475	Lepidosaurs	Sphaerodactylidae	Sphaerodactylus lazelli	CR	6.45496	9.03462	8.21956	1	1	0	Unknown	YES
18435537	Amphibians	Bufonidae	Atelopus pastuso	CR	3.68126	8.89842	8.21041	0	1	0	Unknown	YES
169392	Ray-finned fish	Atherinopsidae	Atherinella jiloaensis	CR	7.54612	9.16624	8.20956	0	0	1	Decreasing	YES
172878	Lepidosaurs	Chamaeleonidae	Brookesia bonsi	CR	7.24948	9.12164	8.20912	0	0	0	Decreasing	YES
178322	Lepidosaurs	Sphaerodactylidae	Sphaerodactylus williamsi	CR	6.66987	9.06934	8.20881	0	1	0	Decreasing	YES
76317576	Amphibians	Phrynobatrachidae	Phrynobatrachus rainerguentheri	DD	40.651	41.8401	8.20821	0	0	0	Unknown	NO
22704154	Birds	Notiomystidae	Notiomystis cincta	VU	34.4349	34.4374	8.20672	0	0	0	Stable	YES
2119	Amphibians	Petropedetidae	Arthroleptides dutoiti	CR	7.67638	9.04428	8.20222	1	1	0	Decreasing	YES
54438	Amphibians	Arthroleptidae	Leptodactylodon stevarti	EN	11.2382	17.3759	8.19782	0	0	0	Unknown	YES
55883	Amphibians	Hylidae	Plectrohyla pycnochila	CR	4.01481	9.17603	8.18769	1	1	0	Unknown	YES
54554	Amphibians	Bufonidae	Atelopus sorianoi	CR	3.67173	8.82999	8.17418	0	1	0	Decreasing	YES
NA	Ray-finned fish	Eleotridae	Milyeringa brooksi	NA	3.15372	35.008	8.16636	0	0	0	NA	NO
182151	Ray-finned fish	Nothobranchiidae	Fundulopanchax scheeli	CR	5.75027	8.81714	8.16539	0	0	0	Unknown	YES
60178	Chondrichthyes	Trygonorrhinidae	Zapteryx xyster	VU	15.2395	34.3937	8.16296	0	0	0	Decreasing	NO
203128	Lepidosaurs	Dactyloidae	Anolis villai	CR	6.48762	8.88216	8.15928	0	0	0	Decreasing	YES
172803	Lepidosaurs	Gekkonidae	Phelsuma masohoala	CR	6.91209	9.08007	8.15215	0	0	0	Unknown	YES
176177	Lepidosaurs	Diplodactylidae	Dierogekko koniambo	CR	7.18469	9.04951	8.14836	0	0	0	Decreasing	YES
61437	Lepidosaurs	Scincidae	Janetaescincus braueri	EN	4.93783	17.7882	8.14834	0	0	0	Decreasing	YES
56962	Amphibians	Craugastoridae	Pristimantis signifer	CR	6.97894	8.89367	8.14496	0	0	0	Decreasing	YES
39258	Lepidosaurs	Diploglossidae	Celestus anelpistus	CR	6.28281	8.82597	8.14197	0	1	0	Unknown	YES
172599	Lepidosaurs	Scincidae	Eutropis clivicola	EN	15.89	17.6559	8.14036	0	0	1	Unknown	YES
59050	Amphibians	Ambystomatidae	Ambystoma amblycephalum	CR	6.8396	8.98778	8.12914	0	0	0	Decreasing	YES
76317613	Amphibians	Microhylidae	Oreophryne ezra	CR	6.39038	9.01422	8.12902	0	0	0	Decreasing	YES
58946	Amphibians	Rhacophoridae	Taruga eques	EN	7.43299	17.3535	8.12823	0	0	0	Decreasing	YES
164691443	Ray-finned fish	Poeciliidae	Phallichthys quadripunctatus	EN	13.4449	16.3851	8.11763	0	0	0	Decreasing	YES
58868	Amphibians	Rhacophoridae	Pseudophilautus macropus	CR	6.00747	9.06692	8.11744	0	0	1	Decreasing	YES
22735692	Birds	Rostratulidae	Rostratula australis	EN	15.6603	16.5451	8.11392	0	0	0	Decreasing	YES
193487	Lepidosaurs	Scincidae	Paracontias fasika	CR	4.97949	9.08017	8.11328	0	0	0	Decreasing	YES
61438	Lepidosaurs	Scincidae	Janetaescincus veseyfitzgeraldi	EN	4.93783	17.506	8.10046	0	0	0	Decreasing	YES
NA	Lepidosaurs	Dactyloidae	Anolis barbouri	NA	35.8004	35.8169	8.08959	0	0	0	NA	NO
22696628	Birds	Podicipedidae	Podiceps gallardoi	CR	8.14602	8.93955	8.08588	0	0	0	Stable	YES
190995	Amphibians	Aromobatidae	Mannophryne speeri	CR	5.2383	9.00943	8.07331	0	0	0	Decreasing	YES
NA	Ray-finned fish	Mugilidae	Squalomugil nasutus	NA	36.4567	36.4983	8.06247	0	0	0	NA	NO
NA	Lepidosaurs	Scincidae	Sphenomorphus indicus	NA	35.6561	35.8341	8.05845	0	0	0	NA	NO
NA	Chondrichthyes	Dasyatidae	Himantura pacifica	NA	19.6239	30.4316	8.0477	0	0	0	NA	NO
151182898	Lepidosaurs	Carphodactylidae	Phyllurus pinnaclensis	CR	6.82744	8.84017	8.04067	0	0	0	Decreasing	YES
18435526	Amphibians	Bufonidae	Atelopus gigas	CR	3.94222	9.01661	8.03948	1	1	0	Unknown	YES
29479	Lepidosaurs	Anguidae	Abronia frosti	CR	7.00531	8.85241	8.03593	0	0	0	Decreasing	YES
56815	Amphibians	Eleutherodactylidae	Eleutherodactylus orientalis	CR	7.74435	8.7311	8.02872	0	0	1	Decreasing	YES
55462	Amphibians	Hylidae	Isthmohyla debilis	CR	4.94007	8.96004	8.01317	0	0	0	Decreasing	YES
39331	Chondrichthyes	Squatinidae	Squatina occulta	CR	8.0096	8.92566	8.01052	0	0	0	Decreasing	NO
123768950	Testudines	Geoemydidae	Cuora trifasciata	CR	4.44948	8.9203	8.00884	0	0	0	Decreasing	YES
18582	Amphibians	Myobatrachidae	Pseudophryne corroboree	CR	7.33219	8.83759	8.00573	0	0	1	Decreasing	YES
86466968	Amphibians	Microhylidae	Rhombophryne tany	EN	11.3012	16.3276	7.99794	0	0	0	Decreasing	NO
178564	Lepidosaurs	Sphaerodactylidae	Sphaerodactylus callocricus	CR	6.51266	8.85373	7.99497	0	0	0	Decreasing	YES
58012	Amphibians	Microhylidae	Stumpffia pygmaea	EN	12.6649	16.7452	7.99333	0	0	0	Decreasing	YES
22684795	Birds	Cacatuidae	Cacatua haematuropygia	CR	8.93846	8.96318	7.99121	0	0	0	Decreasing	YES
55210	Amphibians	Dendrobatidae	Andinobates viridis	CR	6.91876	9.05112	7.98871	0	1	0	Unknown	YES
54545	Amphibians	Bufonidae	Atelopus quimbaya	CR	3.15285	8.89374	7.98037	0	1	0	Unknown	YES
39613	Testudines	Geoemydidae	Mauremys mutica	EN	10.039	16.2419	7.97046	0	0	0	Decreasing	YES
57004	Amphibians	Eleutherodactylidae	Eleutherodactylus thorectes	CR	7.52396	8.84729	7.96851	0	0	1	Unknown	YES
136045	Amphibians	Nyctibatrachidae	Nyctibatrachus minimus	DD	38.3001	38.5607	7.96773	0	0	1	Unknown	NO
55915	Amphibians	Hylidae	Atlantihyla panchoi	CR	4.61171	8.71474	7.95602	0	0	0	Decreasing	NO
58954	Amphibians	Rhacophoridae	Taruga longinasus	EN	3.56223	17.1099	7.955	0	0	0	Decreasing	YES
202436	Ray-finned fish	Elassomatidae	Elassoma alabamae	CR	8.70763	8.78489	7.95452	0	0	0	Decreasing	YES
54543	Amphibians	Bufonidae	Atelopus planispina	CR	2.54058	8.62875	7.95303	0	1	0	Decreasing	YES
10714	Mammals	Nesomyidae	Hypogeomys antimena	EN	16.8939	16.9812	7.94715	0	0	0	Unknown	YES
54431	Amphibians	Arthroleptidae	Leptodactylodon bueanus	EN	10.0412	16.835	7.94696	0	0	0	Decreasing	YES
56324	Amphibians	Batrachylidae	Atelognathus praebasalticus	EN	11.3487	16.3953	7.93292	0	0	0	Decreasing	YES
55812	Amphibians	Hylidae	Osteopilus wilderi	EN	14.7036	16.9155	7.93281	0	0	0	Decreasing	YES
81646342	Amphibians	Bufonidae	Atelopus ebenoides	CR	3.88145	8.70921	7.93037	0	1	0	Decreasing	YES
70680197	Chondrichthyes	Carcharhinidae	Carcharhinus dussumieri	EN	15.6811	16.7984	7.92156	0	0	0	Decreasing	YES
135890	Amphibians	Bufonidae	Atelopus pyrodactylus	CR	3.38444	8.63394	7.92119	0	0	0	Decreasing	YES
54773	Amphibians	Bufonidae	Incilius tacanensis	EN	16.8274	16.8402	7.91555	0	0	0	Unknown	YES
58015	Amphibians	Microhylidae	Stumpffia tridactyla	DD	36.0097	37.3184	7.90875	0	0	0	Decreasing	NO
39339	Chondrichthyes	Alopiidae	Alopias vulpinus	VU	33.7366	34.5153	7.90656	0	0	0	Decreasing	NO
136053	Amphibians	Craugastoridae	Microkayla ankohuma	CR	6.30676	8.83406	7.90069	0	0	0	Unknown	NO
55527	Amphibians	Hylidae	Sarcohyla labedactyla	CR	4.12947	8.80758	7.89793	0	0	0	Decreasing	YES
55809	Amphibians	Hylidae	Osteopilus marianae	EN	14.6752	16.9495	7.89677	0	0	0	Decreasing	YES
NA	Ray-finned fish	Paralichthyidae	Xystreurys rasile	NA	33.2979	33.8414	7.89159	0	0	0	NA	NO
49581681	Amphibians	Mantellidae	Spinomantis nussbaumi	CR	7.09985	8.77537	7.89118	0	0	0	Decreasing	YES
55887	Amphibians	Hylidae	Plectrohyla teuchestes	CR	3.78288	8.62701	7.88859	0	0	0	Decreasing	YES
75605940	Lepidosaurs	Sphaerodactylidae	Sphaerodactylus sommeri	CR	6.52974	8.73039	7.88518	0	0	0	Decreasing	YES
58746	Amphibians	Ranidae	Lithobates vibicarius	EN	15.6068	16.2762	7.88368	0	0	0	Decreasing	YES
178257	Lepidosaurs	Dactyloidae	Anolis loveridgei	EN	14.6548	17.2008	7.88238	0	0	0	Decreasing	YES
NA	Ray-finned fish	Hoplichthyidae	Hoplichthys prosemion	NA	34.8346	35.0312	7.8782	0	0	0	NA	NO
59407	Amphibians	Plethodontidae	Thorius arboreus	CR	7.37562	8.70236	7.8703	0	0	0	Decreasing	YES
119243838	Amphibians	Plethodontidae	Thorius longicaudus	CR	5.16326	8.72088	7.86746	0	1	0	Unknown	YES
21567292	Amphibians	Bufonidae	Atelopus nocturnus	CR	3.16564	8.93065	7.86222	0	0	0	Unknown	YES
161058712	Ray-finned fish	Eleotridae	Mogurnda aiwasoensis	CR	7.44461	8.66979	7.86205	0	0	0	Unknown	YES
63166	Chondrichthyes	Rhinobatidae	Rhinobatos penggali	VU	25.9767	34.281	7.85605	0	0	0	Decreasing	NO
57052	Amphibians	Eleutherodactylidae	Eleutherodactylus warreni	CR	5.34815	8.67612	7.85129	0	0	1	Unknown	YES
176325	Lepidosaurs	Xenodermidae	Achalinus jinggangensis	CR	7.36786	8.66989	7.85097	0	0	0	Decreasing	YES
54537	Amphibians	Bufonidae	Atelopus palmatus	CR	3.02081	8.69547	7.83485	0	0	0	Decreasing	YES
176187	Lepidosaurs	Diplodactylidae	Dierogekko kaalaensis	CR	4.8356	8.67223	7.83377	0	0	0	Decreasing	YES
2271	Ray-finned fish	Goodeidae	Ataeniobius toweri	EN	15.8081	15.8086	7.829	0	0	0	Unknown	YES
54524	Amphibians	Bufonidae	Atelopus lynchi	CR	3.09991	8.88284	7.82605	0	1	0	Decreasing	YES
NA	Lepidosaurs	Scincidae	Lipinia relicta	NA	33.4179	33.5462	7.82342	0	0	0	NA	NO
42706	Chondrichthyes	Scyliorhinidae	Cephaloscyllium albipinnum	CR	8.77031	9.08976	7.8234	0	0	0	Decreasing	NO
39412	Chondrichthyes	Dasyatidae	Taeniura lymma	LC	61.6669	61.7377	7.81978	0	0	0	Increasing	NO
55247	Amphibians	Aromobatidae	Mannophryne neblina	CR	5.73522	8.61538	7.81825	1	0	0	Decreasing	YES
55577	Amphibians	Hylidae	Charadrahyla nephila	EN	9.40899	16.4233	7.81565	0	0	0	Unknown	YES
60095	Chondrichthyes	Urolophidae	Urolophus javanicus	CR	7.37625	8.65086	7.81542	0	1	0	Unknown	NO
5963	Testudines	Geoemydidae	Cuora zhoui	CR	3.5339	8.73408	7.81461	0	0	1	NA	YES
49584796	Amphibians	Microhylidae	Stumpffia madagascariensis	EN	12.4493	16.713	7.81286	0	0	0	Decreasing	YES
89183465	Amphibians	Plethodontidae	Cryptotriton veraepacis	CR	6.05163	8.54861	7.80905	0	0	0	Decreasing	YES
55583	Amphibians	Hylidae	Sarcohyla pachyderma	CR	3.89048	8.62284	7.80814	1	1	0	Decreasing	YES
59441	Amphibians	Salamandridae	Cynops ensicauda	EN	16.177	16.5384	7.80591	0	0	0	Decreasing	YES
55363	Amphibians	Hemiphractidae	Gastrotheca walkeri	VU	33.1851	37.3108	7.79731	0	0	0	Unknown	NO
56659	Amphibians	Eleutherodactylidae	Eleutherodactylus hypostenor	EN	10.7397	16.5683	7.79669	0	0	1	Decreasing	YES
55323	Amphibians	Hemiphractidae	Gastrotheca antomia	CR	5.58124	8.66931	7.79493	0	1	0	Decreasing	YES
75605887	Lepidosaurs	Sphaerodactylidae	Sphaerodactylus schuberti	CR	6.14895	8.63548	7.79471	0	0	0	Unknown	YES
161674	Chondrichthyes	Hexatrygonidae	Hexatrygon bickelli	LC	136.023	136.023	7.77844	0	0	0	Unknown	NO
203101	Lepidosaurs	Dactyloidae	Anolis kreutzi	CR	6.07643	8.60069	7.77256	0	0	0	Decreasing	YES
55355	Amphibians	Hemiphractidae	Gastrotheca psychrophila	EN	14.4569	16.669	7.76612	0	0	0	Decreasing	YES
54542	Amphibians	Bufonidae	Atelopus pinangoi	CR	2.30371	8.46501	7.75903	0	1	0	Decreasing	YES
NA	Lepidosaurs	Sphaerodactylidae	Coleodactylus brachystoma	NA	34.217	35.03	7.75187	0	0	0	NA	NO
135999	Amphibians	Craugastoridae	Microkayla guillei	CR	5.8968	8.68751	7.74875	0	0	0	Unknown	NO
176150	Lepidosaurs	Diplodactylidae	Dierogekko thomaswhitei	CR	4.82527	8.67341	7.74698	0	0	0	Decreasing	YES
56468	Amphibians	Craugastoridae	Craugastor bocourti	EN	12.8874	16.4446	7.7456	0	0	0	Decreasing	YES
NA	Ray-finned fish	Odontobutidae	Odontobutis interrupta	NA	33.556	33.5562	7.74509	0	0	0	NA	NO
135839	Amphibians	Dicroglossidae	Nannophrys naeyakai	EN	7.86628	16.0487	7.74168	0	0	0	Decreasing	YES
161483	Chondrichthyes	Rajidae	Hongeo koreana	CR	36.9271	38.2512	7.73615	0	0	0	Decreasing	NO
56414	Amphibians	Craugastoridae	Craugastor andi	CR	4.88584	8.27624	7.73478	0	1	0	Decreasing	YES
161485	Chondrichthyes	Triakidae	Mustelus punctulatus	VU	28.4215	33.735	7.72541	0	0	0	Decreasing	NO
60161	Chondrichthyes	Dasyatidae	Himantura schmardae	EN	19.5829	30.333	7.72511	0	0	0	Decreasing	NO
60235	Chondrichthyes	Heterodontidae	Heterodontus mexicanus	LC	28.3565	31.9143	7.72384	0	0	0	Stable	NO
12399	Ray-finned fish	Bythitidae	Lucifuga simile	CR	7.74282	8.56096	7.71282	0	0	0	Unknown	YES
10253	Lepidosaurs	Diplodactylidae	Toropuku stephensi	EN	15.9894	15.9894	7.7109	0	0	0	Unknown	YES
56499	Amphibians	Craugastoridae	Ceuthomantis cavernibardus	DD	30.5314	34.789	7.70941	0	0	1	Unknown	NO
136150	Amphibians	Craugastoridae	Microkayla saltator	CR	6.1335	8.1789	7.70522	0	0	0	Decreasing	NO
10252	Lepidosaurs	Diplodactylidae	Tukutuku rakiurae	EN	15.8665	15.8668	7.70258	0	0	0	Decreasing	YES
78521935	Amphibians	Plethodontidae	Oedipina leptopoda	EN	14.9304	16.6303	7.69857	0	0	0	Decreasing	YES
56856	Amphibians	Craugastoridae	Pristimantis phragmipleuron	CR	6.37011	8.43228	7.69467	0	1	0	Unknown	NO
203404	Ray-finned fish	Cyprinidae	Acanthobrama hadiyahensis	CR	7.5649	9.47442	7.69269	0	0	0	Decreasing	YES
61762	Amphibians	Bufonidae	Werneria submontana	EN	4.42897	15.744	7.68565	0	0	0	Decreasing	YES
73727195	Amphibians	Megophryidae	Leptobrachella botsfordi	CR	6.30155	8.37904	7.68215	0	0	0	Decreasing	NO
NA	Amphibians	Allophrynidae	Allophryne relicta	NA	31.4091	32.1198	7.6786	0	0	0	NA	NO
80161781	Amphibians	Bufonidae	Adenomus kandianus	EN	7.93884	16.1418	7.67818	0	0	0	Decreasing	YES
54495	Amphibians	Bufonidae	Atelopus carbonerensis	CR	3.39943	8.39486	7.6775	0	1	0	Decreasing	YES
55360	Amphibians	Hemiphractidae	Gastrotheca stictopleura	EN	14.3019	16.5884	7.67677	0	0	0	Decreasing	YES
63658	Lepidosaurs	Gekkonidae	Phelsuma antanosy	CR	8.36488	8.46964	7.67338	0	0	0	Decreasing	YES
18917676	Lepidosaurs	Eublepharidae	Goniurosaurus bawanglingensis	EN	9.59291	15.9187	7.66623	0	0	0	Decreasing	YES
41226	Amphibians	Ceratobatrachidae	Alcalus mariae	EN	11.6599	15.6142	7.65727	0	0	0	Decreasing	NO
55243	Amphibians	Aromobatidae	Mannophryne cordilleriana	CR	7.4935	8.36151	7.64812	0	0	0	Stable	YES
56633	Amphibians	Eleutherodactylidae	Eleutherodactylus griphus	CR	7.36955	8.41175	7.64804	0	0	0	Decreasing	YES
17468	Ray-finned fish	Cyprinidae	Plagopterus argentissimus	CR	7.46633	8.25996	7.64175	0	0	0	Decreasing	YES
1319	Lepidosaurs	Dactyloidae	Anolis roosevelti	CR	5.1176	8.83182	7.64117	1	1	0	Unknown	YES
51061050	Amphibians	Plethodontidae	Oedipina chortiorum	CR	4.9299	8.49329	7.63852	0	0	0	Decreasing	YES
126710128	Chondrichthyes	Mobulidae	Mobula hypostoma	EN	9.96011	15.6452	7.63733	0	0	0	Decreasing	YES
23900	Amphibians	Bombinatoridae	Barbourula busuangensis	NT	34.5114	60.8572	7.63336	0	0	0	Decreasing	NO
59291	Amphibians	Plethodontidae	Pseudoeurycea orchileucos	EN	15.4212	15.9122	7.62643	0	0	0	Decreasing	YES
54515	Amphibians	Bufonidae	Atelopus guanujo	CR	3.24895	8.28333	7.6235	0	1	0	Decreasing	YES
79788960	Amphibians	Microhylidae	Cophyla noromalalae	EN	10.8444	15.5874	7.62285	0	0	0	Decreasing	NO
54551	Amphibians	Bufonidae	Atelopus simulatus	CR	3.50049	8.48563	7.62109	0	1	0	Unknown	YES
54371	Amphibians	Arthroleptidae	Arthroleptis francei	VU	27.6402	32.2203	7.61897	0	0	0	Decreasing	YES
10041	Testudines	Geoemydidae	Heosemys annandalii	EN	13.9863	15.9023	7.617	0	0	0	Decreasing	YES
135889	Amphibians	Telmatobiidae	Telmatobius sanborni	CR	5.67504	8.34474	7.61498	0	0	0	Decreasing	YES
4094	Lepidosaurs	Diploglossidae	Celestus duquesneyi	CR	5.11944	8.25012	7.61447	0	0	0	Decreasing	YES
22728808	Birds	Oceanitidae	Fregetta maoriana	CR	6.78504	8.2752	7.6134	0	0	0	Unknown	YES
NA	Ray-finned fish	Callichthyidae	Dianema urostriatum	NA	20.2976	27.4423	7.6131	0	0	0	NA	NO
74994414	Lepidosaurs	Dactyloidae	Anolis altavelensis	CR	5.40913	8.16153	7.61179	0	0	0	Unknown	YES
57226	Amphibians	Craugastoridae	Microkayla pinguis	CR	5.60134	8.33385	7.61135	0	0	0	Decreasing	NO
55459	Amphibians	Hylidae	Sarcohyla cyanomma	CR	3.91878	8.42066	7.61086	0	1	0	Decreasing	YES
11661	Ray-finned fish	Cobitidae	Parabotia curtus	CR	7.08038	8.5417	7.61076	0	0	0	Decreasing	YES
NA	Lepidosaurs	Scincidae	Sphenomorphus maculatus	NA	29.9811	30.4152	7.59493	0	0	0	NA	NO
75605414	Lepidosaurs	Sphaerodactylidae	Sphaerodactylus elasmorhynchus	CR	6.09072	8.3755	7.59014	1	1	0	Unknown	YES
18597	Mammals	Bovidae	Pseudoryx nghetinhensis	CR	8.41234	8.41897	7.58917	0	0	0	Decreasing	YES
10615	Amphibians	Hynobiidae	Hynobius hidamontanus	EN	16.4892	16.6253	7.58733	0	0	0	Decreasing	YES
61405	Chondrichthyes	Rajidae	Leucoraja melitensis	CR	5.87254	8.25754	7.58535	0	0	0	Decreasing	NO
NA	Ray-finned fish	Notocheiridae	Notocheirus hubbsi	NA	39.9326	61.9469	7.58311	0	0	0	NA	NO
100339944	Amphibians	Microhylidae	Rhombophryne savaka	EN	10.2771	15.0296	7.57967	0	0	0	Decreasing	NO
9281	Chondrichthyes	Carcharhinidae	Glyphis gangeticus	CR	1.70162	8.17976	7.57341	0	0	0	Decreasing	YES
63167	Chondrichthyes	Rhinobatidae	Rhinobatos jimbaranensis	VU	27.0134	34.2442	7.5623	0	0	0	Decreasing	NO
59495	Amphibians	Herpelidae	Boulengerula changamwensis	EN	14.4051	15.4692	7.56068	0	0	0	Unknown	YES
4097	Lepidosaurs	Diploglossidae	Celestus occiduus	CR	5.75246	8.5601	7.55193	1	1	0	Unknown	YES
NA	Ray-finned fish	Trachinidae	Echiichthys vipera	NA	29.5316	29.5316	7.55185	0	0	0	NA	NO
176204	Lepidosaurs	Diplodactylidae	Eurydactylodes occidentalis	CR	8.16811	8.24518	7.55107	0	0	0	Decreasing	YES
60203	Chondrichthyes	Triakidae	Mustelus schmitti	CR	17.269	18.0267	7.55018	0	0	0	Decreasing	YES
56090	Amphibians	Hyperoliidae	Arlequinus krebsi	EN	11.7139	15.274	7.54631	0	0	0	Decreasing	NO
57367	Amphibians	Telmatobiidae	Telmatobius verrucosus	CR	5.39277	8.27275	7.54541	0	0	0	Decreasing	YES
63109	Chondrichthyes	Arhynchobatidae	Rioraja agassizii	VU	31.414	32.1895	7.5438	0	0	0	Decreasing	YES
79130249	Amphibians	Microhylidae	Rhombophryne vaventy	EN	10.7004	15.2506	7.54278	0	0	0	Decreasing	NO
57499	Amphibians	Mantellidae	Wakea madinika	DD	33.0718	33.0718	7.5417	0	0	0	Unknown	NO
NA	Ray-finned fish	Callichthyidae	Dianema longibarbis	NA	20.2976	27.8263	7.54043	0	0	0	NA	NO
22695250	Birds	Accipitridae	Trigonoceps occipitalis	CR	7.93692	8.38023	7.53835	0	0	0	Decreasing	YES
19017787	Ray-finned fish	Cyprinidae	Acanthobrama tricolor	CR	8.14402	9.37137	7.53264	0	1	0	Unknown	YES
NA	Lepidosaurs	Teiidae	Medopheos edracanthus	NA	35.3424	35.3424	7.53097	0	0	0	NA	NO
5959	Testudines	Geoemydidae	Cuora aurocapitata	CR	1.04349	8.35435	7.52992	0	0	1	NA	NO
4096	Lepidosaurs	Diploglossidae	Celestus microblepharis	CR	5.6436	8.34113	7.52582	1	0	0	Decreasing	YES
54527	Amphibians	Bufonidae	Atelopus minutulus	CR	3.91419	8.18909	7.5239	0	1	0	Decreasing	YES
5493	Ray-finned fish	Atherinidae	Craterocephalus kailolae	CR	7.4309	8.27373	7.52243	0	0	0	Unknown	YES
NA	Ray-finned fish	Pholidichthyidae	Pholidichthys leucotaenia	NA	2.4036	32.0019	7.52192	0	0	0	NA	NO
177448	Lepidosaurs	Prosymnidae	Prosymna ornatissima	CR	6.13122	8.25765	7.51895	0	0	0	Unknown	YES
100339930	Amphibians	Microhylidae	Rhombophryne botabota	EN	11.187	16.0804	7.51356	0	0	0	Decreasing	NO
5956	Testudines	Geoemydidae	Cuora pani	CR	1.1602	8.30677	7.51251	0	0	1	NA	NO
NA	Ray-finned fish	Parazenidae	Cyttopsis cypho	NA	27.1202	27.6378	7.5105	0	0	0	NA	NO
136038	Amphibians	Bufonidae	Atelopus petersi	CR	3.28984	8.25743	7.50867	0	1	1	Decreasing	YES
12581	Ray-finned fish	Percichthyidae	Macquaria australasica	EN	11.3687	14.9854	7.50618	0	0	0	Decreasing	YES
75605435	Lepidosaurs	Sphaerodactylidae	Sphaerodactylus epiurus	CR	6.34348	8.2076	7.50258	0	0	0	Decreasing	YES
56693	Amphibians	Eleutherodactylidae	Eleutherodactylus klinikowskii	EN	0.843585	15.8665	7.49783	0	0	1	Decreasing	YES
7143	Amphibians	Eleutherodactylidae	Eleutherodactylus cavernicola	CR	4.68326	8.38139	7.49175	0	0	0	Decreasing	YES
180971	Ray-finned fish	Osphronemidae	Betta fusca	CR	8.42937	8.4932	7.48805	0	1	0	Unknown	YES
110847130	Chondrichthyes	Mobulidae	Mobula mobular	EN	9.32111	14.7347	7.48467	0	0	0	Decreasing	NO
54506	Amphibians	Bufonidae	Atelopus erythropus	CR	2.96505	8.16713	7.48069	0	1	0	Decreasing	YES
59420	Amphibians	Plethodontidae	Thorius narismagnus	CR	3.98143	8.18017	7.47196	0	0	0	Decreasing	YES
59394	Amphibians	Plethodontidae	Pseudoeurycea ruficauda	EN	7.73266	15.6116	7.46901	0	0	0	Decreasing	YES
19085854	Ray-finned fish	Cobitidae	Cobitis splendens	CR	7.47788	8.95848	7.46272	0	0	0	Decreasing	YES
187832	Amphibians	Rhacophoridae	Pseudophilautus tanu	EN	11.0061	15.9919	7.45466	0	0	0	Decreasing	NO
57069	Amphibians	Eleutherodactylidae	Eleutherodactylus zugi	EN	0.849735	15.7615	7.4541	0	0	1	Decreasing	YES
86466943	Amphibians	Microhylidae	Rhombophryne ornata	EN	10.6776	15.7609	7.4525	0	0	0	Decreasing	NO
189814	Amphibians	Rhacophoridae	Raorchestes resplendens	CR	7.84656	8.143	7.45197	0	0	1	Decreasing	YES
54895	Amphibians	Bufonidae	Werneria preussi	EN	3.26089	15.6331	7.44801	0	0	0	Decreasing	YES
NA	Amphibians	Rhacophoridae	Mercurana myristicapalustris	NA	37.071	37.3857	7.43031	0	0	0	NA	NO
212	Ray-finned fish	Cyprinidae	Acheilognathus elongatus	CR	8.24342	9.15612	7.42576	0	0	1	Unknown	YES
178278	Lepidosaurs	Dactyloidae	Anolis juangundlachi	CR	5.584	8.2054	7.42458	0	0	0	Unknown	YES
192931	Amphibians	Megophryidae	Leptobrachella applebyi	EN	13.0163	15.8463	7.42211	0	0	0	Decreasing	NO
55455	Amphibians	Hylidae	Hyloscirtus colymba	EN	11.5149	15.8071	7.42049	0	0	0	Decreasing	YES
170622240	Amphibians	Plethodontidae	Bolitoglossa celaque	CR	3.0038	8.20798	7.41465	0	0	0	Stable	YES
54538	Amphibians	Bufonidae	Atelopus pedimarmoratus	CR	2.76617	8.24362	7.41402	1	1	0	Decreasing	YES
56642	Amphibians	Eleutherodactylidae	Eleutherodactylus gundlachi	EN	15.6016	15.7162	7.41272	0	0	1	Stable	YES
58902	Amphibians	Rhacophoridae	Raorchestes shillongensis	CR	4.96259	8.05663	7.4126	0	0	1	Decreasing	YES
57454	Amphibians	Mantellidae	Mantidactylus albofrenatus	EN	15.0526	15.3764	7.40961	0	0	0	Decreasing	YES
18917757	Lepidosaurs	Eublepharidae	Goniurosaurus orientalis	EN	8.52667	15.5761	7.40731	0	0	0	Decreasing	YES
4592	Ray-finned fish	Labridae	Cheilinus undulatus	EN	13.2773	14.8563	7.39072	0	0	1	Decreasing	YES
NA	Ray-finned fish	Pholidichthyidae	Pholidichthys anguis	NA	2.4036	28.5886	7.38927	0	0	0	NA	NO
NA	Ray-finned fish	Muraenolepididae	Notomuraenobathys microcephalus	NA	34.4039	34.4089	7.38211	0	0	0	NA	NO
56310	Amphibians	Leptodactylidae	Adenomera lutzi	EN	13.1483	15.334	7.37914	0	0	0	Decreasing	NO
58905	Amphibians	Rhacophoridae	Pseudophilautus simba	CR	5.90497	8.24099	7.376	0	0	0	Decreasing	NO
78459148	Amphibians	Hemiphractidae	Cryptobatrachus ruthveni	EN	10.6418	15.1456	7.37498	0	0	0	Unknown	YES
61463	Lepidosaurs	Lacertidae	Acanthodactylus spinicauda	CR	6.01809	8.04578	7.37445	0	0	1	Decreasing	YES
57574	Amphibians	Megophryidae	Leptobrachella pluvialis	EN	10.6742	16.0062	7.37104	0	0	0	Decreasing	NO
59070	Amphibians	Ambystomatidae	Ambystoma taylori	CR	5.70257	8.1262	7.36831	0	0	0	Unknown	NO
135581	Ray-finned fish	Cobitidae	Cobitis taurica	CR	7.44022	8.6928	7.36796	0	0	1	Unknown	YES
79076234	Amphibians	Megophryidae	Leptobrachium kantonishikawai	CR	7.02789	8.18533	7.36606	0	0	0	Decreasing	NO
161631	Chondrichthyes	Rajidae	Leucoraja ocellata	EN	14.0756	16.1643	7.36562	0	0	0	Decreasing	NO
10722	Ray-finned fish	Osmeridae	Hypomesus transpacificus	CR	6.38116	7.95827	7.36558	0	0	0	Decreasing	YES
6005	Testudines	Trionychidae	Cyclanorbis senegalensis	VU	29.721	30.5894	7.3592	0	0	0	Decreasing	YES
NA	Lepidosaurs	Scincidae	Toenayar novemcarinata	NA	33.7324	34.144	7.35721	0	0	0	NA	NO
172935	Lepidosaurs	Gekkonidae	Paroedura tanjaka	EN	14.192	15.4263	7.3566	0	0	1	Unknown	YES
44659	Ray-finned fish	Bedotiidae	Rheocles derhami	CR	4.65311	8.72206	7.34904	0	0	0	Decreasing	YES
79101779	Amphibians	Rhacophoridae	Pseudophilautus sirilwijesundarai	CR	5.53346	8.00925	7.34744	0	0	0	Decreasing	YES
56234195	Lepidosaurs	Phyllodactylidae	Homonota rupicola	CR	4.69944	8.13169	7.34672	0	0	0	Unknown	YES
176214	Lepidosaurs	Diplodactylidae	Bavayia ornata	EN	15.0427	15.4197	7.34627	0	0	0	Decreasing	YES
57200	Amphibians	Craugastoridae	Psychrophrynella bagrecito	CR	5.5231	7.93588	7.34425	0	0	0	Decreasing	NO
55886	Amphibians	Hylidae	Plectrohyla tecunumani	CR	3.26241	8.17309	7.33926	0	0	0	Decreasing	YES
176145	Lepidosaurs	Scincidae	Lioscincus vivae	CR	6.83643	8.14856	7.33373	0	0	0	Decreasing	YES
64219	Lepidosaurs	Rhineuridae	Rhineura floridana	LC	130.063	130.063	7.32917	0	0	1	Stable	NO
56634	Amphibians	Eleutherodactylidae	Eleutherodactylus gryllus	EN	15.5831	15.7269	7.32759	0	0	0	NA	YES
56234213	Lepidosaurs	Phyllodactylidae	Homonota taragui	CR	4.68482	8.07738	7.3246	0	0	0	Unknown	YES
17628	Amphibians	Plethodontidae	Plethodon stormi	EN	13.8853	15.2209	7.32079	0	0	1	Decreasing	YES
56645	Amphibians	Eleutherodactylidae	Eleutherodactylus haitianus	EN	14.8791	15.5478	7.31848	0	0	1	Decreasing	YES
41758	Mammals	Platanistidae	Platanista gangetica	EN	15.1366	15.1444	7.3026	0	0	0	Unknown	YES
172532	Lepidosaurs	Chamaeleonidae	Rhampholeon platyceps	EN	8.4239	15.0676	7.30193	0	0	0	Decreasing	YES
59061	Amphibians	Ambystomatidae	Ambystoma leorae	CR	5.41886	8.00696	7.30008	0	0	0	Decreasing	YES
187929	Ray-finned fish	Balitoridae	Sewellia albisuera	CR	4.81208	7.87838	7.299	0	0	1	Decreasing	YES
64005	Lepidosaurs	Crotaphytidae	Crotaphytus antiquus	EN	15.0063	15.0074	7.29135	0	0	1	Decreasing	YES
NA	Lepidosaurs	Lacertidae	Holaspis guentheri	NA	24.8213	31.5302	7.29118	0	0	0	NA	NO
178478	Lepidosaurs	Dactyloidae	Anolis muralla	CR	5.62585	8.08783	7.28969	0	0	0	Decreasing	YES
29409	Lepidosaurs	Alopoglossidae	Ptychoglossus danieli	CR	6.82419	7.9897	7.28414	0	0	0	Unknown	YES
2173	Testudines	Trionychidae	Nilssonia nigricans	EW	5.80853	7.99987	7.2805	0	0	0	Decreasing	YES
56850	Amphibians	Craugastoridae	Pristimantis petrobardus	EN	10.2873	15.6837	7.27683	0	0	0	Decreasing	NO
172801	Lepidosaurs	Gekkonidae	Paroedura vazimba	VU	31.3547	31.5333	7.27346	0	0	0	Decreasing	YES
59606	Amphibians	Ichthyophiidae	Ichthyophis weberi	EN	10.9073	15.2729	7.27003	0	0	0	Decreasing	NO
54493	Amphibians	Bufonidae	Atelopus boulengeri	CR	3.85491	8.03455	7.26289	0	0	1	Decreasing	YES
57536	Amphibians	Mantellidae	Mantidactylus zolitschka	CR	7.69662	7.96233	7.25784	0	0	0	Decreasing	YES
56404	Amphibians	Eleutherodactylidae	Eleutherodactylus alcoae	EN	10.8341	15.2108	7.25702	0	0	0	Unknown	YES
18435521	Amphibians	Bufonidae	Atelopus ardila	CR	3.60934	7.99988	7.25518	0	1	0	Decreasing	NO
NA	Ray-finned fish	Belonidae	Strongylura strongylura	NA	32.9888	33.1094	7.25494	0	0	0	NA	NO
54491	Amphibians	Bufonidae	Atelopus balios	CR	2.78803	7.83127	7.25452	0	0	0	Decreasing	YES
54499	Amphibians	Bufonidae	Atelopus chocoensis	CR	2.83518	7.97742	7.25356	0	1	0	Decreasing	YES
150107194	Ray-finned fish	Cichlidae	Amphilophus flaveolus	CR	3.92133	7.63473	7.25036	0	0	0	Decreasing	YES
102709908	Lepidosaurs	Elapidae	Hemiaspis damelii	EN	14.7323	14.9265	7.24475	0	0	0	Decreasing	YES
10824	Testudines	Testudinidae	Indotestudo elongata	CR	5.76425	8.0079	7.2422	0	0	0	Decreasing	YES
136101	Amphibians	Craugastoridae	Microkayla harveyi	CR	5.34626	8.14993	7.23884	0	0	0	Unknown	NO
59391	Amphibians	Plethodontidae	Aquiloeurycea praecellens	CR	2.99356	8.01579	7.23774	1	1	0	Decreasing	NO
54514	Amphibians	Bufonidae	Atelopus glyphus	CR	2.54218	7.8519	7.23674	0	0	0	Decreasing	YES
78459104	Amphibians	Hemiphractidae	Cryptobatrachus pedroruizi	EN	10.2718	14.98	7.23614	0	0	0	Decreasing	YES
56973	Amphibians	Craugastoridae	Craugastor spatulatus	EN	11.0656	15.5866	7.23494	0	0	0	Decreasing	YES
56473	Amphibians	Eleutherodactylidae	Eleutherodactylus bresslerae	CR	6.12217	7.91961	7.23442	0	0	1	Decreasing	YES
225	Ray-finned fish	Acipenseridae	Acipenser nudiventris	CR	5.34748	7.6908	7.22899	0	0	1	Decreasing	YES
176154	Lepidosaurs	Diplodactylidae	Dierogekko inexpectatus	CR	6.38164	7.97036	7.22773	0	0	0	Decreasing	YES
14322	Ray-finned fish	Percichthyidae	Nannoperca variegata	EN	16.726	16.7381	7.22327	0	0	0	Decreasing	YES
19832	Mammals	Bovidae	Saiga tatarica	CR	7.89435	7.89435	7.221	0	0	0	Decreasing	YES
164562	Lepidosaurs	Lacertidae	Acanthodactylus harranensis	CR	6.13346	7.95477	7.21746	0	0	1	Decreasing	YES
NA	Lepidosaurs	Lacertidae	Meroles squamulosus	NA	30.9387	30.9699	7.21693	0	0	0	NA	NO
NA	Ray-finned fish	Cichlidae	Mikrogeophagus altispinosus	NA	29.1416	30.1703	7.21142	0	0	0	NA	NO
231	Ray-finned fish	Acipenseridae	Acipenser dabryanus	CR	5.34748	7.69274	7.21111	0	1	1	Decreasing	YES
48101579	Amphibians	Megophryidae	Leptobrachella bidoupensis	EN	12.6692	15.1541	7.20525	0	0	0	Decreasing	NO
18917767	Lepidosaurs	Eublepharidae	Goniurosaurus splendens	EN	8.88442	14.938	7.20486	0	0	0	Decreasing	YES
61844	Amphibians	Microhylidae	Choerophryne sanguinopicta	CR	5.7367	7.95843	7.20408	0	0	0	Decreasing	NO
23124	Amphibians	Pipidae	Xenopus gilli	EN	14.9908	15.0263	7.20393	0	0	0	Decreasing	YES
22692181	Birds	Heliornithidae	Heliopais personatus	EN	14.5132	15.0295	7.19997	0	0	0	Decreasing	YES
55587	Amphibians	Hylidae	Hyloscirtus pantostictus	CR	7.79498	7.92272	7.1999	0	0	0	Decreasing	YES
58890	Amphibians	Rhacophoridae	Pseudophilautus procax	CR	4.87215	7.84956	7.19637	0	0	0	Unknown	NO
181852	Ray-finned fish	Nothobranchiidae	Fundulopanchax arnoldi	EN	13.0888	14.8914	7.19541	0	0	0	Decreasing	YES
13160676	Ray-finned fish	Cyprinidae	Iberochondrostoma olisiponensis	CR	7.16764	7.46144	7.19417	0	0	1	Decreasing	YES
44505	Ray-finned fish	Aplocheilidae	Pachypanchax patriciae	EN	9.97095	15.2899	7.19233	0	0	0	Unknown	YES
57675	Amphibians	Microhylidae	Anodonthyla montana	VU	27.3484	31.1157	7.18727	0	0	0	Stable	YES
178176	Amphibians	Hyperoliidae	Morerella cyanophthalma	VU	15.9087	31.3526	7.185	0	0	0	Decreasing	NO
54436	Amphibians	Arthroleptidae	Leptodactylodon perreti	EN	4.27042	15.13	7.18472	0	0	0	Decreasing	YES
56525	Amphibians	Eleutherodactylidae	Eleutherodactylus corona	CR	5.54691	7.93698	7.18421	0	0	1	Decreasing	YES
NA	Testudines	Chelidae	Platemys platycephala	NA	31.1192	31.1281	7.18359	0	0	0	NA	NO
192140	Lepidosaurs	Viperidae	Protobothrops mangshanensis	EN	15.0121	15.2657	7.18129	0	0	0	Decreasing	YES
12650	Mammals	Thylacomyidae	Macrotis lagotis	VU	29.4072	29.4072	7.18018	0	0	0	Decreasing	YES
57192	Amphibians	Odontophrynidae	Proceratophrys moratoi	CR	6.64308	7.9154	7.17341	0	1	1	Decreasing	YES
178336	Lepidosaurs	Dactyloidae	Anolis nubilus	CR	7.86102	7.97203	7.17268	0	0	0	Unknown	YES
47103187	Lepidosaurs	Scincidae	Spondylurus lineolatus	CR	5.1905	8.0266	7.16786	0	1	0	Decreasing	YES
54526	Amphibians	Bufonidae	Atelopus mindoensis	CR	3.56951	7.76692	7.16751	0	1	0	Decreasing	YES
54558	Amphibians	Bufonidae	Atelopus tamaense	CR	3.18001	7.94314	7.16518	0	0	0	Decreasing	YES
59412	Amphibians	Plethodontidae	Thorius infernalis	CR	2.87751	7.85668	7.16428	0	0	0	Decreasing	YES
NA	Lepidosaurs	Viperidae	Deinagkistrodon acutus	NA	29.7311	29.732	7.15893	0	0	0	NA	NO
NA	Ray-finned fish	Malacanthidae	Malacanthus brevirostris	NA	26.4625	26.5905	7.15873	0	0	0	NA	NO
58254	Amphibians	Conrauidae	Conraua robusta	VU	29.0206	30.6863	7.15656	0	0	0	Decreasing	YES
57210	Amphibians	Craugastoridae	Phrynopus heimorum	CR	5.43284	7.88043	7.15131	0	0	0	Decreasing	NO
181696	Ray-finned fish	Nothobranchiidae	Fundulopanchax sjostedti	EN	14.3273	16.2726	7.14971	0	0	0	Unknown	YES
91315727	Ray-finned fish	Osphronemidae	Parosphromenus paludicola	EN	10.2556	14.5833	7.14818	0	0	0	Unknown	YES
87736069	Amphibians	Craugastoridae	Pristimantis hoogmoedi	CR	6.22383	7.86169	7.14728	0	0	0	Decreasing	NO
61505	Lepidosaurs	Lacertidae	Gallotia intermedia	CR	4.34018	7.75184	7.14664	0	0	1	Increasing	YES
57223	Amphibians	Craugastoridae	Oreobates pereger	EN	9.88475	14.8788	7.14664	0	0	0	Unknown	YES
194299	Ray-finned fish	Albulidae	Albula glossodonta	VU	35.8637	35.8637	7.14532	0	0	0	Decreasing	YES
172981	Lepidosaurs	Gekkonidae	Phelsuma klemmeri	EN	14.9652	14.9834	7.1452	0	0	0	Unknown	YES
136145	Amphibians	Craugastoridae	Microkayla kallawaya	CR	5.43336	7.91035	7.1449	0	0	0	Decreasing	NO
NA	Lepidosaurs	Lacertidae	Holaspis laevis	NA	24.8213	31.3331	7.13702	0	0	0	NA	NO
56432	Amphibians	Eleutherodactylidae	Eleutherodactylus armstrongi	EN	10.7192	15.1897	7.13688	0	0	0	Decreasing	YES
79681353	Amphibians	Megophryidae	Leptobrachella kecil	CR	5.40281	8.03	7.13507	0	0	0	Decreasing	NO
44462	Ray-finned fish	Ariidae	Arius uncinatus	CR	6.48105	8.22413	7.13441	0	0	0	Decreasing	YES
44497	Ray-finned fish	Cichlidae	Paretroplus gymnopreopercularis	CR	6.61906	7.70735	7.13285	0	0	0	Decreasing	YES
NA	Ray-finned fish	Mugilidae	Oedalechilus labeo	NA	33.9018	33.9018	7.1319	0	0	0	NA	NO
191699	Ray-finned fish	Goodeidae	Allotoca zacapuensis	CR	3.95253	7.77473	7.13112	0	0	0	Decreasing	YES
22696649	Birds	Sulidae	Papasula abbotti	EN	14.6481	14.6532	7.12789	0	0	0	Stable	YES
16545046	Ray-finned fish	Malacanthidae	Lopholatilus chamaeleonticeps	EN	16.9675	16.9678	7.11467	0	0	0	Decreasing	YES
196628	Lepidosaurs	Scincidae	Leiolopisma alazon	CR	4.49688	7.9877	7.1139	0	0	0	Decreasing	YES
22697478	Birds	Threskiornithidae	Bostrychia bocagei	CR	7.57851	7.73206	7.11238	0	0	0	Decreasing	YES
85628040	Amphibians	Microhylidae	Rhombophryne longicrus	EN	9.49848	14.6977	7.10857	0	0	0	Decreasing	NO
41871	Chondrichthyes	Centrophoridae	Centrophorus squamosus	EN	21.7837	30.1416	7.107	0	0	0	Decreasing	NO
NA	Amphibians	Dicroglossidae	Limnonectes sisikdagu	NA	34.9376	35.6198	7.10448	0	0	0	NA	NO
174591	Amphibians	Arthroleptidae	Arthroleptis krokosua	CR	7.59422	8.03115	7.1037	0	0	0	Decreasing	YES
NA	Lepidosaurs	Phyllodactylidae	Garthia gaudichaudii	NA	12.3036	33.3821	7.10312	0	0	0	NA	NO
44461	Ray-finned fish	Ariidae	Arius festinus	CR	5.64593	7.85348	7.10214	0	0	0	Decreasing	YES
65134839	Ray-finned fish	Hypoptychidae	Hypoptychus dybowskii	NA	30.7568	31.1473	7.09326	0	0	0	Unknown	NO
54535	Amphibians	Bufonidae	Atelopus oxyrhynchus	CR	2.44266	7.92708	7.09155	0	1	0	Decreasing	YES
NA	Ray-finned fish	Mugilidae	Agonostomus monticola	NA	34.3855	34.3869	7.08703	0	0	0	NA	NO
61454	Lepidosaurs	Lacertidae	Acanthodactylus beershebensis	CR	7.3217	7.91109	7.08417	0	0	1	Decreasing	YES
122055686	Ray-finned fish	Sillaginidae	Sillago parvisquamis	EN	16.3939	16.4319	7.08315	0	0	0	Decreasing	YES
NA	Ray-finned fish	Cichlidae	Mikrogeophagus ramirezi	NA	29.1416	30.2545	7.08272	0	0	0	NA	NO
114823717	Ray-finned fish	Gobiidae	Eviota ocellifer	CR	7.94459	8.11497	7.07781	0	0	0	Decreasing	YES
54489	Amphibians	Bufonidae	Atelopus arsyecue	CR	2.71358	7.85046	7.07554	0	0	0	Decreasing	YES
6506	Mammals	Talpidae	Desmana moschata	EN	13.24	14.7404	7.07496	0	0	0	Decreasing	YES
163414	Testudines	Geoemydidae	Cuora mouhotii	EN	14.2745	14.8791	7.0709	0	0	0	Decreasing	YES
18182	Ray-finned fish	Cyprinidae	Probarbus jullieni	CR	5.41162	7.63018	7.06629	0	0	0	Decreasing	YES
NA	Ray-finned fish	Sphyraenidae	Sphyraena jello	NA	30.5048	31.8669	7.06515	0	0	0	NA	NO
56567	Amphibians	Eleutherodactylidae	Eleutherodactylus dolomedes	CR	6.00443	7.89497	7.06298	0	0	1	Decreasing	YES
79101722	Amphibians	Rhacophoridae	Pseudophilautus bambaradeniyai	CR	5.08717	7.7792	7.06193	0	0	0	Decreasing	YES
61522	Lepidosaurs	Lacertidae	Parvilacerta fraasii	EN	13.4864	14.5792	7.05585	0	0	1	Decreasing	YES
191187	Ray-finned fish	Atherinopsidae	Chirostoma riojai	CR	6.14907	8.35561	7.05496	0	0	0	Decreasing	YES
57392	Amphibians	Mantellidae	Boophis blommersae	VU	29.276	29.5534	7.04794	0	0	0	Decreasing	YES
5933	Ray-finned fish	Cyprinodontidae	Cualac tessellatus	VU	33.1158	33.1158	7.047	0	0	0	Unknown	YES
59328	Amphibians	Plethodontidae	Parvimolge townsendi	VU	25.2558	29.6533	7.03237	0	0	0	Decreasing	YES
16577745	Amphibians	Phrynobatrachidae	Phrynobatrachus danko	EN	14.5136	14.8696	7.02815	0	0	0	Decreasing	YES
16892	Mammals	Phascolarctidae	Phascolarctos cinereus	VU	29.1375	29.2592	7.0234	0	0	0	Decreasing	YES
161675	Chondrichthyes	Pentanchidae	Holohalaelurus punctatus	EN	10.2346	14.3122	7.02268	0	0	0	Decreasing	NO
166191	Ray-finned fish	Cyprinidae	Procypris mera	NA	24.6774	26.9197	7.01719	0	0	1	Unknown	NO
180894	Ray-finned fish	Ellopostomatidae	Ellopostoma mystax	EN	4.07343	14.385	7.01244	0	0	0	Decreasing	YES
6557	Mammals	Rhinocerotidae	Diceros bicornis	CR	6.23582	7.69431	7.00486	0	0	0	Increasing	YES
5672	Crocodylians	Crocodylidae	Crocodylus mindorensis	CR	7.25406	7.66503	7.00257	0	0	0	Decreasing	YES
60324	Ray-finned fish	Chanidae	Chanos chanos	LC	126.3	126.3	7.00248	0	0	0	Unknown	NO
NA	Ray-finned fish	Cynodontidae	Rhaphiodon vulpinus	NA	28.3714	28.3719	7.00182	0	0	0	NA	NO
NA	Lepidosaurs	Lacertidae	Nucras boulengeri	NA	37.7762	38.6123	6.99497	0	0	0	NA	NO
59439	Amphibians	Salamandridae	Cynops chenggongensis	CR	5.11321	7.56096	6.99324	0	0	0	Decreasing	YES
203152	Lepidosaurs	Leiosauridae	Pristidactylus casuhatiensis	CR	6.38145	7.66852	6.98717	0	0	0	Unknown	YES
104717581	Lepidosaurs	Gekkonidae	Gekko lauhachindai	CR	5.68576	7.70061	6.98622	0	0	0	Decreasing	YES
22698530	Birds	Hydrobatidae	Hydrobates macrodactylus	CR	6.26494	7.65639	6.98092	1	1	0	Unknown	YES
NA	Ray-finned fish	Sphyraenidae	Sphyraena putnamae	NA	30.5048	31.6402	6.97881	0	0	0	NA	NO
66083824	Lepidosaurs	Sphaerodactylidae	Gonatodes purpurogularis	EN	14.5816	14.7543	6.97731	0	0	0	Decreasing	YES
57023	Amphibians	Eleutherodactylidae	Eleutherodactylus unicolor	VU	22.4614	29.3978	6.9738	0	0	0	Decreasing	YES
61479	Lepidosaurs	Scincidae	Chalcides mauritanicus	EN	14.6337	15.1655	6.97069	0	0	1	Decreasing	YES
54478	Amphibians	Bufonidae	Ghatophryne ornata	EN	8.49419	14.0831	6.96915	0	0	1	Decreasing	YES
178363	Lepidosaurs	Dactyloidae	Anolis amplisquamosus	CR	5.27831	7.8039	6.95774	0	0	0	Decreasing	YES
135994	Amphibians	Arthroleptidae	Arthroleptis nlonakoensis	EN	10.3706	14.4519	6.95493	0	0	0	Decreasing	NO
112682140	Amphibians	Microhylidae	Oreophryne matawan	CR	5.5506	7.74241	6.94389	0	0	0	Decreasing	NO
79101755	Amphibians	Rhacophoridae	Pseudophilautus newtonjayawardanei	CR	4.64309	7.63378	6.94383	0	0	0	Decreasing	YES
172792	Lepidosaurs	Gekkonidae	Uroplatus ebenaui	VU	29.2764	29.5487	6.93929	0	0	0	Decreasing	YES
NA	Lepidosaurs	Scincidae	Eutropis dissimilis	NA	27.6625	28.4173	6.93883	0	0	0	NA	NO
79101737	Amphibians	Rhacophoridae	Pseudophilautus jagathgunawardanai	CR	4.49823	7.63043	6.9319	0	0	0	Decreasing	YES
78576297	Amphibians	Plethodontidae	Pseudoeurycea kuautli	CR	3.91525	7.67974	6.9318	0	0	0	Decreasing	YES
23207	Ray-finned fish	Percidae	Zingel asper	CR	7.04562	7.32916	6.9272	0	0	1	Decreasing	YES
169440	Ray-finned fish	Nothobranchiidae	Aphyosemion alpha	EN	13.652	14.3142	6.92665	0	0	1	Unknown	YES
75084878	Lepidosaurs	Dactyloidae	Anolis reconditus	EN	13.3213	15.3844	6.92101	0	0	0	Decreasing	YES
13997902	Amphibians	Pipidae	Xenopus lenduensis	CR	6.93951	7.61834	6.92063	0	0	0	Decreasing	YES
58857	Amphibians	Rhacophoridae	Philautus jacobsoni	CR	6.59509	7.73439	6.9169	1	1	0	Decreasing	YES
18875	Ray-finned fish	Gasterosteidae	Pungitius hellenicus	CR	6.6235	7.71008	6.91531	0	0	0	Decreasing	YES
55461	Amphibians	Hylidae	Boana cymbalum	CR	6.59648	7.66432	6.912	0	1	1	Decreasing	YES
122900298	Ray-finned fish	Plotosidae	Neosilurus gloveri	CR	6.73229	7.67395	6.91093	0	0	0	Decreasing	YES
NA	Lepidosaurs	Dactyloidae	Anolis etheridgei	NA	25.7764	27.5751	6.90246	0	0	0	NA	NO
59387	Amphibians	Plethodontidae	Pseudoeurycea mixcoatl	CR	2.64431	7.64804	6.89199	0	0	0	Decreasing	YES
57408	Amphibians	Mantellidae	Boophis laurenti	EN	12.5023	14.3589	6.89116	0	0	0	Decreasing	YES
77342653	Amphibians	Aromobatidae	Aromobates ornatissimus	EN	7.57051	14.2593	6.88876	0	0	0	Unknown	YES
8813	Ray-finned fish	Galaxiidae	Galaxias postvectis	EN	14.3617	14.3617	6.88532	0	0	0	Decreasing	YES
198582	Ray-finned fish	Clupeidae	Sardinella maderensis	VU	36.787	37.1624	6.88213	0	0	0	Unknown	YES
NA	Ray-finned fish	Sphyraenidae	Sphyraena flavicauda	NA	34.2892	34.2907	6.88099	0	0	0	NA	NO
17822	Testudines	Podocnemididae	Podocnemis expansa	VU	29.2143	29.5991	6.87636	0	0	1	NA	YES
56493	Amphibians	Eleutherodactylidae	Eleutherodactylus caribe	CR	3.48583	7.65143	6.87356	0	0	1	Unknown	YES
178689	Lepidosaurs	Gekkonidae	Phelsuma flavigularis	EN	14.777	14.8446	6.87186	0	0	0	Decreasing	YES
164692174	Ray-finned fish	Poeciliidae	Priapichthys puetzi	CR	5.25139	7.4277	6.87127	0	0	0	Unknown	YES
79680110	Amphibians	Microhylidae	Stumpffia kibomena	EN	9.21909	13.9294	6.87119	0	0	0	Decreasing	NO
54509	Amphibians	Bufonidae	Atelopus famelicus	CR	2.69038	7.54796	6.8662	0	0	0	Decreasing	YES
58391	Amphibians	Dicroglossidae	Nannophrys marmorata	EN	10.5621	14.3677	6.86309	0	0	0	Decreasing	YES
56592	Amphibians	Eleutherodactylidae	Eleutherodactylus eunaster	CR	3.54674	7.68044	6.8588	0	0	1	Unknown	YES
61865	Amphibians	Ranidae	Huia melasma	DD	39.1254	39.1255	6.85347	0	0	0	Unknown	NO
8881	Lepidosaurs	Lacertidae	Gallotia simonyi	CR	1.29963	7.51228	6.85335	0	0	1	Stable	YES
181072	Ray-finned fish	Cyprinidae	Danio erythromicron	EN	13.8302	14.2325	6.85095	0	0	0	Decreasing	YES
191694	Ray-finned fish	Goodeidae	Allotoca catarinae	CR	1.7276	7.44865	6.85011	0	0	0	Decreasing	YES
178646	Lepidosaurs	Scincidae	Pseudoacontias angelorum	EN	7.06375	13.6149	6.85004	0	0	1	Unknown	YES
19495	Mammals	Rhinocerotidae	Rhinoceros sondaicus	CR	4.8557	7.42955	6.84684	0	0	0	Stable	YES
NA	Ray-finned fish	Platycephalidae	Platycephalus laevigatus	NA	33.3842	33.3842	6.84317	0	0	0	NA	NO
55060	Amphibians	Aromobatidae	Allobates caeruleodactylus	DD	35.6739	35.7929	6.84222	0	0	1	Unknown	NO
58866	Amphibians	Rhacophoridae	Pseudophilautus lunatus	CR	7.09825	7.57139	6.83326	0	0	0	Decreasing	YES
22685025	Birds	Psittacidae	Psittrichas fulgidus	VU	30.0475	30.0524	6.83209	0	0	0	Decreasing	YES
61502	Lepidosaurs	Lacertidae	Gallotia bravoana	CR	1.30256	7.57241	6.82861	0	0	1	Increasing	YES
54811	Amphibians	Bufonidae	Didynamipus sjostedti	VU	22.535	29.0853	6.82851	0	0	0	Decreasing	YES
57143	Amphibians	Leptodactylidae	Leptodactylus magistris	CR	6.11032	7.38305	6.8283	0	0	0	Unknown	NO
NA	Lepidosaurs	Agamidae	Ptyctolaemus gularis	NA	28.8733	29.5378	6.82726	0	0	0	NA	NO
59375	Amphibians	Plethodontidae	Pseudoeurycea conanti	EN	12.3845	14.1677	6.82626	0	0	0	Unknown	YES
10355	Amphibians	Hylidae	Bokermannohyla izecksohni	CR	6.02601	7.61664	6.82297	0	1	1	Decreasing	NO
NA	Chondrichthyes	Rhinobatidae	Rhinobatos microphthalmus	NA	8.8612	29.0971	6.82173	0	0	0	NA	NO
57983	Amphibians	Brevicipitidae	Probreviceps uluguruensis	EN	11.4331	14.0597	6.81912	0	0	0	Unknown	YES
56813	Amphibians	Eleutherodactylidae	Eleutherodactylus orcutti	CR	5.9307	7.49886	6.81332	0	1	0	Decreasing	YES
22697531	Birds	Threskiornithidae	Pseudibis davisoni	CR	6.87998	7.65785	6.80904	0	0	0	Decreasing	YES
48086163	Amphibians	Hylidae	Ololygon muriciensis	CR	6.53195	7.41769	6.8042	0	0	0	Decreasing	NO
57546	Amphibians	Megophryidae	Leptobrachella palmata	CR	5.82116	7.29991	6.80415	0	0	0	Decreasing	NO
21574	Ray-finned fish	Telmatherinidae	Marosatherina ladigesi	VU	19.9046	37.2065	6.80265	0	0	0	Decreasing	YES
NA	Lepidosaurs	Eublepharidae	Holodactylus africanus	NA	17.4741	32.0577	6.80183	0	0	0	NA	NO
172429	Ray-finned fish	Cyprinidae	Barbodes wynaadensis	CR	4.08196	7.88309	6.79871	0	0	1	Decreasing	YES
61501	Lepidosaurs	Lacertidae	Gallotia auaritae	CR	5.4322	7.54859	6.79597	1	1	1	Unknown	YES
56911	Amphibians	Craugastoridae	Pristimantis rhodoplichus	EN	10.9939	13.5088	6.79439	0	0	0	Decreasing	YES
158467	Amphibians	Bufonidae	Atelopus patazensis	CR	2.98142	7.62395	6.79435	0	0	0	Decreasing	YES
22698562	Birds	Hydrobatidae	Hydrobates homochroa	EN	12.9585	14.089	6.79347	0	0	0	Decreasing	YES
57322	Amphibians	Leptodactylidae	Rupirana cardosoi	NT	54.3596	54.3596	6.78992	0	0	1	Decreasing	NO
7145	Amphibians	Eleutherodactylidae	Eleutherodactylus junori	CR	5.90754	7.50432	6.78727	0	0	0	Decreasing	YES
57998	Amphibians	Microhylidae	Scaphiophryne gottlebei	EN	13.8451	13.8455	6.78677	0	0	0	Decreasing	YES
NA	Ray-finned fish	Glaucosomatidae	Glaucosoma hebraicum	NA	25.8814	26.8445	6.7857	0	0	0	NA	NO
161719	Chondrichthyes	Dasyatidae	Fluvitrygon kittipongi	EN	8.94439	13.6782	6.78482	0	0	0	Decreasing	NO
54540	Amphibians	Bufonidae	Atelopus petriruizi	CR	2.15857	7.43912	6.78462	0	1	0	Decreasing	NO
56526	Amphibians	Craugastoridae	Pristimantis cosnipatae	CR	5.69678	7.50802	6.7842	0	0	0	Decreasing	NO
187822	Amphibians	Rhacophoridae	Gracixalus quyeti	EN	13.8634	14.1274	6.78392	0	0	0	Unknown	YES
56034	Amphibians	Hemiphractidae	Stefania roraimae	EN	10.9324	13.8079	6.78227	0	0	0	Unknown	YES
9010	Testudines	Testudinidae	Aldabrachelys gigantea	VU	22.1847	28.0377	6.77924	0	0	1	NA	YES
112683348	Amphibians	Microhylidae	Oreophryne penelopeia	CR	5.92589	7.34182	6.77832	0	0	0	Decreasing	NO
136047	Amphibians	Craugastoridae	Oreobates ayacucho	EN	8.26776	14.5906	6.77801	0	0	0	Unknown	NO
9031	Amphibians	Myobatrachidae	Geocrinia alba	CR	6.86748	7.4553	6.77739	0	0	1	Decreasing	YES
22705877	Birds	Corvidae	Zavattariornis stresemanni	EN	14.0863	14.0863	6.77499	0	0	0	Decreasing	YES
56718	Amphibians	Craugastoridae	Pristimantis lichenoides	CR	5.21681	7.4667	6.77286	0	0	0	Decreasing	NO
NA	Ray-finned fish	Cyprinidae	Trigonopoma gracile	NA	29.4242	29.6083	6.77146	0	0	0	NA	NO
161717	Chondrichthyes	Somniosidae	Scymnodon ringens	VU	31.1062	31.485	6.77102	0	0	0	Decreasing	NO
58209	Amphibians	Ranidae	Amolops hainanensis	EN	12.0953	15.0955	6.76995	0	0	0	Decreasing	NO
56402	Amphibians	Craugastoridae	Pristimantis albericoi	CR	4.92918	7.43136	6.76813	0	1	0	Unknown	NO
90330470	Ray-finned fish	Osteoglossidae	Scleropages inscriptus	NA	22.2386	28.558	6.76741	0	0	0	Unknown	NO
182888	Ray-finned fish	Nothobranchiidae	Aphyosemion bamilekorum	EN	10.4502	13.5944	6.76479	0	0	1	Unknown	YES
NA	Ray-finned fish	Mugilidae	Sicamugil hamiltonii	NA	33.9627	33.9675	6.75946	0	0	0	NA	NO
54529	Amphibians	Bufonidae	Atelopus mucubajiensis	CR	2.47311	7.62464	6.75469	0	0	0	Decreasing	YES
169372	Ray-finned fish	Goodeidae	Allotoca diazi	CR	0.714701	7.4459	6.75105	0	0	0	Decreasing	YES
191108	Ray-finned fish	Anguillidae	Anguilla rostrata	EN	8.74771	14.2391	6.74676	0	0	0	Decreasing	YES
191697	Ray-finned fish	Goodeidae	Allotoca meeki	CR	0.714701	7.47055	6.74604	0	0	0	Decreasing	YES
174139	Lepidosaurs	Teiidae	Pholidoscelis corvinus	CR	5.78377	7.43453	6.74581	0	0	0	Unknown	YES
41576	Mammals	Cheirogaleidae	Cheirogaleus sibreei	CR	7.51997	7.76545	6.74471	0	0	0	Decreasing	YES
NA	Ray-finned fish	Anguillidae	Neoanguilla nepalensis	NA	27.4417	27.4417	6.73776	0	0	0	NA	NO
79101771	Amphibians	Rhacophoridae	Pseudophilautus samarakoon	CR	4.53919	7.39293	6.7374	0	0	0	Decreasing	YES
87736123	Amphibians	Craugastoridae	Pristimantis longicorpus	CR	6.09462	7.59248	6.73299	0	0	0	Unknown	NO
NA	Ray-finned fish	Cyprinidae	Procypris rabaudi	NA	24.6774	27.1769	6.73098	0	0	0	NA	NO
10800	Lepidosaurs	Iguanidae	Iguana delicatissima	CR	7.15099	7.36302	6.7204	0	0	0	Decreasing	YES
55236	Amphibians	Dendrobatidae	Ameerega silverstonei	EN	12.3413	14.7205	6.71898	0	0	0	Decreasing	YES
144231367	Amphibians	Dendrobatidae	Oophaga histrionica	CR	7.0593	7.33001	6.71896	0	0	0	Decreasing	YES
182306	Ray-finned fish	Nothobranchiidae	Epiplatys coccinatus	CR	7.08633	7.38015	6.71485	0	0	0	Unknown	YES
161425	Chondrichthyes	Rajidae	Raja undulata	EN	10.3991	13.921	6.71247	0	0	1	Decreasing	NO
59301	Amphibians	Plethodontidae	Nototriton saslaya	CR	6.94033	7.46548	6.70115	0	0	0	Decreasing	YES
135988	Amphibians	Brevicipitidae	Probreviceps durirostris	EN	7.62834	13.5635	6.69589	0	0	0	Unknown	YES
178708	Lepidosaurs	Viperidae	Protobothrops sieversorum	EN	12.0918	13.9064	6.69547	0	0	0	Unknown	YES
56590	Amphibians	Eleutherodactylidae	Eleutherodactylus etheridgei	EN	12.9952	13.6171	6.68326	0	0	1	Stable	YES
1118	Lepidosaurs	Teiidae	Pholidoscelis polops	EN	12.6365	13.7878	6.67835	0	0	0	Unknown	YES
78584355	Amphibians	Craugastoridae	Microkayla teqta	CR	5.47711	7.37379	6.67595	0	0	0	Unknown	NO
136131	Amphibians	Salamandridae	Calotriton arnoldi	CR	4.21918	7.28907	6.67057	0	0	1	Decreasing	YES
59452	Amphibians	Salamandridae	Notophthalmus meridionalis	EN	13.8435	14.0591	6.66985	0	0	1	Decreasing	YES
49570575	Amphibians	Microhylidae	Cophyla olgae	EN	8.46466	14.14	6.6654	0	0	0	Decreasing	NO
11374	Mammals	Pteropodidae	Latidens salimalii	EN	13.7436	14.2636	6.66356	0	0	0	Decreasing	YES
22693899	Birds	Charadriidae	Thinornis novaeseelandiae	EN	13.155	14.0221	6.65503	0	0	0	Stable	YES
58119	Amphibians	Phrynobatrachidae	Phrynobatrachus irangi	EN	11.3754	14.5592	6.65501	0	0	0	Decreasing	NO
49569966	Amphibians	Mantellidae	Guibemantis wattersoni	EN	13.3769	13.6728	6.6508	0	0	0	Decreasing	YES
57982	Amphibians	Brevicipitidae	Probreviceps rungwensis	EN	7.58423	13.8907	6.64844	0	0	0	Unknown	YES
56440	Amphibians	Eleutherodactylidae	Eleutherodactylus auriculatoides	EN	10.9279	13.9489	6.648	0	0	1	Decreasing	YES
57843	Amphibians	Microhylidae	Kalophrynus palmatissimus	EN	12.4102	14.2613	6.6466	0	0	0	Decreasing	NO
17763	Ray-finned fish	Atherinopsidae	Poblana ferdebueni	CR	3.70471	7.55158	6.64553	0	0	0	Decreasing	YES
22688565	Birds	Strigidae	Otus ireneae	EN	12.8944	14.2088	6.64541	0	0	0	Decreasing	YES
18917684	Lepidosaurs	Eublepharidae	Goniurosaurus catbaensis	EN	12.6705	14.1151	6.64496	0	0	0	Unknown	YES
78458778	Amphibians	Plethodontidae	Chiropterotriton miquihuanus	EN	7.30445	14.0486	6.64189	0	0	0	Stable	NO
NA	Lepidosaurs	Eublepharidae	Holodactylus cornii	NA	17.4741	30.7905	6.64012	0	0	0	NA	NO
15635	Crocodylians	Crocodylidae	Osteolaemus tetraspis	VU	25.3042	27.5169	6.63934	0	0	1	NA	YES
63131	Chondrichthyes	Rhinobatidae	Rhinobatos rhinobatos	CR	10.1817	13.3125	6.63601	0	0	0	Decreasing	NO
59134	Amphibians	Plethodontidae	Batrachoseps wrighti	VU	8.15336	28.4488	6.63118	0	0	1	Decreasing	YES
39361	Chondrichthyes	Triakidae	Triakis acutipinna	EN	11.0419	12.9478	6.62954	0	0	0	Decreasing	NO
56484	Amphibians	Craugastoridae	Pristimantis cacao	CR	5.39435	7.39233	6.62641	0	0	0	Decreasing	NO
59408	Amphibians	Plethodontidae	Thorius aureus	CR	5.14611	7.27515	6.62066	0	0	0	Decreasing	YES
40488	Mammals	Ornithorhynchidae	Ornithorhynchus anatinus	NT	49.6991	51.2378	6.61663	0	0	0	Decreasing	NO
48443321	Lepidosaurs	Phyllodactylidae	Phyllodactylus pulcher	CR	5.91052	7.16475	6.61009	0	0	0	Decreasing	YES
58829	Amphibians	Rhacophoridae	Raorchestes chalazodes	CR	4.61545	7.30658	6.60467	0	0	1	Decreasing	NO
4997	Lepidosaurs	Teiidae	Cnemidophorus vanzoi	CR	6.29302	7.49746	6.60415	0	0	0	Increasing	YES
NA	Lepidosaurs	Scincidae	Corucia zebrata	NA	27.2235	27.2235	6.591	0	0	0	NA	NO
102346280	Lepidosaurs	Scincidae	Larutia penangensis	CR	5.79148	7.35903	6.59046	0	0	0	Unknown	YES
22692053	Birds	Gruidae	Leucogeranus leucogeranus	CR	7.25552	7.25552	6.59038	0	0	0	Decreasing	YES
75084785	Lepidosaurs	Dactyloidae	Anolis placidus	EN	10.3912	13.6123	6.58797	0	0	0	Decreasing	YES
44595	Chondrichthyes	Rhinopteridae	Rhinoptera brasiliensis	VU	10.1078	13.6777	6.58783	0	0	0	Decreasing	NO
55443	Amphibians	Hylidae	Hyloscirtus charazani	CR	6.5911	7.45005	6.58671	0	0	0	Decreasing	YES
194324	Amphibians	Plethodontidae	Bolitoglossa tzultacaj	CR	5.10804	7.24949	6.58079	0	0	0	Decreasing	YES
44565	Chondrichthyes	Mitsukurinidae	Mitsukurina owstoni	LC	129.961	129.961	6.57691	0	0	0	Unknown	NO
84784918	Chondrichthyes	Myliobatidae	Aetomylaeus nichofii	VU	12.8582	28.1874	6.57546	0	0	0	Decreasing	NO
178183	Lepidosaurs	Scincidae	Panaspis annobonensis	CR	5.01274	7.47384	6.5646	0	0	0	Unknown	YES
56646	Amphibians	Craugastoridae	Pristimantis hamiotae	CR	4.79406	7.31442	6.56382	0	0	1	Decreasing	NO
41836	Chondrichthyes	Carcharhinidae	Negaprion acutidens	VU	24.5321	27.8612	6.56289	0	0	0	Decreasing	YES
56303	Amphibians	Eleutherodactylidae	Adelophryne pachydactyla	DD	33.9153	34.9918	6.56258	0	0	1	Unknown	NO
59077	Amphibians	Cryptobranchidae	Cryptobranchus alleganiensis	NT	46.3157	51.2349	6.56244	0	0	1	Decreasing	NO
19018610	Ray-finned fish	Cyprinidae	Alburnus nasreddini	CR	7.73126	7.83372	6.55414	0	0	0	Decreasing	YES
136021	Amphibians	Craugastoridae	Microkayla boettgeri	CR	5.06078	7.49656	6.5485	0	0	0	Decreasing	NO
59369	Amphibians	Plethodontidae	Pseudoeurycea aquatica	CR	3.25614	7.13378	6.54269	0	1	0	Decreasing	NO
41816	Chondrichthyes	Hemigaleidae	Hemigaleus microstoma	VU	26.6355	28.1893	6.53719	0	0	0	Decreasing	YES
176158	Lepidosaurs	Diplodactylidae	Dierogekko nehoueensis	CR	5.06076	7.26355	6.53639	0	0	0	Decreasing	YES
59289	Amphibians	Plethodontidae	Pseudoeurycea lineola	EN	13.3224	13.8177	6.53542	0	0	0	Decreasing	YES
10032	Mammals	Hippopotamidae	Choeropsis liberiensis	EN	5.19654	13.4723	6.53215	0	0	0	Decreasing	YES
NA	Testudines	Pelomedusidae	Pelusios marani	NA	27.7368	27.7368	6.52486	0	0	0	NA	NO
55241	Amphibians	Aromobatidae	Mannophryne caquetio	EN	12.2655	13.8842	6.52366	0	0	0	Decreasing	YES
NA	Lepidosaurs	Lacertidae	Pedioplanis lineoocellata	NA	29.0456	29.0456	6.52277	0	0	0	NA	NO
59365	Amphibians	Plethodontidae	Pseudoeurycea ahuitzotl	CR	3.43493	7.15439	6.51824	0	0	0	Decreasing	YES
109476597	Lepidosaurs	Scincidae	Lerista lineata	EN	14.055	14.2327	6.51809	0	0	0	Unknown	YES
NA	Ray-finned fish	Nemipteridae	Scaevius milii	NA	29.9322	29.9322	6.51621	0	0	0	NA	NO
43114861	Ray-finned fish	Ellopostomatidae	Ellopostoma megalomycter	VU	4.07343	27.9533	6.51306	0	0	0	Decreasing	YES
54408	Amphibians	Arthroleptidae	Cardioglossa pulchra	EN	11.299	13.6293	6.51177	0	0	0	Unknown	YES
229	Ray-finned fish	Acipenseridae	Acipenser stellatus	CR	3.59177	7.08574	6.50928	0	0	1	Decreasing	YES
57196	Amphibians	Leptodactylidae	Paratelmatobius mantiqueira	DD	31.9065	32.9773	6.505	0	0	1	Decreasing	NO
195408	Amphibians	Megophryidae	Megophrys sangzhiensis	CR	5.44106	6.96022	6.50368	0	0	0	Decreasing	NO
NA	Ray-finned fish	Osphronemidae	Parasphaerichthys lineatus	NA	28.1228	29.3308	6.49721	0	0	0	NA	NO
21624	Amphibians	Calyptocephalellidae	Telmatobufo venustus	EN	12.1234	13.4204	6.49634	0	0	0	Unknown	YES
49570767	Amphibians	Microhylidae	Cophyla rava	EN	8.47301	13.6838	6.49416	0	0	0	Decreasing	NO
57676	Amphibians	Microhylidae	Anodonthyla nigrigularis	EN	7.48423	13.5295	6.4936	0	0	0	Decreasing	YES
58379	Amphibians	Micrixalidae	Micrixalus gadgili	EN	9.99254	13.9344	6.48732	0	0	1	Decreasing	NO
22688340	Birds	Musophagidae	Tauraco bannermani	EN	13.5694	13.6705	6.48626	0	0	0	Decreasing	YES
7862	Ray-finned fish	Serranidae	Epinephelus striatus	CR	7.6546	7.65546	6.48572	0	0	0	Decreasing	YES
49981813	Lepidosaurs	Teiidae	Holcosus orcesi	CR	6.42052	6.9819	6.48334	1	1	0	Unknown	YES
57407	Amphibians	Mantellidae	Boophis jaegeri	EN	13.1281	13.3703	6.47726	0	0	0	Decreasing	YES
58062	Amphibians	Pyxicephalidae	Anhydrophryne ngongoniensis	EN	9.91414	13.1585	6.47586	0	0	0	Stable	NO
178262	Lepidosaurs	Sphaerodactylidae	Sphaerodactylus torrei	EN	12.3165	13.7648	6.47329	0	0	0	Stable	YES
2777	Ray-finned fish	Osphronemidae	Betta simplex	CR	6.96943	7.48568	6.47213	0	0	0	Unknown	YES
61860	Amphibians	Pyxicephalidae	Arthroleptella subvoce	CR	6.81256	7.16281	6.47212	0	0	0	Unknown	YES
61817	Amphibians	Craugastoridae	Pristimantis polemistes	CR	5.35931	7.15562	6.47207	0	0	0	Decreasing	YES
161455	Chondrichthyes	Pentanchidae	Cephalurus cephalus	LC	25.7713	28.3403	6.46932	0	0	0	Stable	NO
123423266	Ray-finned fish	Brachionichthyidae	Sympterichthys moultoni	EN	4.73428	13.3788	6.46673	0	0	0	Decreasing	YES
161555	Chondrichthyes	Rhinobatidae	Acroteriobatus leucospilus	EN	8.69592	12.95	6.46609	0	0	0	Decreasing	NO
58438	Amphibians	Dicroglossidae	Quasipaa shini	EN	12.737	13.3464	6.46165	0	0	0	Decreasing	YES
58687	Amphibians	Ranidae	Lithobates omiltemanus	EN	13.5284	13.8153	6.45712	0	0	0	Stable	YES
57668	Amphibians	Microhylidae	Choerophryne siegfriedi	CR	5.36401	7.17796	6.4554	0	0	0	Decreasing	NO
54530	Amphibians	Bufonidae	Atelopus muisca	CR	2.4172	7.20589	6.45481	0	0	0	Decreasing	YES
4968	Testudines	Emydidae	Clemmys guttata	EN	13.051	13.0563	6.44874	0	0	1	Decreasing	YES
197293	Ray-finned fish	Galaxiidae	Galaxias gollumoides	CR	6.59926	6.62034	6.44832	0	0	0	Decreasing	YES
16393900	Lepidosaurs	Scincidae	Melanoseps emmrichi	EN	9.33262	13.0527	6.44743	0	0	0	Unknown	YES
123357268	Ray-finned fish	Melanotaeniidae	Rhadinocentrus ornatus	VU	33.8182	33.8182	6.4435	0	0	0	Decreasing	YES
62290750	Birds	Charadriidae	Charadrius obscurus	CR	6.68075	7.04631	6.44192	0	0	0	Decreasing	YES
NA	Ray-finned fish	Anoplopomatidae	Anoplopoma fimbria	NA	12.5562	22.1583	6.44177	0	0	0	NA	NO
55342	Amphibians	Hemiphractidae	Gastrotheca litonedis	EN	12.9053	13.4908	6.43993	0	0	0	Decreasing	YES
75605387	Lepidosaurs	Sphaerodactylidae	Sphaerodactylus cryphius	EN	12.5658	13.6544	6.43899	0	0	0	Decreasing	YES
NA	Ray-finned fish	Mugilidae	Plicomugil labiosus	NA	30.6567	30.9539	6.43793	0	0	0	NA	NO
79075338	Amphibians	Salamandridae	Cynops fudingensis	CR	6.62737	6.99848	6.4307	0	0	0	Decreasing	YES
161059718	Ray-finned fish	Eleotridae	Mogurnda maccuneae	CR	6.48586	7.07918	6.42901	0	0	0	Decreasing	YES
14505	Ray-finned fish	Galaxiidae	Neochanna burrowsius	CR	5.95086	6.9748	6.42825	0	0	0	Decreasing	YES
136055	Amphibians	Microhylidae	Anodonthyla moramora	EN	7.54104	13.6451	6.42772	0	0	0	Decreasing	YES
56397	Amphibians	Eleutherodactylidae	Eleutherodactylus adelus	EN	10.2642	14.3986	6.42633	0	0	1	Decreasing	YES
54423	Amphibians	Arthroleptidae	Astylosternus ranoides	EN	10.0658	13.0395	6.42425	0	0	0	Decreasing	NO
8187	Lepidosaurs	Scincidae	Eulamprus leuraensis	EN	13.183	13.282	6.4205	0	0	0	Decreasing	YES
17064	Ray-finned fish	Cyprinidae	Chrosomus cumberlandensis	EN	12.9964	13.0486	6.41766	0	0	0	Decreasing	YES
50009685	Lepidosaurs	Teiidae	Pholidoscelis atratus	CR	5.18126	7.04643	6.41596	0	0	0	Decreasing	YES
NA	Lepidosaurs	Scincidae	Sphenomorphus apalpebratus	NA	33.3519	33.891	6.41578	0	0	0	NA	NO
NA	Ray-finned fish	Leiognathidae	Karalla daura	NA	24.4787	25.6831	6.41546	0	0	0	NA	NO
NA	Ray-finned fish	Rivulidae	Laimosemion breviceps	NA	31.8904	36.8083	6.41325	0	0	0	NA	NO
58863	Amphibians	Rhacophoridae	Pseudophilautus limbus	EN	10.143	13.7508	6.41073	0	0	0	Decreasing	NO
172860	Lepidosaurs	Pseudoxyrhophiidae	Pseudoxyrhopus ankafinaensis	CR	5.67951	7.16083	6.40601	1	1	0	Unknown	YES
57061	Amphibians	Craugastoridae	Pristimantis xylochobates	CR	4.39187	7.13933	6.40189	0	0	0	Unknown	NO
54500	Amphibians	Bufonidae	Atelopus chrysocorallus	CR	2.84634	6.96218	6.39175	0	0	0	Decreasing	YES
64293	Lepidosaurs	Boidae	Exiliboa placata	VU	27.0217	27.2816	6.39165	0	0	1	Decreasing	YES
54951	Amphibians	Centrolenidae	Vitreorana castroviejoi	EN	11.8349	12.8331	6.39109	0	0	0	Stable	YES
56978	Amphibians	Craugastoridae	Pristimantis stenodiscus	CR	4.77407	6.82672	6.38701	1	0	0	Decreasing	YES
14902	Ray-finned fish	Ictaluridae	Noturus gilberti	EN	13.2039	13.2652	6.38687	0	0	0	Unknown	YES
99941632	Lepidosaurs	Agamidae	Pseudocalotes flavigula	CR	4.99448	6.96721	6.38338	0	0	0	Stable	YES
59493	Amphibians	Typhlonectidae	Atretochoana eiselti	DD	31.8977	32.4484	6.38046	0	0	1	Unknown	NO
48442971	Lepidosaurs	Phyllodactylidae	Phyllodactylus sentosus	CR	5.91441	7.15999	6.37889	0	0	0	Decreasing	YES
22682447	Birds	Bucerotidae	Anthracoceros montani	CR	5.89671	6.98757	6.3784	0	0	0	Decreasing	YES
59399	Amphibians	Plethodontidae	Pseudoeurycea teotepec	CR	3.42183	7.04183	6.37824	1	1	0	Decreasing	YES
51061021	Amphibians	Plethodontidae	Nototriton picucha	CR	6.68125	7.00468	6.37427	0	0	0	Decreasing	YES
125200559	Amphibians	Aromobatidae	Anomaloglossus dewynteri	CR	4.87594	6.89	6.37406	0	0	0	Decreasing	NO
NA	Amphibians	Nyctibatrachidae	Nyctibatrachus anamallaiensis	NA	24.5543	28.2561	6.3623	0	0	0	NA	NO
176303	Lepidosaurs	Chamaeleonidae	Calumma gallus	EN	13.4217	13.4368	6.3607	0	0	0	Decreasing	YES
202257	Ray-finned fish	Catostomidae	Moxostoma robustum	EN	12.9724	12.9724	6.35726	0	0	0	Unknown	YES
59402	Amphibians	Plethodontidae	Pseudoeurycea werleri	EN	9.79927	13.4012	6.35544	0	0	0	Unknown	YES
172829	Lepidosaurs	Gekkonidae	Phelsuma seippi	EN	13.2774	13.2793	6.35539	0	0	0	Unknown	YES
195008	Amphibians	Eleutherodactylidae	Eleutherodactylus diplasius	EN	7.08953	12.859	6.35382	0	0	0	Unknown	YES
1117	Ray-finned fish	Goodeidae	Ameca splendens	CR	6.498	6.4982	6.34776	0	0	0	Decreasing	YES
NA	Lepidosaurs	Gekkonidae	Lygodactylus thomensis	NA	30.6698	31.2343	6.33827	0	0	0	NA	NO
55108	Amphibians	Aromobatidae	Allobates mandelorum	EN	9.92872	13.8143	6.33519	0	0	0	Unknown	YES
NA	Ray-finned fish	Cyprinidae	Danio feegradei	NA	34.6336	36.7036	6.3327	0	0	0	NA	NO
57067	Amphibians	Craugastoridae	Oreobates zongoensis	CR	5.17797	7.04696	6.33058	0	0	0	Decreasing	NO
NA	Lepidosaurs	Gekkonidae	Chondrodactylus bibronii	NA	23.0001	24.5327	6.32978	0	0	0	NA	NO
NA	Ray-finned fish	Salangidae	Neosalangichthys ishikawae	NA	24.8073	24.8073	6.32845	0	0	0	NA	NO
NA	Ray-finned fish	Gempylidae	Neoepinnula orientalis	NA	22.5458	24.6415	6.32507	0	0	0	NA	NO
172954	Lepidosaurs	Gekkonidae	Matoatoa brevipes	VU	16.6679	26.9803	6.32376	0	0	0	Decreasing	YES
NA	Ray-finned fish	Belonidae	Pseudotylosurus microps	NA	21.846	25.0339	6.31729	0	0	0	NA	NO
NA	Chondrichthyes	Carcharhinidae	Glyphis fowlerae	NA	1.70185	28.1972	6.31294	0	0	0	NA	NO
11533	Testudines	Cheloniidae	Lepidochelys kempii	CR	3.47957	6.88421	6.31165	0	0	0	Unknown	YES
57032	Amphibians	Craugastoridae	Pristimantis veletis	CR	5.04129	6.95857	6.31157	0	0	0	Decreasing	YES
172798	Lepidosaurs	Chamaeleonidae	Calumma furcifer	EN	13.2509	13.3083	6.30949	0	0	0	Decreasing	YES
22678646	Birds	Megapodiidae	Leipoa ocellata	VU	26.4729	26.4729	6.30806	0	0	0	Decreasing	YES
NA	Ray-finned fish	Belonidae	Pseudotylosurus angusticeps	NA	21.846	24.882	6.30753	0	0	0	NA	NO
57203	Amphibians	Craugastoridae	Niceforonia brunnea	EN	12.2305	13.7833	6.30605	0	0	0	Decreasing	NO
8807	Ray-finned fish	Galaxiidae	Galaxias parvus	VU	27.1374	27.2831	6.30602	0	0	0	Unknown	YES
741	Mammals	Cricetidae	Neomicroxus latebricola	EN	12.564	12.9513	6.30503	0	0	0	Decreasing	YES
59317	Amphibians	Plethodontidae	Oedipina maritima	CR	6.62831	6.97722	6.30383	0	0	0	Decreasing	YES
NA	Ray-finned fish	Lotidae	Molva molva	NA	25.0616	25.2721	6.3017	0	0	0	NA	NO
104680864	Lepidosaurs	Dibamidae	Dibamus somsaki	DD	19.5385	25.6979	6.29672	0	0	0	Unknown	NO
NA	Ray-finned fish	Leiognathidae	Karalla dussumieri	NA	24.4787	25.6573	6.29615	0	0	0	NA	NO
161652	Chondrichthyes	Pentanchidae	Holohalaelurus favus	EN	8.92834	12.8123	6.29324	0	0	0	Decreasing	NO
84543703	Birds	Alaudidae	Heteromirafra archeri	CR	3.92123	6.91289	6.29011	0	0	0	Decreasing	YES
39414	Chondrichthyes	Dasyatidae	Fontitrygon ukpam	EN	6.6214	13.0888	6.28958	0	0	0	Decreasing	NO
17764	Ray-finned fish	Atherinopsidae	Poblana letholepis	CR	1.66801	7.01261	6.28701	0	0	0	Unknown	YES
49570548	Amphibians	Mantellidae	Mantidactylus paidroa	EN	12.5753	12.7791	6.27692	0	0	0	Decreasing	YES
58784	Amphibians	Rhacophoridae	Buergeria oxycephala	VU	26.2775	26.9507	6.26682	0	0	0	Decreasing	YES
54468	Amphibians	Bufonidae	Ansonia guibei	CR	6.36618	6.87351	6.26386	0	0	0	Decreasing	YES
56512	Amphibians	Craugastoridae	Pristimantis chrysops	CR	4.66265	6.77766	6.25029	0	0	0	Decreasing	NO
197292	Ray-finned fish	Galaxiidae	Galaxias eldoni	CR	4.81155	6.64106	6.24934	0	0	0	Decreasing	YES
NA	Ray-finned fish	Scophthalmidae	Lepidorhombus whiffiagonis	NA	19.4258	22.6539	6.24757	0	0	0	NA	NO
22728459	Birds	Aegothelidae	Aegotheles tatei	DD	24.7646	27.6921	6.24698	0	0	0	Unknown	NO
57787	Amphibians	Microhylidae	Cophixalus sphagnicola	EN	8.97536	12.9972	6.2449	0	0	0	Decreasing	NO
59496	Amphibians	Herpelidae	Boulengerula denhardti	DD	20.7391	26.2067	6.24453	0	0	0	Unknown	NO
NA	Testudines	Podocnemididae	Podocnemis vogli	NA	26.1224	26.4077	6.2415	0	0	0	NA	NO
75605218	Lepidosaurs	Phyllodactylidae	Phyllodactylus sommeri	CR	5.70186	6.9325	6.24099	0	0	0	Unknown	NO
56529	Amphibians	Craugastoridae	Pristimantis cremnobates	EN	9.17852	12.4703	6.23925	0	0	1	Decreasing	NO
55102	Amphibians	Dendrobatidae	Colostethus latinasus	CR	5.97512	6.90887	6.23845	0	0	0	Decreasing	YES
NA	Lepidosaurs	Gymnophthalmidae	Alexandresaurus camacan	NA	25.6021	25.6021	6.23801	0	0	0	NA	NO
NA	Ray-finned fish	Scophthalmidae	Scophthalmus rhombus	NA	22.2557	23.264	6.23664	0	0	0	NA	NO
41740	Chondrichthyes	Centrophoridae	Centrophorus harrissoni	EN	11.4814	13.438	6.23425	0	0	0	Decreasing	NO
59400	Amphibians	Plethodontidae	Pseudoeurycea tlahcuiloh	CR	3.38605	6.73661	6.23273	0	0	0	Decreasing	YES
57925	Amphibians	Microhylidae	Oreophryne monticola	EN	7.55853	13.1039	6.22925	0	0	0	Decreasing	NO
16854228	Amphibians	Arthroleptidae	Cardioglossa manengouba	CR	3.00349	6.94866	6.2279	0	0	0	Decreasing	YES
22682517	Birds	Bucerotidae	Rhabdotorrhinus waldeni	CR	4.41324	6.92201	6.22132	0	0	0	Decreasing	YES
196298	Ray-finned fish	Mastacembelidae	Macrognathus pentophthalmos	CR	6.64237	7.06694	6.2159	0	1	0	Decreasing	YES
77187242	Amphibians	Aromobatidae	Allobates ignotus	EN	7.26665	12.7936	6.21147	0	0	0	Decreasing	YES
82462705	Amphibians	Bufonidae	Bufo tuberospinius	CR	6.59845	6.79795	6.21003	0	0	0	Decreasing	YES
NA	Chondrichthyes	Rhinobatidae	Rhinobatos spinosus	NA	7.84571	29.9155	6.2084	0	0	0	NA	NO
79101750	Amphibians	Rhacophoridae	Pseudophilautus karunarathnai	CR	4.47139	6.73367	6.2049	0	0	0	Decreasing	NO
187245	Ray-finned fish	Rivulidae	Austrolebias viarius	EN	10.2174	12.0865	6.20302	0	0	0	Unknown	YES
61545710	Amphibians	Plethodontidae	Cryptotriton nasalis	EN	9.60999	12.5698	6.20238	0	0	0	Unknown	YES
172837	Lepidosaurs	Gekkonidae	Lygodactylus bivittis	VU	27.2179	27.5973	6.20167	0	0	0	Decreasing	YES
8111	Ray-finned fish	Percidae	Etheostoma cinereum	VU	26.6986	26.6986	6.1991	0	0	0	Unknown	YES
NA	Ray-finned fish	Mugilidae	Sicamugil cascasia	NA	29.7779	29.9535	6.19425	0	0	0	NA	NO
188654	Ray-finned fish	Percidae	Gymnocephalus ambriaelacus	CR	5.78912	6.96432	6.1933	0	0	1	Decreasing	YES
49563555	Amphibians	Mantellidae	Gephyromantis mafy	CR	4.13903	6.90444	6.19311	0	0	0	Decreasing	YES
NA	Ray-finned fish	Rivulidae	Laimosemion kirovskyi	NA	39.014	40.5753	6.19149	0	0	0	NA	NO
69119609	Amphibians	Hyperoliidae	Hyperolius davenporti	CR	5.774	6.9228	6.18958	0	0	0	Decreasing	NO
18599	Ray-finned fish	Acipenseridae	Pseudoscaphirhynchus fedtschenkoi	CR	1.64085	6.80103	6.18864	0	1	1	Unknown	YES
69119695	Amphibians	Hyperoliidae	Hyperolius ruvuensis	CR	6.10323	6.78509	6.18816	0	0	0	Decreasing	NO
NA	Ray-finned fish	Drepaneidae	Drepane punctata	NA	34.8913	34.8913	6.18717	0	0	0	NA	NO
53858806	Ray-finned fish	Rivulidae	Laimosemion gransabanae	VU	21.8932	27.4409	6.18566	0	0	0	Unknown	YES
17762	Ray-finned fish	Atherinopsidae	Poblana alchichica	CR	0.385121	6.9209	6.18447	0	0	0	Decreasing	YES
NA	Ray-finned fish	Sillaginidae	Sillago robusta	NA	25.5427	34.6279	6.18255	0	0	0	NA	NO
58664	Amphibians	Ranidae	Lithobates miadis	CR	5.71075	6.78448	6.18162	0	0	0	Stable	YES
6985	Mammals	Echimyidae	Callistomys pictus	EN	12.663	12.6902	6.18087	0	0	0	Decreasing	YES
NA	Ray-finned fish	Sillaginidae	Sillago ingenuua	NA	29.9409	33.8534	6.17967	0	0	0	NA	NO
61923	Amphibians	Indotyphlidae	Indotyphlus maharashtraensis	DD	16.6739	24.5325	6.17611	0	0	1	Unknown	NO
178207	Lepidosaurs	Scincidae	Scelotes inornatus	CR	5.54831	6.72404	6.17598	0	0	0	Decreasing	YES
22678795	Birds	Odontophoridae	Ptilopachus nahani	VU	25.9019	25.9019	6.17135	0	0	0	Decreasing	YES
57198	Amphibians	Craugastoridae	Niceforonia adenobrachia	EN	8.41121	12.6194	6.168	0	0	0	Decreasing	NO
NA	Ray-finned fish	Anoplopomatidae	Erilepis zonifer	NA	12.5562	23.2385	6.16779	0	0	0	NA	NO
NA	Lepidosaurs	Scincidae	Eurylepis taeniolata	NA	8.71032	27.6127	6.16472	0	0	0	NA	NO
77342583	Amphibians	Aromobatidae	Aromobates cannatellai	CR	4.05894	6.7732	6.16442	0	0	0	Stable	YES
91309244	Ray-finned fish	Osphronemidae	Betta channoides	EN	11.2882	12.9602	6.16178	0	0	0	Decreasing	YES
59549	Amphibians	Indotyphlidae	Gegeneophis carnosus	DD	26.4302	27.9373	6.16172	0	0	1	Unknown	NO
56578	Amphibians	Eleutherodactylidae	Eleutherodactylus emiliae	EN	11.6837	13.2224	6.15981	0	0	1	Decreasing	YES
91311819	Ray-finned fish	Osphronemidae	Parosphromenus filamentosus	EN	9.96654	12.6671	6.15918	0	0	0	Unknown	YES
17765	Ray-finned fish	Atherinopsidae	Poblana squamata	CR	0.385121	6.95036	6.15915	0	0	0	Decreasing	YES
169819	Lepidosaurs	Scincidae	Sphenomorphus diwata	DD	27.3461	27.4375	6.15152	0	0	1	Unknown	NO
60113	Chondrichthyes	Gymnuridae	Gymnura zonura	EN	16.1575	26.4718	6.15053	0	0	0	Decreasing	NO
12124	Testudines	Trionychidae	Lissemys scutata	DD	27.2163	27.4848	6.14781	0	0	0	Stable	NO
51061249	Amphibians	Plethodontidae	Oedipina taylori	EN	9.23709	12.7845	6.14283	0	0	0	Unknown	YES
60633	Ray-finned fish	Cyprinidae	Acanthobrama centisquama	CR	5.56157	6.68742	6.14069	0	1	0	Unknown	YES
19383549	Ray-finned fish	Cyprinidae	Luciobarbus subquincunciatus	CR	4.29563	6.72963	6.13953	0	0	0	Decreasing	YES
91310746	Ray-finned fish	Osphronemidae	Betta simorum	VU	15.9004	25.1811	6.13569	0	0	0	Decreasing	YES
56093	Amphibians	Hyperoliidae	Chrysobatrachus cupreonitens	EN	8.72125	12.59	6.13562	0	0	0	Decreasing	NO
59568	Amphibians	Indotyphlidae	Indotyphlus battersbyi	DD	16.6739	24.3205	6.13068	0	0	1	Unknown	NO
10241	Testudines	Testudinidae	Chersobius signatus	EN	11.6529	12.7761	6.12429	0	0	0	Decreasing	YES
135598	Ray-finned fish	Cyprinidae	Alburnus mandrensis	CR	6.29158	6.87041	6.1204	0	0	1	Unknown	YES
41747	Chondrichthyes	Somniosidae	Centroscymnus coelolepis	NT	52.5914	52.5914	6.12034	0	0	0	Decreasing	NO
203171	Lepidosaurs	Sphaerodactylidae	Aristelliger reyesi	CR	5.57985	6.79048	6.11894	0	0	0	Decreasing	YES
112716154	Amphibians	Bufonidae	Capensibufo rosei	CR	5.40214	6.65798	6.1187	0	0	0	Unknown	NO
18600	Ray-finned fish	Acipenseridae	Pseudoscaphirhynchus hermanni	CR	0.471469	6.7125	6.11689	0	0	1	Decreasing	YES
102656174	Lepidosaurs	Scincidae	Scincella huanrenensis	CR	4.95783	6.81904	6.11568	0	0	0	Decreasing	YES
57326	Amphibians	Telmatobiidae	Telmatobius bolivianus	CR	4.97961	6.81382	6.1148	0	1	0	Decreasing	YES
NA	Ray-finned fish	Sillaginidae	Sillaginopodys chondropus	NA	19.6337	28.4387	6.11282	0	0	0	NA	NO
18601	Ray-finned fish	Acipenseridae	Pseudoscaphirhynchus kaufmanni	CR	0.471469	6.68536	6.11253	0	0	1	Decreasing	YES
99942442	Lepidosaurs	Dibamidae	Dibamus ingeri	DD	18.5644	25.1761	6.11146	0	0	0	Unknown	NO
8110	Ray-finned fish	Percidae	Etheostoma boschungi	EN	11.2833	12.9706	6.11018	0	0	0	Decreasing	YES
4696	Testudines	Trionychidae	Chitra indica	EN	5.85338	12.094	6.10895	0	0	1	NA	YES
59446	Amphibians	Salamandridae	Echinotriton andersoni	EN	9.88655	13.1359	6.10856	0	0	0	Decreasing	YES
22698320	Birds	Diomedeidae	Phoebastria irrorata	CR	6.54506	6.80905	6.10481	0	0	0	Decreasing	YES
59552	Amphibians	Indotyphlidae	Gegeneophis krishni	DD	28.3993	29.7571	6.10398	0	0	1	Unknown	NO
NA	Ray-finned fish	Cepolidae	Cepola schlegelii	NA	41.137	41.137	6.10298	0	0	0	NA	NO
54536	Amphibians	Bufonidae	Atelopus pachydermus	CR	2.95875	6.75007	6.10292	0	1	0	Decreasing	YES
61914	Amphibians	Salamandridae	Lyciasalamandra atifi	EN	12.3523	12.3954	6.10032	0	0	1	Stable	YES
135886	Amphibians	Centrolenidae	Nymphargus mixomaculatus	CR	5.29312	6.85034	6.09998	0	0	0	Unknown	NO
91310650	Ray-finned fish	Osphronemidae	Betta rutilans	CR	6.00031	6.9847	6.09389	0	0	0	Unknown	YES
107654052	Ray-finned fish	Cyprinidae	Pseudobarbus afer	EN	11.9138	12.9631	6.09303	0	0	0	Decreasing	YES
79101728	Amphibians	Rhacophoridae	Pseudophilautus dayawansai	CR	3.69124	6.96105	6.09175	0	0	0	Decreasing	NO
22682931	Birds	Brachypteraciidae	Brachypteracias leptosomus	VU	25.3369	25.3475	6.09108	0	0	0	Decreasing	YES
161566	Chondrichthyes	Dasyatidae	Maculabatis gerrardi	EN	25.5242	25.6686	6.0902	0	0	0	Decreasing	NO
59382	Amphibians	Plethodontidae	Pseudoeurycea juarezi	EN	0.753235	12.6875	6.08561	0	0	0	Decreasing	YES
57439	Amphibians	Mantellidae	Mantella bernhardi	VU	25.6	25.6	6.08182	0	0	0	Decreasing	YES
51146806	Amphibians	Plethodontidae	Oedipina petiola	CR	3.96597	6.58693	6.08016	0	1	0	Decreasing	YES
109474872	Lepidosaurs	Scincidae	Lerista ameles	EN	12.832	12.9252	6.07286	0	0	0	Decreasing	YES
1846	Ray-finned fish	Cyprinodontidae	Aphanius iberus	EN	6.33541	12.5118	6.07184	0	0	1	Decreasing	YES
56692	Amphibians	Craugastoridae	Pristimantis kelephus	CR	4.78437	6.82432	6.06815	0	0	0	Decreasing	NO
166996	Ray-finned fish	Psettodidae	Psettodes erumei	NA	20.2514	23.3814	6.06691	0	0	0	Unknown	NO
60200	Chondrichthyes	Mobulidae	Mobula thurstoni	EN	9.83009	12.3526	6.06553	0	0	0	Decreasing	YES
NA	Lepidosaurs	Hoplocercidae	Hoplocercus spinosus	NA	24.3029	24.3029	6.06456	0	0	0	NA	NO
5529	Mammals	Cricetidae	Cricetus cricetus	CR	6.79747	6.83221	6.06185	0	0	0	Decreasing	YES
8109	Ray-finned fish	Percidae	Etheostoma australe	EN	12.8944	12.8964	6.06123	0	0	0	Decreasing	YES
NA	Ray-finned fish	Sphyraenidae	Sphyraena helleri	NA	30.3942	30.3943	6.06015	0	0	0	NA	NO
44979651	Lepidosaurs	Elapoidea	Buhoma procterae	VU	22.1394	26.1337	6.0507	0	0	0	Unknown	YES
91315790	Ray-finned fish	Osphronemidae	Parosphromenus phoenicurus	CR	3.8035	6.55871	6.05012	0	0	0	Unknown	YES
181957	Ray-finned fish	Nothobranchiidae	Aphyosemion fulgens	EN	9.94269	12.3668	6.04668	0	0	1	Unknown	YES
195475	Chondrichthyes	Rhinidae	Rhynchobatus palpebratus	NT	6.30472	47.79	6.04297	0	0	0	Decreasing	NO
56877	Amphibians	Eleutherodactylidae	Eleutherodactylus probolaeus	EN	12.5982	12.8568	6.04287	0	0	1	Decreasing	YES
178611	Lepidosaurs	Sphaerodactylidae	Sphaerodactylus thompsoni	EN	11.6024	12.6621	6.04145	0	0	0	Unknown	YES
22700827	Birds	Tyrannidae	Calyptura cristata	CR	6.16578	6.51671	6.03762	0	0	0	Decreasing	YES
NA	Chondrichthyes	Glaucostegidae	Glaucostegus petiti	NA	7.80983	28.4614	6.0364	0	0	0	NA	NO
NA	Ray-finned fish	Sphyraenidae	Sphyraena acutipinnis	NA	20.7262	23.7817	6.03483	0	0	0	NA	NO
165727	Ray-finned fish	Chaetodontidae	Amphichaetodon melbae	NA	21.4396	22.0528	6.03344	0	0	1	Unknown	NO
55170	Amphibians	Dendrobatidae	Andinobates abditus	CR	4.95998	6.48291	6.03178	0	1	0	Decreasing	NO
58359	Amphibians	Dicroglossidae	Limnonectes microtympanum	EN	12.1157	13.02	6.02963	0	0	0	Decreasing	YES
176294	Lepidosaurs	Chamaeleonidae	Brookesia bekolosy	EN	7.93653	12.5666	6.02944	0	0	0	Decreasing	YES
199760	Lepidosaurs	Gekkonidae	Paroedura sanctijohannis	EN	11.7568	12.6331	6.02502	0	0	0	Unknown	YES
54422	Amphibians	Arthroleptidae	Astylosternus perreti	EN	9.7846	12.1074	6.02501	0	0	0	Decreasing	NO
55399	Amphibians	Hylidae	Myersiohyla aromatica	VU	10.0709	25.9712	6.02354	0	0	0	Unknown	NO
NA	Ray-finned fish	Triportheidae	Agoniates halecinus	NA	21.1708	24.0953	6.02294	0	0	0	NA	NO
22696007	Birds	Accipitridae	Harpyopsis novaeguineae	VU	25.6072	25.6644	6.02279	0	0	0	Decreasing	YES
16673	Mammals	Cricetidae	Peromyscus mayensis	CR	6.46798	6.58526	6.02152	0	0	0	Decreasing	YES
59425	Amphibians	Plethodontidae	Thorius pulmonaris	CR	5.72733	6.6108	6.02121	0	0	0	Decreasing	YES
60111	Chondrichthyes	Plesiobatidae	Plesiobatis daviesi	LC	116.027	116.027	6.01725	0	0	0	Unknown	NO
59142	Amphibians	Plethodontidae	Bolitoglossa capitana	CR	4.83081	6.51136	6.01686	0	0	0	Decreasing	YES
54418	Amphibians	Arthroleptidae	Astylosternus laurenti	EN	9.88548	12.4002	6.00928	0	0	0	Decreasing	NO
NA	Ray-finned fish	Cichlidae	Satanoperca acuticeps	NA	30.3866	30.3866	6.00806	0	0	0	NA	NO
44577293	Lepidosaurs	Dactyloidae	Anolis calimae	VU	17.4133	26.5637	6.00462	0	0	0	Unknown	NO
74855790	Lepidosaurs	Amphisbaenidae	Amphisbaena gonavensis	CR	4.9623	6.5222	6.00377	0	0	0	Decreasing	YES
57349	Amphibians	Telmatobiidae	Telmatobius marmoratus	EN	8.67532	12.5184	6.00143	0	0	0	Decreasing	YES
182717	Ray-finned fish	Cyprinidae	Enteromius bagbwensis	CR	6.62368	6.77713	5.99928	0	0	0	Unknown	YES
56300	Amphibians	Eleutherodactylidae	Adelophryne baturitensis	VU	20.8705	25.9367	5.9971	0	0	1	Decreasing	YES
202682	Ray-finned fish	Ictaluridae	Noturus crypticus	CR	5.70169	6.21539	5.9964	0	0	0	Unknown	YES
135503	Ray-finned fish	Cyprinidae	Alburnus vistonicus	CR	6.0353	7.1637	5.9956	0	0	1	Unknown	YES
NA	Lepidosaurs	Gymnophthalmidae	Leposoma baturitensis	NA	25.3521	25.3645	5.99341	0	0	0	NA	NO
6313	Mammals	Nesomyidae	Delanymys brooksi	VU	27.3258	27.8401	5.99251	0	0	0	Decreasing	YES
181673	Ray-finned fish	Nothobranchiidae	Fundulopanchax cinnamomeus	EN	13.7031	14.1515	5.99183	0	0	1	Unknown	YES
56886	Amphibians	Craugastoridae	Pristimantis pugnax	CR	4.84238	6.68062	5.99096	0	0	0	Decreasing	YES
49381365	Amphibians	Mantellidae	Boophis arcanus	EN	9.06528	12.4431	5.98895	0	0	0	Decreasing	YES
39360	Chondrichthyes	Triakidae	Scylliogaleus quecketti	VU	18.5368	27.7393	5.9867	0	0	0	Decreasing	NO
60112	Chondrichthyes	Platyrhinidae	Platyrhinoidis triseriata	LC	103.992	105.61	5.98624	0	0	0	Unknown	NO
21816	Amphibians	Cycloramphidae	Thoropa lutzi	EN	10.898	12.5331	5.98592	0	0	1	Decreasing	NO
197286	Ray-finned fish	Galaxiidae	Galaxias anomalus	CR	2.94997	6.48305	5.98013	0	0	0	Decreasing	YES
57401	Amphibians	Mantellidae	Boophis feonnyala	EN	9.06528	12.4142	5.97688	0	0	0	Unknown	YES
161321	Chondrichthyes	Squalidae	Cirrhigaleus australis	DD	15.6989	24.3831	5.97674	0	0	0	Unknown	NO
136176	Amphibians	Microhylidae	Paradoxophyla tiarano	DD	22.4769	24.5364	5.97341	0	0	0	Decreasing	NO
56423	Amphibians	Craugastoridae	Pristimantis anotis	CR	5.226	6.47827	5.97308	0	1	0	Decreasing	YES
56834	Amphibians	Eleutherodactylidae	Eleutherodactylus patriciae	EN	7.98198	12.405	5.97011	0	0	1	Decreasing	YES
59158	Amphibians	Plethodontidae	Bolitoglossa engelhardti	EN	12.2976	12.7351	5.96724	0	0	0	Decreasing	YES
103730380	Birds	Callaeidae	Callaeas cinereus	CR	5.17987	6.4753	5.96635	0	1	0	Decreasing	YES
91315810	Ray-finned fish	Osphronemidae	Parosphromenus quindecim	CR	2.90875	6.74299	5.96436	0	0	0	Unknown	YES
58834	Amphibians	Rhacophoridae	Pseudophilautus decoris	CR	3.71333	6.49805	5.96324	0	0	0	Decreasing	YES
56753	Amphibians	Craugastoridae	Craugastor megalotympanum	EN	7.70478	12.4348	5.96198	0	0	0	Decreasing	NO
22696116	Birds	Accipitridae	Polemaetus bellicosus	EN	12.277	12.277	5.95652	0	0	0	Decreasing	YES
14907	Ray-finned fish	Ictaluridae	Noturus taylori	EN	13.0587	13.0587	5.95472	0	0	0	Decreasing	YES
55335	Amphibians	Hemiphractidae	Gastrotheca galeata	DD	24.9	25.1291	5.9545	0	0	0	Unknown	NO
107649522	Ray-finned fish	Cyprinidae	Pseudobarbus phlegethon	EN	11.9138	12.9666	5.95322	0	0	0	Decreasing	YES
44218	Chondrichthyes	Pentanchidae	Apristurus macrorhynchus	LC	21.8504	30.5373	5.94338	0	0	0	Stable	NO
NA	Ray-finned fish	Triacanthidae	Trixiphichthys weberi	NA	30.4317	30.4322	5.9411	0	0	0	NA	NO
58544	Amphibians	Ranidae	Odorrana anlungensis	EN	11.9027	12.5342	5.93848	0	0	0	Decreasing	YES
56754	Amphibians	Eleutherodactylidae	Eleutherodactylus melacara	EN	8.07559	12.4659	5.93783	0	0	1	Decreasing	YES
191773	Ray-finned fish	Poeciliidae	Xenodexia ctenolepis	NA	18.6303	27.7	5.93582	0	0	0	Unknown	NO
2111	Ray-finned fish	Ariidae	Neoarius taylori	CR	4.53668	6.82447	5.93552	0	0	0	Decreasing	YES
15457	Ray-finned fish	Cichlidae	Oreochromis esculentus	CR	4.24214	6.57293	5.93326	0	0	1	Decreasing	YES
48100370	Amphibians	Rhacophoridae	Theloderma nebulosum	EN	10.8403	12.0936	5.93213	0	0	0	Decreasing	YES
18475	Ray-finned fish	Cyprinidae	Pseudobarbus quathlambae	EN	7.65214	12.592	5.93201	0	0	0	Decreasing	YES
NA	Ray-finned fish	Zeniontidae	Capromimus abbreviatus	NA	22.1142	25.7271	5.93071	0	0	0	NA	NO
56890	Amphibians	Craugastoridae	Pristimantis pycnodermis	EN	10.0352	12.5294	5.93043	0	0	1	Decreasing	NO
54488	Amphibians	Bufonidae	Atelopus angelito	CR	2.37742	6.62602	5.92555	0	1	0	Decreasing	NO
91311009	Ray-finned fish	Osphronemidae	Betta uberis	VU	18.7566	24.8704	5.92325	0	0	0	Decreasing	YES
161634	Chondrichthyes	Pristiophoridae	Pristiophorus japonicus	LC	23.461	28.1119	5.92321	0	0	0	Stable	NO
197298	Ray-finned fish	Galaxiidae	Galaxias pullus	CR	2.94997	6.54182	5.9098	0	0	0	Decreasing	YES
47151835	Amphibians	Megophryidae	Leptobrachium xanthops	EN	12.2824	12.4247	5.90967	0	0	0	Decreasing	YES
NA	Amphibians	Ranixalidae	Walkerana diplosticta	NA	19.6476	28.9176	5.90718	0	0	0	NA	NO
29470	Amphibians	Eleutherodactylidae	Eleutherodactylus tonyi	CR	3.30328	6.43396	5.90685	0	0	1	Decreasing	YES
59006	Amphibians	Rhacophoridae	Rhacophorus monticola	VU	25.4707	25.6891	5.90557	0	0	0	Decreasing	YES
19479	Ray-finned fish	Bedotiidae	Rheocles lateralis	CR	2.03858	6.42853	5.89861	0	0	0	Decreasing	YES
56776	Amphibians	Eleutherodactylidae	Eleutherodactylus montanus	EN	8.04883	12.5064	5.89646	0	0	1	Decreasing	YES
10825	Testudines	Testudinidae	Indotestudo forstenii	EN	9.24918	11.9916	5.89639	0	0	0	Decreasing	YES
44653	Chondrichthyes	Etmopteridae	Aculeola nigra	NT	29.1529	29.1628	5.89606	0	0	0	Decreasing	NO
6624	Ray-finned fish	Cyprinidae	Tampichthys dichromus	CR	7.06826	7.06836	5.89531	0	0	0	Decreasing	YES
NA	Ray-finned fish	Oreosomatidae	Allocyttus folletti	NA	26.8693	26.8693	5.89405	0	0	0	NA	NO
101950282	Lepidosaurs	Gekkonidae	Hemiphyllodactylus titiwangsaensis	EN	12.2954	13.101	5.88732	0	0	0	Unknown	YES
56708	Amphibians	Eleutherodactylidae	Eleutherodactylus leberi	EN	7.91954	12.2939	5.88717	0	0	1	Decreasing	YES
61427	Lepidosaurs	Colubridae	Lycognathophis seychellensis	EN	9.94996	11.6619	5.88574	0	0	0	Decreasing	YES
91177727	Ray-finned fish	Gyrinocheilidae	Gyrinocheilus pustulosus	NA	22.9767	23.1005	5.88499	0	0	0	Unknown	NO
91311316	Ray-finned fish	Osphronemidae	Luciocephalus aura	EN	11.4677	12.8038	5.88093	0	0	0	Unknown	YES
NA	Lepidosaurs	Scincidae	Sphenomorphus variegatus	NA	24.1887	24.6616	5.87704	0	0	0	NA	NO
57056	Amphibians	Eleutherodactylidae	Eleutherodactylus wightmanae	EN	12.0391	12.1617	5.8764	0	0	0	Decreasing	YES
176149	Lepidosaurs	Scincidae	Nannoscincus manautei	CR	6.06972	6.56288	5.87254	0	0	0	Decreasing	YES
NA	Ray-finned fish	Triportheidae	Agoniates anchovia	NA	21.1708	24.2166	5.87173	0	0	0	NA	NO
57981	Amphibians	Brevicipitidae	Probreviceps rhodesianus	EN	7.55587	12.081	5.86879	0	0	0	Decreasing	YES
60308	Ray-finned fish	Nothobranchiidae	Nothobranchius korthausae	EN	11.3113	12.9789	5.8687	0	0	0	Unknown	YES
55065	Amphibians	Dendrobatidae	Hyloxalus cevallosi	EN	7.03439	11.9383	5.86849	0	0	1	Decreasing	NO
196432	Ray-finned fish	Rhyacichthyidae	Protogobius attiti	EN	6.14413	11.9962	5.86783	0	0	0	Unknown	YES
109452204	Lepidosaurs	Scincidae	Concinnia frerei	VU	24.2512	24.2575	5.8633	0	0	0	Unknown	YES
NA	Amphibians	Rhacophoridae	Beddomixalus bijui	NA	33.3252	34.3947	5.85917	0	0	0	NA	NO
109465196	Lepidosaurs	Scincidae	Cyclodomorphus praealtus	EN	12.2776	12.335	5.85777	0	0	0	Decreasing	YES
22694103	Birds	Glareolidae	Rhinoptilus bitorquatus	CR	5.76256	6.63336	5.85566	0	0	0	Decreasing	YES
16947	Lepidosaurs	Gekkonidae	Phelsuma standingi	VU	25.0876	25.1348	5.85495	0	0	1	Unknown	YES
22693185	Birds	Scolopacidae	Numenius tenuirostris	CR	5.39046	6.53139	5.84878	0	0	0	Decreasing	YES
66390759	Amphibians	Microhylidae	Stumpffia miery	EN	8.50905	12.0816	5.84593	0	0	0	Decreasing	NO
121369896	Amphibians	Plethodontidae	Isthmura corrugata	CR	3.45276	6.53892	5.84301	0	0	0	Unknown	YES
203193	Lepidosaurs	Anomalepididae	Anomalepis mexicanus	DD	15.5858	23.2568	5.84213	0	0	0	Unknown	NO
NA	Ray-finned fish	Sillaginidae	Sillaginodes punctatus	NA	19.5457	29.0119	5.83838	0	0	0	NA	NO
NA	Lepidosaurs	Dactyloidae	Anolis fowleri	NA	16.3792	20.6799	5.83486	0	0	0	NA	NO
18107	Mammals	Potoroidae	Potorous gilbertii	CR	5.81662	6.43317	5.83271	0	0	0	Decreasing	YES
44571	Chondrichthyes	Squatinidae	Squatina armata	CR	28.7766	29.2727	5.83129	0	0	0	Decreasing	NO
49583046	Amphibians	Microhylidae	Stumpffia be	EN	10.6589	12.1745	5.8302	0	0	0	Decreasing	NO
NA	Ray-finned fish	Eleotridae	Butis koilomatodon	NA	33.0568	33.0568	5.82485	0	0	0	NA	NO
58914	Amphibians	Rhacophoridae	Raorchestes munnarensis	CR	5.89041	6.34911	5.82236	0	0	1	Decreasing	YES
159222	Amphibians	Bufonidae	Pelophryne murudensis	CR	5.48177	6.35644	5.81925	0	0	0	Decreasing	NO
172629	Lepidosaurs	Scincidae	Dasia subcaerulea	EN	11.7103	12.1297	5.81892	0	0	1	Unknown	YES
57413	Amphibians	Mantellidae	Boophis mandraka	DD	21.2534	26.7048	5.81854	0	0	0	Decreasing	NO
41795	Chondrichthyes	Squalidae	Cirrhigaleus barbifer	LC	15.6989	25.0621	5.81666	0	0	0	Stable	NO
19482	Ray-finned fish	Bedotiidae	Rheocles wrightae	EN	9.52523	11.0319	5.81566	0	0	0	Decreasing	YES
77345748	Amphibians	Plethodontidae	Bolitoglossa chucantiensis	CR	5.06292	6.50383	5.8121	0	0	0	Decreasing	NO
172552	Lepidosaurs	Chamaeleonidae	Kinyongia tenuis	EN	10.2189	12.3594	5.80948	0	0	0	Unknown	YES
55446	Amphibians	Hylidae	Hyloscirtus chlorosteus	CR	5.08022	6.51845	5.80921	0	1	0	Decreasing	NO
161431	Chondrichthyes	Dasyatidae	Urogymnus granulatus	VU	15.8236	25.2533	5.80908	0	0	0	Decreasing	NO
56467	Amphibians	Craugastoridae	Pristimantis boconoensis	VU	12.0678	24.7527	5.8061	0	0	0	Stable	YES
21902	Lepidosaurs	Scincidae	Tiliqua adelaidensis	EN	12.3214	12.5859	5.80375	0	0	0	Decreasing	YES
58573	Amphibians	Ranidae	Rana chevronta	CR	5.56537	6.29242	5.8031	0	1	0	Unknown	NO
203808	Lepidosaurs	Amphisbaenidae	Cynisca gansi	CR	4.62187	6.48893	5.80298	1	1	0	Unknown	YES
74855383	Lepidosaurs	Amphisbaenidae	Amphisbaena cayemite	CR	4.39267	6.35742	5.80191	0	0	0	Unknown	YES
99942500	Lepidosaurs	Dibamidae	Dibamus vorisi	DD	19.5885	26.1663	5.80065	0	0	0	Unknown	NO
58830	Amphibians	Rhacophoridae	Raorchestes charius	EN	8.63321	12.4889	5.79865	0	0	1	Decreasing	YES
22724568	Birds	Pachycephalidae	Coracornis sanghirensis	CR	6.2331	6.56205	5.79829	0	0	0	Decreasing	YES
NA	Testudines	Emydidae	Deirochelys reticularia	NA	26.4331	26.4331	5.79551	0	0	0	NA	NO
NA	Ray-finned fish	Mugilidae	Liza klunzingeri	NA	23.8356	25.8319	5.79352	0	0	0	NA	NO
58475	Amphibians	Ceratobatrachidae	Cornufer parkeri	EN	9.09429	11.9037	5.78856	0	0	0	Unknown	NO
58654	Amphibians	Ranidae	Chalcorana macrops	VU	18.475	24.0263	5.7849	0	0	0	Decreasing	NO
58885	Amphibians	Rhacophoridae	Pseudophilautus papillosus	CR	2.63894	6.50157	5.78379	0	0	0	Unknown	YES
NA	Ray-finned fish	Drepaneidae	Drepane longimana	NA	31.0217	31.0646	5.78296	0	0	0	NA	NO
22712603	Birds	Pycnonotidae	Pycnonotus zeylanicus	CR	6.25023	6.4201	5.78192	0	0	0	Decreasing	YES
58334	Amphibians	Dicroglossidae	Limnonectes fragilis	VU	24.2917	26.0526	5.78024	0	0	0	Decreasing	NO
61256	Ray-finned fish	Cyprinidae	Pelasgus epiroticus	CR	3.12119	6.60132	5.77244	0	0	1	Unknown	YES
17837	Ray-finned fish	Poeciliidae	Poeciliopsis monacha	EN	12.0374	12.2569	5.7724	0	0	0	Unknown	YES
41813	Chondrichthyes	Triakidae	Gogolia filewoodi	DD	19.9629	24.154	5.76769	0	0	0	Unknown	NO
135965	Amphibians	Craugastoridae	Craugastor cyanochthebius	EN	7.61829	12.1537	5.7657	0	0	0	Decreasing	NO
172538	Lepidosaurs	Chamaeleonidae	Kinyongia magomberae	EN	10.2009	12.3923	5.76285	0	0	0	Unknown	YES
NA	Ray-finned fish	Belonidae	Strongylura incisa	NA	27.9309	28.1793	5.76039	0	0	0	NA	NO
64372	Lepidosaurs	Xenosauridae	Xenosaurus phalaroanthereon	DD	18.6374	24.4524	5.75413	0	0	1	Stable	NO
NA	Lepidosaurs	Xenosauridae	Xenosaurus rackhami	NA	18.1899	24.6657	5.75341	0	0	0	NA	NO
41030	Ray-finned fish	Syngnathidae	Syngnathus watermeyeri	CR	6.19358	6.41937	5.75256	0	0	0	Decreasing	YES
177544	Lepidosaurs	Dibamidae	Dibamus smithi	DD	18.792	24.1882	5.74201	0	0	0	Unknown	NO
55924	Amphibians	Hylidae	Ololygon alcatraz	CR	4.82917	6.35794	5.73981	0	0	1	Decreasing	NO
154032280	Amphibians	Craugastoridae	Craugastor blairi	EN	8.34803	11.8202	5.73936	0	0	0	Decreasing	NO
61884	Amphibians	Rhacophoridae	Pseudophilautus mooreorum	CR	4.59989	6.32013	5.73853	0	0	0	Decreasing	YES
55278	Amphibians	Hemisotidae	Hemisus brachydactylus	DD	22.0248	24.4885	5.73822	1	0	0	Unknown	NO
61896	Amphibians	Plethodontidae	Bolitoglossa copia	CR	4.15867	6.23589	5.73779	0	0	0	Unknown	NO
14856	Testudines	Geoemydidae	Notochelys platynota	VU	24.7261	24.7989	5.73705	0	0	0	Decreasing	YES
18908	Ray-finned fish	Cyprinidae	Systomus martenstyni	EN	7.98773	11.544	5.73693	0	0	0	Decreasing	YES
57204	Amphibians	Microhylidae	Ctenophryne carpish	EN	9.53066	12.0337	5.73192	0	0	0	Decreasing	NO
NA	Crocodylians	Crocodylidae	Mecistops leptorhynchus	NA	9.07772	25.6069	5.73117	0	0	0	NA	NO
4051	Ray-finned fish	Catostomidae	Catostomus warnerensis	EN	12.7655	12.7655	5.73091	0	0	0	Unknown	YES
23155	Ray-finned fish	Poeciliidae	Xiphophorus clemenciae	NA	30.5695	30.5695	5.7278	0	0	0	Unknown	NO
125554212	Lepidosaurs	Gekkonidae	Cyrtodactylus gialaiensis	CR	5.06601	6.44192	5.72724	0	0	0	Unknown	NO
135847	Amphibians	Hemiphractidae	Gastrotheca pulchra	DD	21.5639	34.6867	5.72628	0	0	1	Unknown	NO
NA	Lepidosaurs	Dibamidae	Dibamus taylori	NA	19.0178	25.8302	5.72119	0	0	0	NA	NO
NA	Ray-finned fish	Scophthalmidae	Lepidorhombus boscii	NA	19.4258	22.7096	5.71969	0	0	0	NA	NO
55309	Amphibians	Hylidae	Duellmanohyla lythrodes	EN	7.36737	11.6657	5.71716	0	0	0	Decreasing	NO
176198	Lepidosaurs	Scincidae	Emoia loyaltiensis	VU	23.7223	24.5782	5.71365	0	0	0	Decreasing	YES
NA	Lepidosaurs	Xenosauridae	Xenosaurus mendozai	NA	17.9128	24.6188	5.71235	0	0	0	NA	NO
201414	Amphibians	Craugastoridae	Craugastor galacticorhinus	EN	6.86457	11.7268	5.70885	0	0	0	Unknown	NO
55546	Amphibians	Hylidae	Hyloscirtus lynchi	CR	5.0261	6.29148	5.70827	0	0	0	Decreasing	NO
NA	Lepidosaurs	Dibamidae	Dibamus tebal	NA	19.2474	24.8519	5.70629	0	0	0	NA	NO
22678453	Birds	Cracidae	Oreophasis derbianus	EN	11.7927	11.796	5.70625	0	0	0	Decreasing	YES
NA	Ray-finned fish	Acestrorhynchidae	Acestrorhynchus heterolepis	NA	32.857	32.857	5.70274	0	0	0	NA	NO
19378341	Amphibians	Phrynobatrachidae	Phrynobatrachus kakamikro	DD	28.3699	32.0672	5.70139	0	0	0	Unknown	NO
22692971	Birds	Mesitornithidae	Monias benschi	VU	21.0347	24.1643	5.70036	0	0	0	Decreasing	YES
42689609	Lepidosaurs	Chamaeleonidae	Calumma vohibola	EN	12.1816	12.2186	5.69589	0	0	0	Decreasing	YES
56553	Amphibians	Craugastoridae	Pristimantis deinops	CR	4.65859	6.31526	5.69503	0	0	0	Decreasing	NO
15575	Ray-finned fish	Adrianichthyidae	Oryzias matanensis	NT	31.9393	46.1201	5.68844	0	0	0	Unknown	NO
50950734	Lepidosaurs	Tropiduridae	Stenocercus varius	EN	11.582	12.4579	5.68563	0	0	0	Unknown	YES
60206	Chondrichthyes	Triakidae	Mustelus sinusmexicanus	LC	21.7029	32.3469	5.68263	0	0	0	Increasing	NO
16124	Ray-finned fish	Ambassidae	Parambassis altipinnis	CR	5.67326	6.15062	5.68085	0	0	0	Unknown	YES
162293947	Chondrichthyes	Centrophoridae	Centrophorus granulosus	EN	18.116	27.1433	5.68051	0	0	0	Decreasing	NO
59308	Amphibians	Plethodontidae	Oedipina carablanca	EN	10.9262	11.8749	5.6753	0	0	0	Decreasing	YES
56445	Amphibians	Craugastoridae	Craugastor azueroensis	EN	7.28513	11.4097	5.67459	0	0	0	Decreasing	NO
61455	Lepidosaurs	Lacertidae	Acanthodactylus blanci	EN	10.6946	11.5065	5.67388	0	0	1	Decreasing	YES
236	Ray-finned fish	Acipenseridae	Acipenser sinensis	CR	5.77822	5.91195	5.67359	0	0	1	Decreasing	YES
15839	Ray-finned fish	Aplocheilidae	Pachypanchax sakaramyi	EN	4.82891	11.6416	5.67071	0	0	0	Decreasing	YES
195456	Chondrichthyes	Dasyatidae	Himantura leoparda	VU	24.2095	24.5837	5.6694	0	0	0	Decreasing	NO
55161	Amphibians	Aromobatidae	Allobates undulatus	VU	9.15114	24.4871	5.66913	0	0	0	Unknown	NO
193488	Lepidosaurs	Gekkonidae	Phelsuma roesleri	EN	12.1623	12.2277	5.66718	0	0	0	Unknown	YES
19483	Testudines	Chelidae	Rheodytes leukops	VU	23.9372	24.6077	5.66606	0	0	1	NA	YES
59389	Amphibians	Plethodontidae	Isthmura naucampatepetl	CR	2.46253	6.37772	5.66232	0	0	0	Decreasing	NO
56944	Amphibians	Brachycephalidae	Ischnocnema sambaqui	DD	25.423	28.6162	5.66013	0	0	1	Unknown	NO
161062238	Ray-finned fish	Eleotridae	Oxyeleotris altipinna	EN	8.86085	11.4483	5.65857	0	0	0	Unknown	YES
56631	Amphibians	Craugastoridae	Craugastor greggi	EN	6.94988	11.57	5.65449	0	0	0	Decreasing	NO
40714	Ray-finned fish	Heptapteridae	Phreatobius cisternarum	NA	15.8207	21.4912	5.65396	0	0	1	NA	NO
2781	Ray-finned fish	Osphronemidae	Betta chini	EN	10.0291	11.6467	5.65257	0	0	0	Unknown	YES
15939	Ray-finned fish	Gobiidae	Pandaka pygmaea	CR	5.31193	6.24604	5.64896	0	0	0	Unknown	YES
58514	Amphibians	Ptychadenidae	Ptychadena newtoni	EN	11.2022	12.0187	5.64873	0	0	0	Decreasing	YES
101950777	Lepidosaurs	Gekkonidae	Gekko rhacophorus	DD	34.601	35.1214	5.64865	0	0	0	Unknown	NO
75976903	Lepidosaurs	Chamaeleonidae	Kinyongia mulyai	CR	4.9088	6.26898	5.64683	0	0	0	Decreasing	YES
197044	Ray-finned fish	Mugilidae	Parachelon grandisquamis	NA	32.3759	32.3759	5.64642	0	0	0	Unknown	NO
55307	Amphibians	Hylidae	Duellmanohyla chamulae	EN	6.28899	11.4017	5.64595	0	0	0	Decreasing	YES
17824	Testudines	Podocnemididae	Podocnemis sextuberculata	VU	23.1333	23.6934	5.63866	0	0	1	NA	YES
57050	Amphibians	Craugastoridae	Craugastor vulcani	EN	7.53943	11.7516	5.63602	0	0	0	Decreasing	NO
NA	Amphibians	Ranixalidae	Walkerana leptodactyla	NA	19.2755	28.9614	5.63549	0	0	0	NA	NO
41823	Chondrichthyes	Hexanchidae	Heptranchias perlo	NT	42.9808	45.3327	5.63541	0	0	0	Decreasing	NO
56088	Amphibians	Hyperoliidae	Alexteroon jynx	CR	5.77778	6.30104	5.63465	0	0	0	Decreasing	NO
5670	Crocodylians	Crocodylidae	Crocodylus rhombifer	CR	6.13399	6.22461	5.63291	0	0	1	NA	YES
58084	Amphibians	Petropedetidae	Petropedetes perreti	CR	4.20306	6.23567	5.62482	0	0	0	Decreasing	YES
NA	Lepidosaurs	Gymnophthalmidae	Marinussaurus curupira	NA	26.5807	26.6457	5.62284	0	0	0	NA	NO
63141	Chondrichthyes	Oxynotidae	Oxynotus centrina	VU	19.1569	24.654	5.62045	0	0	0	Decreasing	NO
60215	Chondrichthyes	Somniosidae	Zameus squamulosus	LC	11.7709	25.3347	5.62011	0	0	0	Stable	NO
91310403	Ray-finned fish	Osphronemidae	Betta patoti	EN	13.3679	13.3794	5.61958	0	0	0	Unknown	YES
181722	Ray-finned fish	Cyprinidae	Enteromius boboi	CR	6.35548	6.44915	5.61653	0	0	0	Unknown	YES
48101780	Amphibians	Megophryidae	Megophrys damrei	CR	4.45832	6.05123	5.60842	0	0	0	Decreasing	NO
56948	Amphibians	Craugastoridae	Craugastor montanus	EN	6.72201	11.8942	5.6055	0	0	0	Decreasing	NO
158610	Amphibians	Bufonidae	Melanophryniscus langonei	CR	4.64656	6.20825	5.60472	0	0	1	Unknown	NO
180136	Ray-finned fish	Sillaginidae	Sillago argentifasciata	NA	22.3401	26.3078	5.6045	0	0	1	Unknown	NO
78520054	Amphibians	Megophryidae	Megophrys obesa	CR	4.69396	6.18615	5.6036	0	0	0	Decreasing	NO
NA	Testudines	Pelomedusidae	Pelusios sinuatus	NA	25.3294	25.3294	5.60254	0	0	0	NA	NO
82466746	Amphibians	Craugastoridae	Craugastor saltator	EN	9.63746	11.6485	5.60229	0	0	0	Unknown	YES
55256	Amphibians	Aromobatidae	Aromobates mayorgai	EN	6.88968	11.5597	5.60213	0	0	0	Decreasing	YES
136036	Amphibians	Microhylidae	Ctenophryne barbatula	EN	9.16478	11.8617	5.6019	0	0	0	Unknown	NO
99941794	Lepidosaurs	Agamidae	Pseudocalotes rhaegal	CR	4.12682	6.09971	5.60142	0	0	0	Unknown	NO
NA	Ray-finned fish	Notacanthidae	Lipogenys gillii	NA	22.7562	22.7569	5.59931	0	0	0	NA	NO
21472	Mammals	Tapiridae	Acrocodia indicus	EN	11.223	11.6753	5.59897	0	0	0	Decreasing	YES
77347607	Amphibians	Plethodontidae	Bolitoglossa meliana	EN	11.7295	12.2405	5.59697	0	0	0	Decreasing	YES
163448	Testudines	Trionychidae	Cycloderma aubryi	VU	16.5166	23.8203	5.59677	0	0	0	Decreasing	YES
56974	Amphibians	Craugastoridae	Pristimantis spilogaster	CR	3.86319	6.03572	5.59539	0	0	0	Decreasing	NO
NA	Lepidosaurs	Xenosauridae	Xenosaurus agrenon	NA	19.3994	25.8652	5.59301	0	0	0	NA	NO
54346	Amphibians	Hylidae	Osteopilus vastus	VU	24.869	24.869	5.59085	0	0	0	Unknown	NO
191696	Ray-finned fish	Goodeidae	Allotoca goslinei	EW	5.17538	8.4042	5.59026	0	0	0	NA	YES
1282	Amphibians	Plethodontidae	Aneides aeneus	NT	45.8028	46.1701	5.58954	0	0	1	Decreasing	NO
55416	Amphibians	Hylidae	Dryophytes bocourti	CR	5.12994	6.17494	5.58867	0	1	0	Decreasing	NO
22686411	Birds	Psittacidae	Amazona imperialis	CR	6.07342	6.11987	5.58775	0	0	0	Decreasing	YES
123423098	Ray-finned fish	Brachionichthyidae	Brachiopsilus ziebelli	CR	3.83196	6.10031	5.58676	0	0	0	Decreasing	YES
NA	Lepidosaurs	Gerrhosauridae	Matobosaurus validus	NA	15.0817	22.9785	5.57959	0	0	0	NA	NO
149846458	Ray-finned fish	Cyprinidae	Systomus timbiri	CR	6.08374	7.08674	5.5775	0	0	0	Decreasing	YES
56733	Amphibians	Eleutherodactylidae	Eleutherodactylus luteolus	EN	11.4801	11.8475	5.57585	0	0	0	Decreasing	YES
59462	Amphibians	Salamandridae	Pleurodeles poireti	EN	9.6787	11.4517	5.5757	0	0	0	Decreasing	YES
NA	Lepidosaurs	Agamidae	Saara hardwickii	NA	23.3302	23.832	5.57552	0	0	0	NA	NO
176288	Amphibians	Petropedetidae	Petropedetes euskircheni	EN	10.6456	11.4425	5.57505	0	0	0	Decreasing	YES
84500429	Amphibians	Mantellidae	Aglyptodactylus australis	EN	10.3153	11.5472	5.57299	0	0	0	Decreasing	NO
NA	Amphibians	Ranidae	Amolops indoburmanensis	NA	26.3812	28.6866	5.57078	0	0	0	NA	NO
13146	Ray-finned fish	Atherinopsidae	Menidia extensa	VU	29.222	29.222	5.56802	0	0	0	Stable	YES
NA	Ray-finned fish	Heptapteridae	Phreatobius dracunculus	NA	14.3826	21.3731	5.56038	0	0	0	NA	NO
59397	Amphibians	Plethodontidae	Pseudoeurycea smithi	CR	4.37762	6.10815	5.5599	0	0	0	Decreasing	YES
8375	Amphibians	Alsodidae	Eupsophus insularis	CR	5.56353	6.04569	5.55664	0	0	0	Decreasing	YES
56391	Amphibians	Eleutherodactylidae	Eleutherodactylus acmonis	EN	9.02125	11.3016	5.55391	0	0	1	Decreasing	YES
21112669	Ray-finned fish	Stylephoridae	Stylephorus chordatus	LC	99.8906	99.8906	5.55348	0	0	0	Unknown	NO
91309890	Ray-finned fish	Osphronemidae	Betta foerschi	EN	10.5235	11.285	5.55302	0	0	0	Unknown	YES
6027	Lepidosaurs	Iguanidae	Cyclura collei	CR	5.99394	6.1204	5.5488	0	0	0	Unknown	YES
59388	Amphibians	Plethodontidae	Pseudoeurycea mystax	EN	8.19959	11.7237	5.54785	0	0	0	Decreasing	YES
57369	Amphibians	Telmatobiidae	Telmatobius yuracare	CR	4.36104	6.05998	5.54697	0	0	0	Decreasing	YES
178686	Lepidosaurs	Scincidae	Madascincus nanus	VU	23.5036	24.3915	5.54693	0	0	1	Unknown	YES
125341465	Ray-finned fish	Poeciliidae	Pseudoxiphophorus obliquus	NA	35.7225	37.1211	5.54656	0	0	0	Unknown	NO
170247	Ray-finned fish	Sparidae	Petrus rupestris	EN	12.1615	12.319	5.54353	0	0	1	Decreasing	YES
125200843	Amphibians	Aromobatidae	Anomaloglossus degranvillei	CR	4.96587	6.17362	5.53678	0	0	0	Decreasing	YES
NA	Chondrichthyes	Carcharhinidae	Lamiopsis tephrodes	NA	9.789	23.4771	5.53482	0	0	0	NA	NO
56565	Amphibians	Craugastoridae	Pristimantis dissimulatus	EN	10.8211	11.9911	5.53249	0	0	1	Decreasing	NO
20227	Ray-finned fish	Siluridae	Silurus mento	CR	4.47539	6.08654	5.5323	0	0	1	Unknown	YES
NA	Chondrichthyes	Dasyatidae	Pastinachus stellurostris	NA	21.8485	25.5441	5.52866	0	0	0	NA	NO
NA	Ray-finned fish	Leiognathidae	Gazza squamiventralis	NA	25.1257	25.1273	5.52754	0	0	0	NA	NO
56697	Amphibians	Craugastoridae	Craugastor laevissimus	EN	6.03556	11.3395	5.5249	0	0	0	Decreasing	NO
86466824	Amphibians	Mantellidae	Boophis boppa	EN	10.1277	11.9589	5.52451	0	0	0	Decreasing	NO
NA	Lepidosaurs	Gekkonidae	Phelsuma andamanensis	NA	23.7741	24.2108	5.5225	0	0	0	NA	NO
60791	Ray-finned fish	Cyprinidae	Iberochondrostoma lusitanicum	CR	5.2719	5.91704	5.52237	0	0	1	Decreasing	YES
16236	Ray-finned fish	Cichlidae	Paretroplus maculatus	CR	3.48961	5.99292	5.52227	0	0	0	Decreasing	YES
161615	Chondrichthyes	Dasyatidae	Pateobatis fai	VU	22.4377	24.0489	5.52216	0	0	0	Decreasing	NO
58974	Amphibians	Rhacophoridae	Zhangixalus arvalis	EN	10.1717	11.5069	5.51372	0	0	1	Decreasing	NO
180645	Ray-finned fish	Siluridae	Ceratoglanis pachynema	CR	5.50707	5.97044	5.51223	0	0	0	Decreasing	YES
2621	Ray-finned fish	Gobiidae	Bathygobius burtoni	EN	10.4298	10.8458	5.5093	0	0	0	Unknown	YES
161357	Chondrichthyes	Myliobatidae	Myliobatis tobijei	VU	20.4391	26.4034	5.50088	0	0	0	Decreasing	NO
59027	Amphibians	Rhacophoridae	Ghatixalus variabilis	EN	8.05229	11.4352	5.5004	0	0	1	Stable	YES
161588	Chondrichthyes	Potamotrygonidae	Paratrygon aiereba	DD	26.5363	29.0378	5.49958	0	0	1	Unknown	NO
22721873	Birds	Parulidae	Leucopeza semperi	CR	5.98367	5.98731	5.49784	1	0	0	Unknown	YES
170183	Ray-finned fish	Sparidae	Chrysoblephus cristiceps	CR	6.07666	6.08137	5.49735	0	0	1	Decreasing	YES
172836	Lepidosaurs	Chamaeleonidae	Calumma cucullatum	VU	23.9064	24.0082	5.49654	0	0	0	Decreasing	YES
59628	Amphibians	Ichthyophiidae	Ichthyophis orthoplicatus	EN	10.2924	11.9021	5.49423	0	0	0	Decreasing	NO
57011	Amphibians	Craugastoridae	Pristimantis torrenticola	CR	4.72717	6.04946	5.49319	0	0	0	Decreasing	NO
NA	Chondrichthyes	Mobulidae	Mobula japanica	NA	25.3373	30.8499	5.48624	0	0	0	NA	NO
59554	Amphibians	Indotyphlidae	Gegeneophis seshachari	DD	26.2548	27.7457	5.48471	1	0	1	Unknown	NO
170245	Ray-finned fish	Sparidae	Dentex dentex	VU	26.9387	26.9387	5.48277	0	0	1	Unknown	YES
868	Mammals	Cheirogaleidae	Allocebus trichotis	EN	11.2745	11.2745	5.4787	0	0	0	Decreasing	YES
47006112	Amphibians	Microhylidae	Asterophrys marani	DD	22.7264	24.5203	5.47471	0	0	0	Unknown	NO
520	Amphibians	Limnodynastidae	Adelotus brevis	NT	42.4983	42.5725	5.46089	0	0	1	Decreasing	NO
44513	Ray-finned fish	Cichlidae	Ptychochromoides itasy	CR	1.71222	5.72535	5.46087	0	0	0	Unknown	YES
161598	Chondrichthyes	Dasyatidae	Pateobatis hortlei	VU	22.2363	23.8886	5.45541	0	0	0	Decreasing	NO
22697913	Birds	Procellariidae	Pseudobulweria becki	CR	5.18787	5.95608	5.4521	0	0	0	Decreasing	YES
57289	Amphibians	Leptodactylidae	Pleurodema marmoratum	VU	23.5495	23.5495	5.45203	0	0	0	Decreasing	YES
76338162	Amphibians	Calyptocephalellidae	Telmatobufo ignotus	EN	7.20568	11.335	5.45009	0	0	0	Decreasing	YES
22694053	Birds	Charadriidae	Vanellus gregarius	CR	5.74661	6.05216	5.45003	0	0	0	Decreasing	YES
57971	Amphibians	Microhylidae	Rhombophryne guentherpetersi	EN	7.71566	11.5167	5.44596	0	0	0	Decreasing	NO
203810	Lepidosaurs	Amphisbaenidae	Cynisca kigomensis	CR	4.55848	6.04016	5.44473	0	0	0	Unknown	YES
57355	Amphibians	Telmatobiidae	Telmatobius pinguiculus	EN	6.36698	11.2383	5.44459	0	0	0	Decreasing	NO
56459	Amphibians	Craugastoridae	Pristimantis bernali	CR	4.89274	5.98563	5.44439	0	1	0	Unknown	NO
NA	Amphibians	Rhinatrematidae	Rhinatrema ron	NA	19.1444	25.3664	5.44373	0	0	0	NA	NO
75084777	Lepidosaurs	Dactyloidae	Anolis pigmaequestris	EN	6.75562	11.3179	5.44229	0	0	0	Unknown	YES
[truncated: 68,427 more rows]

## Sheet: Lineage statistics
clade	family	mean.tbl	mean.ed	mean.edge	spp	prop.thr	prop.ass	prop.ds	prop.ds.thr	prop.edge.spp	EDGE.lineage	Thr.no
Ray-finned Fish	Lepidogalaxiidae	172.157	172.157	84.0223	1	1	1	1	1	1	YES	1
Testudines	Carettochelyidae	118.821	118.821	59.4039	1	1	1	1	1	1	YES	1
Lepidosaurs	Xenotyphlopidae	64.9723	64.9723	58.9402	1	1	1	1	1	1	YES	1
Lepidosaurs	Shinisauridae	111.34	111.34	53.8863	1	1	1	1	1	1	YES	1
Testudines	Dermatemydidae	56.1468	56.1468	52.2209	1	1	1	1	1	1	YES	1
Ray-finned Fish	Polyodontidae	63.1	98.0125	50.6933	2	1	1	1	1	1	YES	2
Chondrichthyes	Cetorhinidae	88.4041	88.4087	40.9331	1	1	1	1	1	1	YES	1
Amphibians	Sooglossidae	21.1474	61.1444	40.2724	4	1	1	1	1	1	YES	4
Chondrichthyes	Pristidae	58.4989	71.4736	39.3881	7	0.714286	0.714286	0.714286	1	1	YES	5
Ray-finned Fish	Denticipitidae	153.964	153.964	36.0796	1	1	1	1	1	1	YES	1
Birds	Pedionomidae	39.7058	39.7059	35.952	1	1	1	1	1	1	YES	1
Testudines	Platysternidae	68.0344	68.0344	34.0631	1	1	1	1	1	1	YES	1
Amphibians	Rhinodermatidae	33.9197	56.4057	33.4036	3	1	1	1	1	1	YES	3
Birds	Sagittariidae	65.1109	65.1109	31.0902	1	1	1	1	1	1	YES	1
Crocodylians	Gavialidae	24.7002	31.7079	28.929	1	1	1	1	1	1	YES	1
Chondrichthyes	Rhinidae	15.1924	31.0768	23.8239	9	0.888889	1	1	0.888889	1	NO	8
Birds	Strigopidae	17.0381	34.911	23.7042	3	1	1	1	1	1	YES	3
Amphibians	Strabomantidae	30.3227	31.0056	21.9083	2	1	1	1	1	1	YES	2
Ray-finned Fish	Valenciidae	19.1819	33.6621	21.1642	3	0.666667	0.666667	0.666667	1	1	YES	2
Ray-finned Fish	Triodontidae	80.8207	80.8207	20.4316	1	0	0	0	NA	NA	NO	0
Mammals	Daubentoniidae	41.0943	41.0943	20.1312	1	1	1	1	1	1	YES	1
Amphibians	Nasikabatrachidae	12.5385	59.0688	19.8919	2	0.5	0.5	0.5	1	1	YES	1
Birds	Rhynochetidae	38.1689	40.4163	19.6541	1	1	1	1	1	1	YES	1
Chondrichthyes	Glaucostegidae	8.34281	24.7166	19.4141	7	0.857143	0.857143	0.857143	1	1	YES	6
Chondrichthyes	Stegostomidae	19.3078	39.0785	19.3577	1	0	0	0	NA	NA	NO	0
Chondrichthyes	Rhincodontidae	18.4809	39.2784	19.2062	1	1	1	1	1	1	YES	1
Chondrichthyes	Rhynchobatidae	4.97355	20.521	18.655	1	1	1	1	1	1	YES	1
Testudines	Podocnemididae	37.7138	38.7712	17.8437	8	0.875	0.875	0.875	1	1	YES	7
Chondrichthyes	Zanobatidae	22.4458	77.3066	17.776	2	0	0.5	0	NA	NA	NO	0
Mammals	Myrmecobiidae	33.7307	33.7307	16.4663	1	1	1	1	1	1	YES	1
Ray-finned Fish	Megalopidae	42.9106	64.557	16.1497	2	0.5	0.5	0.5	1	1	YES	1
Lepidosaurs	Bolyeriidae	64.7991	67.6008	15.843	1	1	1	1	1	1	YES	1
Lepidosaurs	Lanthanotidae	66.5282	66.5282	15.8345	1	0	0	0	NA	NA	NO	0
Chondrichthyes	Alopiidae	56.1755	56.7322	15.5081	3	1	1	1	1	0.666667	YES	3
Ray-finned Fish	Menidae	68.4955	68.4955	14.0885	1	0	0	0	NA	NA	NO	0
Ray-finned Fish	Amiidae	251.2	251.2	13.7572	1	0	1	1	0	NA	NO	0
Ray-finned Fish	Plecoglossidae	56.83	56.83	13.5895	1	0	0	0	NA	NA	NO	0
Chondrichthyes	Lamnidae	41.8208	46.173	13.578	5	0.8	1	1	0.8	1	NO	4
Ray-finned Fish	Leptobramidae	72.7792	72.7792	13.3684	1	0	0	0	NA	NA	NO	0
Lepidosaurs	Sphenodontidae	243.038	243.038	13.3554	1	0	1	1	0	NA	NO	0
Ray-finned Fish	Lactariidae	67.9035	67.9035	13.1216	1	0	0	0	NA	NA	NO	0
Birds	Atrichornithidae	17.1482	28.4087	13.0423	2	1	1	1	1	1	YES	2
Chondrichthyes	Leptochariidae	98.9275	98.9275	12.5788	1	0	1	1	0	NA	NO	0
Chondrichthyes	Echinorhinidae	26.003	45.9875	12.4267	2	0.5	1	0.5	1	0	YES	1
Chondrichthyes	Ginglymostomatidae	16.3839	27.3091	12.3747	4	1	1	1	1	0.5	YES	4
Chondrichthyes	Sphyrnidae	26.3765	27.4788	12.3002	10	0.8	0.9	0.8	1	0.5	YES	8
Ray-finned Fish	Nematogenyidae	97.4331	97.4331	12.2921	1	0	0	0	NA	NA	NO	0
Amphibians	Scolecomorphidae	26.1677	49.4827	12.0579	6	0.333333	1	0.666667	0.5	1	NO	2
Birds	Balaenicipitidae	51.5492	51.6447	11.9207	1	1	1	1	1	1	YES	1
Mammals	Ailuridae	23.5443	23.5443	11.5085	1	1	1	1	1	1	YES	1
Mammals	Mystacinidae	3.44862	27.2644	10.9935	2	1	1	1	1	1	YES	2
Mammals	Solenodontidae	3.79134	40.5885	10.8791	2	0.5	1	1	0.5	1	NO	1
Testudines	Dermochelyidae	44.1556	44.3893	10.4419	1	1	1	1	1	1	YES	1
Mammals	Lipotidae	10.6752	10.7206	9.76888	1	1	1	1	1	1	YES	1
Amphibians	Petropedetidae	12.8527	18.2395	9.68812	13	0.692308	1	0.923077	0.75	0.888889	NO	9
Amphibians	Chikilidae	32.3733	47.7101	9.6808	4	0	0.25	0	NA	NA	NO	0
Lepidosaurs	Xenophidiidae	28.2054	44.8992	9.43395	2	0	1	0	NA	NA	NO	0
Amphibians	Rhinophrynidae	162.692	162.692	8.93612	1	0	1	1	0	NA	NO	0
Ray-finned Fish	Trichodontidae	31.5841	34.9998	8.84875	2	0	0	0	NA	NA	NO	0
Mammals	Manidae	4.01372	14.1037	8.65106	8	1	1	1	1	1	YES	8
Chondrichthyes	Hypnidae	150.793	150.793	8.59776	1	0	1	1	0	NA	NO	0
Ray-finned Fish	Eleginopsidae	40.8109	40.8109	8.22469	1	0	0	0	NA	NA	NO	0
Birds	Notiomystidae	34.4349	34.4374	8.20672	1	1	1	1	1	1	YES	1
Chondrichthyes	Hexanchidae	37.3457	42.9196	8.08586	4	0.25	1	1	0.25	1	NO	1
Chondrichthyes	Brachaeluridae	51.8155	63.1362	7.93438	2	0.5	1	1	0.5	1	NO	1
Testudines	Cheloniidae	12.2365	17.3542	7.88216	6	0.833333	1	0.833333	1	1	YES	5
Amphibians	Rhinatrematidae	29.4082	39.1632	7.86208	13	0.230769	0.769231	0.538462	0.428571	1	NO	3
Chondrichthyes	Hexatrygonidae	136.023	136.023	7.77844	1	0	1	1	0	NA	NO	0
Ray-finned Fish	Notocheiridae	39.9326	61.9469	7.58311	1	0	0	0	NA	NA	NO	0
Ray-finned Fish	Pholidichthyidae	2.4036	30.2953	7.4556	2	0	0	0	NA	NA	NO	0
Amphibians	Herpelidae	33.2001	39.7137	7.42692	10	0.4	0.9	0.7	0.571429	1	NO	4
Birds	Acanthisittidae	22.5405	36.8972	7.41845	2	0.5	1	1	0.5	1	NO	1
Amphibians	Conrauidae	23.7113	27.6574	7.36901	6	0.5	1	1	0.5	1	NO	3
Lepidosaurs	Rhineuridae	130.063	130.063	7.32917	1	0	1	1	0	NA	NO	0
Mammals	Platanistidae	15.1366	15.1444	7.3026	1	1	1	1	1	1	YES	1
Chondrichthyes	Aetobatidae	18.7613	27.8316	7.25558	4	1	1	1	1	0.25	YES	4
Ray-finned Fish	Polycentridae	16.625	28.6796	7.2442	3	0	0	0	NA	NA	NO	0
Mammals	Thylacomyidae	29.4072	29.4072	7.18018	1	1	1	1	1	1	YES	1
Mammals	Phascolarctidae	29.1375	29.2592	7.0234	1	1	1	1	1	1	YES	1
Ray-finned Fish	Chanidae	126.3	126.3	7.00248	1	0	1	1	0	NA	NO	0
Ray-finned Fish	Ellopostomatidae	4.07343	21.1691	6.76275	2	1	1	1	1	1	YES	2
Testudines	Geoemydidae	9.46797	13.2424	6.71282	71	0.619718	0.774648	0.774648	0.8	0.772727	NO	44
Amphibians	Leiopelmatidae	17.3773	25.4652	6.62788	4	0.75	1	1	0.75	1	NO	3
Mammals	Ornithorhynchidae	49.6991	51.2378	6.61663	1	0	1	1	0	NA	NO	0
Chondrichthyes	Mitsukurinidae	129.961	129.961	6.57691	1	0	1	1	0	NA	NO	0
Birds	Dasyornithidae	14.6076	21.7548	6.57173	3	0.666667	1	1	0.666667	1	NO	2
Amphibians	Telmatobiidae	6.16885	11.4722	6.38594	63	0.84127	0.984127	0.873016	0.963636	0.603774	NO	53
Mammals	Tachyglossidae	8.98716	16.9956	6.34357	4	0.75	1	1	0.75	1	NO	3
Mammals	Rhinocerotidae	6.94577	11.9141	6.34106	5	0.8	1	1	0.8	1	NO	4
Ray-finned Fish	Anoplopomatidae	12.5562	22.6984	6.30478	2	0	0	0	NA	NA	NO	0
Amphibians	Calyptocephalellidae	17.8338	20.8588	6.23165	5	0.8	1	1	0.8	1	NO	4
Chondrichthyes	Squatinidae	12.7925	16.0664	6.15403	25	0.52	0.88	0.84	0.619048	0.153846	NO	13
Ray-finned Fish	Osteoglossidae	25.0535	27.9951	6.11357	6	0.166667	0.666667	0.666667	0.25	1	NO	1
Chondrichthyes	Hemigaleidae	27.9385	31.1816	6.08237	8	0.625	1	0.875	0.714286	0.6	NO	5
Chondrichthyes	Plesiobatidae	116.027	116.027	6.01725	1	0	1	1	0	NA	NO	0
Testudines	Trionychidae	14.184	16.9414	6.0112	33	0.606061	0.787879	0.757576	0.8	0.6	NO	20
Chondrichthyes	Odontaspididae	14.0431	29.0593	6.00574	4	0.5	0.75	0.75	0.666667	0.5	NO	2
Mammals	Hippopotamidae	5.19654	17.7179	5.87541	2	1	1	1	1	1	YES	2
Chondrichthyes	Myliobatidae	17.5983	23.7488	5.74482	19	0.631579	0.842105	0.789474	0.8	0.166667	NO	12
Ray-finned Fish	Galaxiidae	13.3113	16.1877	5.71463	53	0.641509	0.830189	0.830189	0.772727	0.970588	NO	34
Amphibians	Brevicipitidae	10.1354	13.1696	5.7128	36	0.416667	0.916667	0.888889	0.46875	0.933333	NO	15
Ray-finned Fish	Glaucosomatidae	18.9977	22.1885	5.63571	4	0	0	0	NA	NA	NO	0
Ray-finned Fish	Stylephoridae	99.8906	99.8906	5.55348	1	0	1	1	0	NA	NO	0
Amphibians	Cryptobranchidae	15.9326	24.0241	5.54685	4	0.25	0.75	0.75	0.333333	1	NO	1
Mammals	Burramyidae	13.7401	13.784	5.4913	5	0.2	1	1	0.2	1	NO	1
Amphibians	Bombinatoridae	19.4845	26.0316	5.47141	8	0.25	0.75	0.75	0.333333	1	NO	2
Lepidosaurs	Xenosauridae	16.68	23.1632	5.4378	12	0.25	0.5	0.416667	0.6	1	NO	3
Birds	Cathartidae	24.1561	26.2113	5.40084	7	0.285714	1	1	0.285714	1	NO	2
Ray-finned Fish	Citharidae	32.8104	35.4883	5.38625	6	0	0.333333	0.333333	0	NA	NO	0
Ray-finned Fish	Psettodidae	14.8217	19.8063	5.34481	3	0	0	0	NA	NA	NO	0
Amphibians	Eleutherodactylidae	8.32537	12.0792	5.3392	228	0.631579	0.912281	0.885965	0.712871	0.770833	NO	144
Testudines	Testudinidae	9.91739	13.1975	5.32964	58	0.706897	0.862069	0.844828	0.836735	0.560976	NO	41
Chondrichthyes	Mobulidae	10.905	17.4349	5.29033	11	0.727273	0.727273	0.727273	1	0.375	YES	8
Birds	Aegothelidae	22.0359	23.8645	5.15535	10	0.1	1	0.8	0.125	1	NO	1
Lepidosaurs	Elapoidea	19.3959	23.7375	5.05568	3	0.333333	0.333333	0.333333	1	1	NO	1
Ray-finned Fish	Polyprionidae	5.25568	13.307	5.02676	4	0.25	0.25	0.25	1	1	NO	1
Mammals	Craseonycteridae	38.175	38.175	4.9161	1	0	1	1	0	NA	NO	0
Crocodylians	Alligatoridae	15.5267	18.8717	4.7797	8	0.25	1	1	0.25	0.5	NO	2
Chondrichthyes	Trygonorrhinidae	21.4684	29.8997	4.72729	9	0.333333	0.888889	0.777778	0.428571	0.333333	NO	3
Amphibians	Alytidae	16.8202	17.2258	4.67884	12	0.25	0.916667	0.916667	0.272727	0.666667	NO	3
Ray-finned Fish	Dinolestidae	10.8525	17.4009	4.65874	1	0	0	0	NA	NA	NO	0
Lepidosaurs	Dibamidae	18.0342	23.4938	4.62334	25	0.08	0.68	0.36	0.222222	1	NO	2
Ray-finned Fish	Scophthalmidae	17.4821	21.3176	4.54905	9	0	0.111111	0.111111	0	NA	NO	0
Birds	Steatornithidae	78.6419	78.6419	4.49457	1	0	1	1	0	NA	NO	0
Ray-finned Fish	Hypoptychidae	30.7568	31.726	4.49209	2	0	0.5	0.5	0	NA	NO	0
Ray-finned Fish	Drepaneidae	32.3116	32.3817	4.43451	3	0	0.333333	0.333333	0	NA	NO	0
Amphibians	Proteidae	20.4758	21.3246	4.40231	8	0.25	0.75	0.75	0.333333	0.5	NO	2
Chondrichthyes	Platyrhinidae	28.3951	35.2319	4.40211	5	0.6	0.8	0.8	0.75	0	NO	3
Mammals	Hominidae	1.84575	5.83354	4.40187	7	0.857143	0.857143	0.857143	1	1	YES	6
Ray-finned Fish	Centrogenyidae	7.34775	20.9312	4.38132	1	0	0	0	NA	NA	NO	0
Mammals	Orycteropodidae	77.7265	77.7265	4.30767	1	0	1	1	0	NA	NO	0
Ray-finned Fish	Aplodactylidae	15.7294	17.1728	4.30425	5	0	0	0	NA	NA	NO	0
Birds	Leptosomidae	78.3349	78.3349	4.29215	1	0	1	1	0	NA	NO	0
Amphibians	Heleophrynidae	16.6052	19.583	4.26871	7	0.285714	0.857143	0.857143	0.333333	0.5	NO	2
Ray-finned Fish	Luvaridae	77.8239	77.8239	4.26721	1	0	1	1	0	NA	NO	0
Crocodylians	Crocodylidae	9.78463	14.3834	4.25285	16	0.5625	0.875	0.875	0.642857	0.555556	NO	9
Lepidosaurs	Pseudaspididae	17.8259	25.6891	4.24562	4	0	0.25	0.25	0	NA	NO	0
Birds	Mesitornithidae	12.6217	17.6435	4.21503	3	1	1	1	1	1	YES	3
Testudines	Chelidae	11.0244	13.2438	4.19124	59	0.220339	0.457627	0.423729	0.52	0.461538	NO	13
Chondrichthyes	Carcharhinidae	13.8152	17.3379	4.17169	59	0.559322	0.949153	0.915254	0.611111	0.363636	NO	33
Ray-finned Fish	Arapaimidae	21.959	27.3775	4.16426	5	0	0.2	0.2	0	NA	NO	0
Amphibians	Indotyphlidae	17.0251	19.6207	4.11847	24	0.0833333	0.75	0.333333	0.25	1	NO	2
Lepidosaurs	Eublepharidae	13.837	18.199	4.11655	38	0.289474	0.684211	0.631579	0.458333	0.909091	NO	11
Ray-finned Fish	Chironemidae	14.1658	15.9423	4.04418	6	0	0	0	NA	NA	NO	0
Ray-finned Fish	Albulidae	13.546	20.1832	4.03605	13	0.0769231	0.230769	0.230769	0.333333	1	NO	1
Birds	Opisthocomidae	71.812	71.812	3.96614	1	0	1	1	0	NA	NO	0
Ray-finned Fish	Acipenseridae	3.82802	5.94552	3.95882	25	0.84	1	1	0.84	1	NO	21
Lepidosaurs	Gerrhopilidae	14.4671	18.807	3.95049	21	0	0.571429	0.0952381	0	NA	NO	0
Lepidosaurs	Aniliidae	70.2618	70.279	3.90414	1	0	1	1	0	NA	NO	0
Ray-finned Fish	Cyttidae	28.18	32.5016	3.86783	3	0	0.333333	0.333333	0	NA	NO	0
Amphibians	Nyctibatrachidae	10.6235	12.7029	3.86192	39	0.282051	0.410256	0.333333	0.846154	0.909091	NO	11
Ray-finned Fish	Rhyacichthyidae	6.80585	12.2378	3.83897	3	0.333333	0.333333	0.333333	1	1	NO	1
Ray-finned Fish	Goodeidae	4.88819	7.22233	3.83602	49	0.734694	0.816327	0.816327	0.9	0.972222	NO	36
Ray-finned Fish	Helostomatidae	68.3549	68.3549	3.79428	1	0	1	1	0	NA	NO	0
Ray-finned Fish	Aplocheilidae	11.4105	15.2376	3.77732	14	0.5	0.785714	0.785714	0.636364	1	NO	7
Chondrichthyes	Rhinobatidae	10.1147	16.7133	3.77518	38	0.447368	0.789474	0.605263	0.73913	0.0588235	NO	17
Amphibians	Aromobatidae	8.9345	11.9303	3.72475	125	0.424	0.888	0.696	0.609195	0.54717	NO	53
Ray-finned Fish	Zanclidae	67.3904	67.3904	3.71723	1	0	1	1	0	NA	NO	0
Birds	Rostratulidae	21.1601	24.4083	3.70628	3	0.333333	1	1	0.333333	1	NO	1
Chondrichthyes	Dasyatidae	13.2466	16.609	3.70303	102	0.411765	0.715686	0.617647	0.666667	0.0952381	NO	42
Amphibians	Hynobiidae	10.1811	11.8493	3.65037	81	0.37037	0.62963	0.555556	0.666667	0.566667	NO	30
Amphibians	Phrynobatrachidae	17.3719	20.2413	3.63525	92	0.184783	0.956522	0.684783	0.269841	0.647059	NO	17
Ray-finned Fish	Osphronemidae	11.3659	13.6831	3.58322	133	0.496241	0.736842	0.736842	0.673469	0.969697	NO	66
Ray-finned Fish	Parazenidae	20.8933	25.1212	3.58213	4	0	0.5	0.5	0	NA	NO	0
Birds	Anseranatidae	62.6083	62.6083	3.5819	1	0	1	1	0	NA	NO	0
Ray-finned Fish	Bedotiidae	3.88508	7.51591	3.56952	16	0.8125	0.875	0.875	0.928571	1	NO	13
Ray-finned Fish	Anarhichadidae	13.0113	13.8524	3.56647	5	0	0	0	NA	NA	NO	0
Ray-finned Fish	Lateolabracidae	10.1928	13.7416	3.5549	2	0	0	0	NA	NA	NO	0
Ray-finned Fish	Zeniontidae	12.9189	18.7093	3.5088	7	0	0.142857	0.142857	0	NA	NO	0
Chondrichthyes	Heterodontidae	15.1886	19.3025	3.48789	9	0	1	0.666667	0	NA	NO	0
Chondrichthyes	Gymnuridae	12.4699	19.5041	3.46981	16	0.375	0.75	0.75	0.5	0	NO	6
Amphibians	Allophrynidae	14.641	18.6123	3.4461	3	0	0.333333	0.333333	0	NA	NO	0
Amphibians	Typhlonectidae	20.396	25.0214	3.4448	14	0	0.928571	0.357143	0	NA	NO	0
Birds	Pandionidae	61.2368	61.2368	3.43658	1	0	1	1	0	NA	NO	0
Birds	Eurypygidae	38.1689	60.673	3.42896	1	0	1	1	0	NA	NO	0
Chondrichthyes	Oxynotidae	12.9496	17.1828	3.42877	5	0.4	1	0.8	0.5	0	NO	2
Birds	Pityriasidae	27.0122	27.031	3.41277	1	0	1	1	0	NA	NO	0
Amphibians	Arthroleptidae	10.851	13.835	3.38616	150	0.353333	0.993333	0.826667	0.427419	0.471698	NO	53
Ray-finned Fish	Adrianichthyidae	12.6894	16.9206	3.37524	37	0.189189	0.702703	0.702703	0.269231	0.714286	NO	7
Ray-finned Fish	Sphyraenidae	17.6032	19.4841	3.36525	28	0	0.321429	0.321429	0	NA	NO	0
Birds	Brachypteraciidae	16.6695	16.9909	3.35662	5	0.6	1	1	0.6	1	NO	3
Amphibians	Plethodontidae	8.08198	10.0235	3.35424	477	0.542977	0.924528	0.849057	0.639506	0.521236	NO	259
Chondrichthyes	Centrophoridae	12.1881	17.0256	3.33223	18	0.611111	0.888889	0.777778	0.785714	0	NO	11
Ray-finned Fish	Pomatomidae	7.82008	13.6893	3.32269	1	1	1	1	1	0	YES	1
Chondrichthyes	Rhinopteridae	12.7914	16.2729	3.27996	8	0.375	0.75	0.625	0.6	0	NO	3
Ray-finned Fish	Amblyopsidae	12.8864	13.6014	3.20857	7	0.142857	0.714286	0.714286	0.2	1	NO	1
Chondrichthyes	Pristiophoridae	25.2279	28.6353	3.19744	8	0	1	1	0	NA	NO	0
Birds	Pluvianidae	56.0742	56.0742	3.19375	1	0	1	1	0	NA	NO	0
Ray-finned Fish	Dichistiidae	6.22647	11.1849	3.19208	2	0	0	0	NA	NA	NO	0
Birds	Threskiornithidae	11.8586	13.3323	3.19188	35	0.228571	1	1	0.228571	1	NO	8
Chondrichthyes	Somniosidae	15.213	18.7543	3.187	17	0.235294	0.882353	0.529412	0.444444	0.25	NO	4
Amphibians	Ranixalidae	8.57084	12.9231	3.15376	17	0.176471	0.352941	0.294118	0.6	0	NO	3
Amphibians	Myobatrachidae	11.8979	14.4003	3.15031	86	0.174419	0.906977	0.813953	0.214286	0.533333	NO	15
Ray-finned Fish	Hapalogenyidae	12.5039	15.6902	3.15028	8	0	0	0	NA	NA	NO	0
Birds	Eupetidae	24.9348	25.1719	3.1106	1	0	1	1	0	NA	NO	0
Amphibians	Batrachylidae	10.9306	13.4834	3.0983	12	0.416667	1	0.916667	0.454545	0.4	NO	5
Ray-finned Fish	Arripidae	8.0174	15.5128	3.07305	4	0	0	0	NA	NA	NO	0
Amphibians	Ichthyophiidae	11.9478	16.2345	3.0661	57	0.0701754	0.859649	0.280702	0.25	0	NO	4
Ray-finned Fish	Pseudomugilidae	2.79555	5.9732	3.03496	18	0.5	0.833333	0.833333	0.6	0.333333	NO	9
Ray-finned Fish	Anguillidae	9.96977	10.8478	2.97965	20	0.3	0.6	0.6	0.5	0.833333	NO	6
Birds	Fregatidae	10.4522	11.6446	2.97924	5	0.4	1	1	0.4	1	NO	2
Amphibians	Mantellidae	12.4455	13.7469	2.9224	230	0.404348	0.921739	0.895652	0.451456	0.602151	NO	93
Birds	Heliornithidae	15.0135	16.2506	2.88378	3	0.333333	1	1	0.333333	1	NO	1
Mammals	Ptilocercidae	51.9151	51.9151	2.86549	1	0	1	1	0	NA	NO	0
Ray-finned Fish	Normanichthyidae	7.31403	11.2099	2.8362	1	0	0	0	NA	NA	NO	0
Ray-finned Fish	Gasteropelecidae	12.9245	16.9094	2.82755	9	0	0.111111	0.111111	0	NA	NO	0
Ray-finned Fish	Oreosomatidae	14.6196	15.9567	2.82354	10	0	0.2	0.2	0	NA	NO	0
Birds	Scopidae	51.5492	52.0652	2.80926	1	0	1	1	0	NA	NO	0
Birds	Picathartidae	5.09116	11.923	2.8072	2	1	1	1	1	1	YES	2
Ray-finned Fish	Oplegnathidae	12.5379	13.8935	2.80552	7	0	0	0	NA	NA	NO	0
Ray-finned Fish	Retropinnidae	17.0559	18.5288	2.77367	5	0.2	1	1	0.2	1	NO	1
Lepidosaurs	Anomalepididae	13.6366	17.6272	2.76885	20	0	0.9	0.35	0	NA	NO	0
Amphibians	Micrixalidae	7.44834	10.9502	2.76224	24	0.208333	0.375	0.25	0.833333	0	NO	5
Lepidosaurs	Trogonophidae	17.6366	20.4036	2.76131	6	0	0.666667	0.333333	0	NA	NO	0
Ray-finned Fish	Scombropidae	6.98257	10.8189	2.75242	3	0	0	0	NA	NA	NO	0
Ray-finned Fish	Sillaginidae	11.4608	14.839	2.72957	34	0.0294118	0.176471	0.176471	0.166667	1	NO	1
Chondrichthyes	Parascylliidae	9.59972	15.6839	2.7206	8	0.125	1	0.625	0.2	0	NO	1
Lepidosaurs	Tropidophiidae	5.82445	8.58096	2.71638	34	0.294118	0.588235	0.529412	0.555556	0.8	NO	10
Amphibians	Hemisotidae	20.6496	24.3217	2.71089	9	0	1	0.666667	0	NA	NO	0
Lepidosaurs	Chamaeleonidae	9.68852	10.7299	2.6822	213	0.347418	0.943662	0.896714	0.387435	0.905405	NO	74
Ray-finned Fish	Triacanthidae	9.5163	11.9932	2.67533	7	0	0	0	NA	NA	NO	0
Ray-finned Fish	Thalasseleotrididae	6.87264	10.5996	2.67313	3	0	0	0	NA	NA	NO	0
Ray-finned Fish	Aphredoderidae	49.0211	49.0212	2.65885	1	0	1	1	0	NA	NO	0
Chondrichthyes	Torpedinidae	7.34939	10.8357	2.65766	24	0.125	0.75	0.416667	0.3	0	NO	3
Chondrichthyes	Narcinidae	11.9939	16.3966	2.63477	31	0.290323	0.741935	0.516129	0.5625	0	NO	9
Amphibians	Cycloramphidae	9.52381	13.1406	2.63052	36	0.111111	0.944444	0.388889	0.285714	0.25	NO	4
Chondrichthyes	Triakidae	14.9336	17.4277	2.61945	46	0.413043	0.956522	0.869565	0.475	0.105263	NO	19
Ray-finned Fish	Umbridae	24.5357	29.3659	2.61374	7	0.142857	1	1	0.142857	1	NO	1
Ray-finned Fish	Brachionichthyidae	3.4647	7.09827	2.60886	13	0.461538	0.538462	0.538462	0.857143	0.833333	NO	6
Amphibians	Hemiphractidae	10.1088	12.4137	2.60244	117	0.367521	0.863248	0.683761	0.5375	0.348837	NO	43
Ray-finned Fish	Mugilidae	17.3224	18.3387	2.57171	78	0.0128205	0.461538	0.461538	0.0277778	1	NO	1
Amphibians	Dendrobatidae	7.09338	9.07661	2.54478	197	0.375635	0.944162	0.680203	0.552239	0.283784	NO	74
Mammals	Dugongidae	10.0952	10.7827	2.54279	1	1	1	1	1	1	YES	1
Lepidosaurs	Sphaerodactylidae	10.7632	12.7426	2.54204	224	0.254464	0.857143	0.785714	0.323864	0.859649	NO	57
Mammals	Elephantidae	2.82417	7.9217	2.53742	3	0.666667	0.666667	0.666667	1	1	YES	2
Amphibians	Craugastoridae	6.71014	9.07934	2.50914	846	0.408983	0.875887	0.739953	0.552716	0.16474	NO	346
Lepidosaurs	Leiocephalidae	8.13863	10.6314	2.49876	26	0.269231	0.807692	0.807692	0.333333	0.714286	NO	7
Ray-finned Fish	Eleotridae	7.34616	10.1078	2.49646	179	0.162011	0.564246	0.564246	0.287129	0.862069	NO	29
Ray-finned Fish	Leiognathidae	12.9915	14.3687	2.48967	48	0	0.166667	0.166667	0	NA	NO	0
Ray-finned Fish	Pseudotrichonotidae	4.9553	10.1675	2.48078	4	0	0	0	NA	NA	NO	0
Chondrichthyes	Dalatiidae	22.0404	24.6641	2.46147	9	0.111111	1	1	0.111111	0	NO	1
Mammals	Physeteridae	9.77778	10.3807	2.45594	1	1	1	1	1	1	YES	1
Birds	Otididae	7.66634	9.55751	2.44904	26	0.307692	1	1	0.307692	0.875	NO	8
Ray-finned Fish	Belonidae	13.2981	14.654	2.42046	35	0	0.371429	0.371429	0	NA	NO	0
Amphibians	Rhacophoridae	7.93418	9.72184	2.41108	403	0.315136	0.766749	0.640199	0.492248	0.314961	NO	127
Ray-finned Fish	Ereuniidae	7.25665	10.4483	2.40439	3	0	0	0	NA	NA	NO	0
Mammals	Cyclopedidae	43.181	43.188	2.39676	1	0	1	1	0	NA	NO	0
Mammals	Bradypodidae	6.75986	8.16791	2.38803	4	0.5	1	1	0.5	1	NO	2
Ray-finned Fish	Lacantuniidae	4.56909	10.1278	2.38737	1	1	1	1	1	0	YES	1
Amphibians	Bufonidae	5.12359	7.14367	2.38387	617	0.376013	0.875203	0.768233	0.489451	0.452586	NO	232
Ray-finned Fish	Kurtidae	8.59626	23.7801	2.37761	2	0	0.5	0.5	0	NA	NO	0
Amphibians	Microhylidae	9.85602	12.3175	2.3768	688	0.162791	0.854651	0.670058	0.24295	0.366071	NO	112
Testudines	Pelomedusidae	10.076	11.662	2.36637	27	0.037037	0.259259	0.222222	0.166667	0	NO	1
Chondrichthyes	Anacanthobatidae	9.34036	13.9186	2.36629	24	0	0.916667	0.75	0	NA	NO	0
Amphibians	Salamandridae	7.86896	9.06811	2.33413	122	0.45082	0.811475	0.803279	0.561224	0.4	NO	55
Amphibians	Pelobatidae	12.8596	14.5503	2.32762	6	0.333333	0.666667	0.666667	0.5	0.5	NO	2
Ray-finned Fish	Gyrinocheilidae	12.966	13.9733	2.31934	3	0	0.666667	0.666667	0	NA	NO	0
Mammals	Diatomyidae	41.8784	41.8785	2.31487	1	0	1	1	0	NA	NO	0
Ray-finned Fish	Odontobutidae	9.21468	11.0239	2.31474	23	0.0434783	0.217391	0.217391	0.2	0	NO	1
Birds	Sapayoidae	42.7888	42.7888	2.30352	1	0	1	1	0	NA	NO	0
Birds	Pluvianellidae	18.5555	18.6501	2.30077	1	0	1	1	0	NA	NO	0
Amphibians	Pipidae	16.4064	18.4576	2.29044	41	0.170732	1	0.829268	0.205882	0.857143	NO	7
Birds	Callaeidae	4.54832	7.60174	2.25332	4	0.25	1	1	0.25	1	NO	1
Ray-finned Fish	Melanonidae	13.2393	18.3838	2.24852	2	0	0.5	0.5	0	NA	NO	0
Ray-finned Fish	Icosteidae	3.67533	8.46462	2.23869	1	0	0	0	NA	NA	NO	0
Mammals	Petauridae	4.2837	4.78354	2.23799	12	0.333333	0.916667	0.916667	0.363636	0.5	NO	4
Ray-finned Fish	Latidae	7.90156	10.5042	2.23497	13	0.384615	0.615385	0.615385	0.625	0.6	NO	5
Ray-finned Fish	Acestrorhynchidae	8.71417	10.7587	2.21834	26	0	0.115385	0.115385	0	NA	NO	0
Ray-finned Fish	Osmeridae	10.4337	11.1573	2.2121	15	0.0666667	0.466667	0.466667	0.142857	1	NO	1
Ray-finned Fish	Xiphiidae	39.5745	39.5745	2.21135	1	0	1	1	0	NA	NO	0
Ray-finned Fish	Dinopercidae	13.0703	15.3535	2.20254	2	0	0.5	0.5	0	NA	NO	0
Birds	Hylocitreidae	6.16257	12.2718	2.19174	2	0.5	1	1	0.5	1	NO	1
Ray-finned Fish	Lampridae	36.5755	38.6369	2.17029	2	0	1	1	0	NA	NO	0
Mammals	Lemuridae	1.60369	3.09315	2.16028	21	1	1	1	1	0.666667	YES	21
Ray-finned Fish	Hexagrammidae	7.22168	9.59929	2.15792	12	0	0.166667	0.166667	0	NA	NO	0
Lepidosaurs	Bipedidae	39.1822	39.8691	2.14835	3	0	1	1	0	NA	NO	0
Birds	Oceanitidae	11.6837	13.6669	2.1444	9	0.222222	1	0.777778	0.285714	1	NO	2
Lepidosaurs	Helodermatidae	18.5827	24.5654	2.12903	2	0	1	1	0	NA	NO	0
Ray-finned Fish	Aulorhynchidae	37.396	37.4249	2.12068	1	0	1	1	0	NA	NO	0
Chondrichthyes	Narkidae	8.49859	11.6937	2.1112	12	0.166667	0.916667	0.5	0.333333	0	NO	2
Chondrichthyes	Rhinochimaeridae	14.036	19.032	2.09501	8	0	1	0.875	0	NA	NO	0
Ray-finned Fish	Euclichthyidae	2.39953	7.99867	2.08906	1	0	0	0	NA	NA	NO	0
Lepidosaurs	Loxocemidae	39.5799	39.5799	2.08708	1	0	1	1	0	NA	NO	0
Birds	Dulidae	37.2365	37.2365	2.08696	1	0	1	1	0	NA	NO	0
Chondrichthyes	Urotrygonidae	9.2579	12.598	2.05787	20	0.25	0.85	0.8	0.3125	0	NO	5
Mammals	Aplodontiidae	35.3969	35.3969	2.03492	1	0	1	1	0	NA	NO	0
Lepidosaurs	Cylindrophiidae	7.28239	9.75764	2.02666	14	0	0.285714	0.0714286	0	NA	NO	0
Mammals	Tapiridae	3.60242	4.60997	2.02359	5	0.8	0.8	0.8	1	0.75	YES	4
Ray-finned Fish	Rhamphocottidae	7.01453	12.1048	2.02057	1	0	0	0	NA	NA	NO	0
Ray-finned Fish	Grammicolepididae	37.1034	37.7418	2.01727	3	0	0.666667	0.666667	0	NA	NO	0
Ray-finned Fish	Giganturidae	32.6526	35.3053	2.0037	2	0	1	1	0	NA	NO	0
Mammals	Tarsipedidae	34.7308	34.7308	2.00356	1	0	1	1	0	NA	NO	0
Chondrichthyes	Proscylliidae	10.972	14.5492	1.99873	7	0.142857	0.714286	0.714286	0.2	0	NO	1
Mammals	Pontoporiidae	8.30582	8.53306	1.99787	1	1	1	1	1	1	YES	1
Chondrichthyes	Scyliorhinidae	8.62387	12.0803	1.9945	68	0.132353	0.955882	0.661765	0.2	0	NO	9
Lepidosaurs	Dactyloidae	9.24716	11.2687	1.98801	436	0.119266	0.665138	0.603211	0.197719	0.730769	NO	52
Mammals	Odobenidae	8.39191	8.39191	1.97967	1	1	1	1	1	1	YES	1
Amphibians	Limnodynastidae	10.6655	12.2841	1.96967	43	0.162791	1	0.976744	0.166667	0.857143	NO	7
Ray-finned Fish	Percichthyidae	7.59039	9.03976	1.96621	38	0.263158	0.552632	0.552632	0.47619	0.9	NO	10
Ray-finned Fish	Hiodontidae	28.2198	36.0749	1.95986	2	0	1	1	0	NA	NO	0
Birds	Ibidorhynchidae	34.4582	34.4582	1.95703	1	0	1	1	0	NA	NO	0
Ray-finned Fish	Neosebastidae	10.3536	11.6246	1.95605	18	0	0	0	NA	NA	NO	0
Lepidosaurs	Gerrhosauridae	11.683	13.1681	1.95524	36	0.194444	0.805556	0.777778	0.25	0.714286	NO	7
Amphibians	Ambystomatidae	7.7187	9.49619	1.95168	37	0.405405	1	0.918919	0.441176	0.133333	NO	15
Ray-finned Fish	Malacanthidae	9.51745	10.7632	1.91939	45	0.0222222	0.266667	0.266667	0.0833333	1	NO	1
Ray-finned Fish	Ephippidae	10.6852	12.9856	1.91538	15	0	0.466667	0.466667	0	NA	NO	0
Birds	Megapodiidae	7.83624	8.33358	1.91093	21	0.52381	1	1	0.52381	0.818182	NO	11
Ray-finned Fish	Stromateidae	14.9049	17.7505	1.89621	17	0	0.411765	0.411765	0	NA	NO	0
Ray-finned Fish	Aspredinidae	6.27586	9.1531	1.89548	43	0	0.0697674	0.0697674	0	NA	NO	0
Chondrichthyes	Squalidae	8.34305	10.4627	1.88938	35	0.228571	1	0.685714	0.333333	0	NO	8
Lepidosaurs	Diploglossidae	5.70371	7.75177	1.88187	51	0.254902	0.784314	0.705882	0.361111	0.846154	NO	13
Chondrichthyes	Hemiscylliidae	10.6911	12.7837	1.87861	17	0.470588	0.941176	0.882353	0.533333	0	NO	8
Ray-finned Fish	Isonidae	4.7209	9.0045	1.86677	5	0	0	0	NA	NA	NO	0
Amphibians	Pyxicephalidae	10.6517	12.1293	1.85333	85	0.188235	0.929412	0.894118	0.210526	0.25	NO	16
Lepidosaurs	Lacertidae	10.4954	12.0159	1.83882	345	0.115942	0.675362	0.617391	0.187793	0.85	NO	40
Ray-finned Fish	Serpenticobitidae	4.49365	8.1584	1.82231	3	0.333333	0.333333	0.333333	1	0	NO	1
Chondrichthyes	Rajidae	7.64394	9.8097	1.81615	165	0.163636	0.806061	0.654545	0.25	0.0740741	NO	27
Ray-finned Fish	Rivulidae	6.75293	8.62909	1.81491	424	0.0613208	0.125	0.125	0.490566	0.730769	NO	26
Ray-finned Fish	Antennariidae	11.3085	12.5382	1.81194	47	0	0.276596	0.276596	0	NA	NO	0
Mammals	Potoroidae	5.19506	6.46327	1.80237	8	0.5	1	1	0.5	1	NO	4
Chondrichthyes	Pentanchidae	9.69855	12.1174	1.79375	90	0.0666667	1	0.866667	0.0769231	0	NO	6
Chondrichthyes	Etmopteridae	11.6797	13.2376	1.793	52	0.0192308	0.942308	0.846154	0.0227273	0	NO	1
Chondrichthyes	Chimaeridae	10.0571	12.9961	1.77988	45	0.0666667	0.888889	0.711111	0.09375	0	NO	3
Amphibians	Rhyacotritonidae	12.0358	14.1299	1.77819	4	0.25	1	1	0.25	0	NO	1
Amphibians	Hylodidae	8.1838	10.6793	1.77755	47	0	0.851064	0.255319	0	NA	NO	0
Amphibians	Dermophiidae	15.2516	18.7829	1.77112	14	0	1	0.714286	0	NA	NO	0
Amphibians	Ceratobatrachidae	8.26558	10.7954	1.76979	98	0.255102	0.989796	0.867347	0.294118	0.04	NO	25
Lepidosaurs	Iguanidae	3.03649	4.57078	1.76767	44	0.659091	0.909091	0.886364	0.74359	0.448276	NO	29
Ray-finned Fish	Notacanthidae	8.94068	10.6336	1.76421	12	0	0.25	0.25	0	NA	NO	0
Birds	Hydrobatidae	8.8591	10.556	1.76417	18	0.388889	1	1	0.388889	0.571429	NO	7
Lepidosaurs	Carphodactylidae	11.3666	12.2468	1.76218	31	0.193548	1	1	0.193548	0.666667	NO	6
Ray-finned Fish	Cynodontidae	5.61713	7.57648	1.74764	8	0	0	0	NA	NA	NO	0
Ray-finned Fish	Rachycentridae	39.0837	39.1036	1.74127	1	0	1	1	0	NA	NO	0
Lepidosaurs	Cadeidae	35.3949	37.5573	1.7319	2	0	1	1	0	NA	NO	0
Ray-finned Fish	Zeidae	8.58795	10.1863	1.73156	6	0	0.333333	0.333333	0	NA	NO	0
Mammals	Indriidae	1.2855	2.26963	1.72859	19	1	1	1	1	0.631579	YES	19
Ray-finned Fish	Congiopodidae	10.7558	12.5092	1.71447	9	0	0.444444	0.444444	0	NA	NO	0
Birds	Podicipedidae	10.2986	11.9024	1.70148	20	0.25	1	1	0.25	1	NO	5
Lepidosaurs	Anguidae	6.07129	7.41364	1.67897	85	0.329412	0.8	0.682353	0.482759	0.535714	NO	28
Ray-finned Fish	Phycidae	12.0276	12.5729	1.67588	11	0	0.454545	0.454545	0	NA	NO	0
Ray-finned Fish	Anabantidae	8.74007	10.8681	1.6734	33	0.0606061	0.636364	0.636364	0.0952381	1	NO	2
Mammals	Megadermatidae	13.3401	13.5705	1.66922	6	0.333333	1	1	0.333333	1	NO	2
Ray-finned Fish	Zaproridae	3.11696	7.54723	1.65484	1	0	0	0	NA	NA	NO	0
Amphibians	Hylidae	6.5759	8.32756	1.65276	719	0.200278	0.859527	0.739917	0.270677	0.361111	NO	144
Amphibians	Megophryidae	6.5212	7.9736	1.64945	244	0.233607	0.75	0.602459	0.387755	0.0701754	NO	57
Ray-finned Fish	Chilodontidae	3.66857	6.85775	1.64891	8	0	0	0	NA	NA	NO	0
Chondrichthyes	Potamotrygonidae	5.91436	7.9389	1.64775	35	0.0285714	0.485714	0.114286	0.25	0	NO	1
Amphibians	Dicroglossidae	8.64893	10.0642	1.6419	212	0.165094	0.65566	0.580189	0.284553	0.314286	NO	35
Ray-finned Fish	Anchariidae	2.82899	7.30113	1.63448	6	0.333333	0.5	0.5	0.666667	0	NO	2
Birds	Chaetopidae	11.1914	12.9919	1.63377	2	0	1	1	0	NA	NO	0
Birds	Peucedramidae	31.1577	31.1577	1.63257	1	0	1	1	0	NA	NO	0
Lepidosaurs	Gekkonidae	8.43523	10.0203	1.63068	1292	0.106037	0.609907	0.514706	0.206015	0.510949	NO	137
Ray-finned Fish	Nothobranchiidae	6.65987	7.60557	1.6189	274	0.379562	0.762774	0.762774	0.497608	0.528846	NO	104
Lepidosaurs	Pareidae	13.7776	15.0024	1.61856	26	0	0.653846	0.538462	0	NA	NO	0
Ray-finned Fish	Platycephalidae	9.46954	10.7571	1.6098	80	0	0.3875	0.3875	0	NA	NO	0
Ray-finned Fish	Atherinidae	7.82731	8.92828	1.60639	71	0.112676	0.422535	0.422535	0.266667	0.75	NO	8
Ray-finned Fish	Perciliidae	3.08716	7.6647	1.60481	2	0	0	0	NA	NA	NO	0
Lepidosaurs	Diplodactylidae	8.61509	9.32467	1.60449	153	0.215686	0.921569	0.882353	0.244444	0.666667	NO	33
Birds	Menuridae	15.9834	18.6499	1.59061	2	0	1	1	0	NA	NO	0
Ray-finned Fish	Elassomatidae	5.41229	6.39386	1.58484	7	0.428571	1	1	0.428571	0.333333	NO	3
Ray-finned Fish	Bathymasteridae	3.80688	6.47899	1.5709	7	0	0	0	NA	NA	NO	0
Amphibians	Ranidae	9.57039	10.8839	1.56625	391	0.204604	0.849105	0.746803	0.273973	0.2875	NO	80
Ray-finned Fish	Botiidae	7.9246	8.72703	1.56381	10	0.2	0.5	0.5	0.4	1	NO	2
Mammals	Nandiniidae	27.0865	27.0865	1.56372	1	0	1	1	0	NA	NO	0
Testudines	Chelydridae	4.61447	7.66639	1.56324	5	0.4	0.6	0.6	0.666667	0	NO	2
Birds	Struthionidae	6.37792	13.8988	1.5604	2	0.5	1	1	0.5	1	NO	1
Amphibians	Siphonopidae	7.83079	10.185	1.55665	28	0	0.642857	0.357143	0	NA	NO	0
Ray-finned Fish	Regalecidae	27.4187	27.741	1.55334	3	0	1	1	0	NA	NO	0
Amphibians	Leptodactylidae	9.94448	11.4437	1.5504	213	0.0422535	0.826291	0.657277	0.0642857	0.444444	NO	9
Birds	Aramidae	28.729	28.729	1.54465	1	0	1	1	0	NA	NO	0
Lepidosaurs	Xenodermidae	7.96564	9.96278	1.53993	20	0.1	0.65	0.6	0.166667	0.5	NO	2
Birds	Panuridae	28.4116	28.4116	1.53938	1	0	1	1	0	NA	NO	0
Lepidosaurs	Leptotyphlopidae	5.56602	7.79635	1.53719	142	0.056338	0.549296	0.422535	0.133333	0.75	NO	8
Ray-finned Fish	Muraenesocidae	6.37543	8.48363	1.53457	15	0	0.133333	0.133333	0	NA	NO	0
Amphibians	Brachycephalidae	8.13892	9.75333	1.53037	73	0	0.506849	0.232877	0	NA	NO	0
Mammals	Heterocephalidae	27.7198	27.7198	1.52818	1	0	1	1	0	NA	NO	0
Ray-finned Fish	Erythrinidae	3.85896	7.66067	1.52314	18	0	0.111111	0.111111	0	NA	NO	0
Lepidosaurs	Acrochordidae	28.4399	28.9003	1.51351	3	0	1	1	0	NA	NO	0
Ray-finned Fish	Percopsidae	24.9506	27.2045	1.50673	2	0	1	1	0	NA	NO	0
Chondrichthyes	Pseudocarchariidae	19.0722	30.832	1.50564	1	0	1	1	0	NA	NO	0
Ray-finned Fish	Hoplichthyidae	5.43143	6.65591	1.50158	13	0	0	0	NA	NA	NO	0
Ray-finned Fish	Howellidae	4.63193	7.73628	1.4967	9	0	0.111111	0.111111	0	NA	NO	0
Ray-finned Fish	Ptilichthyidae	2.77799	6.59302	1.49666	1	0	0	0	NA	NA	NO	0
Amphibians	Centrolenidae	6.18657	7.32463	1.49154	143	0.314685	0.839161	0.706294	0.445545	0.111111	NO	45
Amphibians	Ptychadenidae	13.8495	15.5301	1.48483	59	0.0338983	0.881356	0.728814	0.0465116	1	NO	2
Mammals	Hypsiprymnodontidae	27.1726	27.1726	1.48096	1	0	1	1	0	NA	NO	0
Birds	Bucerotidae	5.32166	6.38462	1.48007	62	0.403226	1	1	0.403226	0.84	NO	25
Ray-finned Fish	Setarchidae	8.91573	10.9324	1.47677	7	0	0.285714	0.285714	0	NA	NO	0
Birds	Hypocoliidae	27.0918	27.1826	1.47652	1	0	1	1	0	NA	NO	0
Ray-finned Fish	Pataecidae	3.07696	6.86527	1.47231	3	0	0	0	NA	NA	NO	0
Amphibians	Caeciliidae	8.4854	10.9591	1.46473	43	0	0.976744	0.488372	0	NA	NO	0
Lepidosaurs	Prosymnidae	7.20284	9.5244	1.45954	16	0.0625	0.625	0.625	0.1	1	NO	1
Birds	Rhagologidae	27.4032	27.452	1.4562	1	0	1	1	0	NA	NO	0
Birds	Ifritidae	26.8604	26.8676	1.45561	1	0	1	1	0	NA	NO	0
Lepidosaurs	Xantusiidae	9.53606	10.0886	1.45366	35	0.114286	0.771429	0.542857	0.210526	0.75	NO	4
Ray-finned Fish	Paraulopidae	12.6506	13.8791	1.45108	14	0	0.714286	0.714286	0	NA	NO	0
Ray-finned Fish	Triportheidae	5.34782	6.86847	1.44151	23	0	0.0869565	0.0869565	0	NA	NO	0
Ray-finned Fish	Cryptacanthodidae	4.33214	5.42285	1.44121	4	0	0	0	NA	NA	NO	0
Chondrichthyes	Arhynchobatidae	6.56047	8.18726	1.43407	114	0.0701754	0.964912	0.763158	0.091954	0.5	NO	8
Mammals	Balaenidae	3.79544	3.80213	1.43269	4	0.5	1	1	0.5	1	NO	2
Lepidosaurs	Phyllodactylidae	8.79899	10.3144	1.43034	148	0.114865	0.736486	0.682432	0.168317	0.294118	NO	17
Lepidosaurs	Boidae	6.89715	7.83652	1.42439	62	0.145161	0.5	0.483871	0.3	0.555556	NO	9
Chondrichthyes	Megachasmidae	21.9667	33.6165	1.42105	1	0	1	1	0	NA	NO	0
Lepidosaurs	Amphisbaenidae	5.14611	7.09588	1.41901	179	0.0670391	0.49162	0.318436	0.210526	0.583333	NO	12
Ray-finned Fish	Salangidae	4.85797	5.77851	1.41164	20	0.05	0.1	0.1	0.5	1	NO	1
Birds	Coliidae	29.2213	30.0543	1.4075	6	0	1	1	0	NA	NO	0
Lepidosaurs	Pseudoxyrhophiidae	8.559	9.32974	1.39687	90	0.222222	0.888889	0.833333	0.266667	0.75	NO	20
Ray-finned Fish	Polynemidae	6.79512	8.28004	1.39546	42	0.0238095	0.357143	0.357143	0.0666667	1	NO	1
Birds	Eulacestomidae	28.5801	29.4899	1.39518	1	0	1	1	0	NA	NO	0
Lepidosaurs	Leiosauridae	7.54625	8.45662	1.38733	34	0.205882	0.911765	0.823529	0.25	0.571429	NO	7
Ray-finned Fish	Muraenolepididae	5.11657	6.35851	1.3857	9	0	0	0	NA	NA	NO	0
Ray-finned Fish	Nemichthyidae	6.11237	8.92665	1.38314	9	0	0.333333	0.333333	0	NA	NO	0
Ray-finned Fish	Lophotidae	28.2456	28.4377	1.38291	4	0	1	1	0	NA	NO	0
Ray-finned Fish	Gadidae	6.08828	7.83027	1.36887	23	0.0869565	0.347826	0.347826	0.25	0	NO	2
Amphibians	Phyllomedusidae	7.59298	8.38124	1.36579	64	0.109375	0.875	0.671875	0.162791	0.285714	NO	7
Chondrichthyes	Urolophidae	11.5912	13.0735	1.36229	28	0.214286	0.964286	0.928571	0.230769	0	NO	6
Ray-finned Fish	Embiotocidae	6.93097	8.00887	1.3592	23	0	0.304348	0.304348	0	NA	NO	0
Chondrichthyes	Pseudotriakidae	17.136	21.0751	1.35779	4	0	1	1	0	NA	NO	0
Ray-finned Fish	Atherinopsidae	6.10982	7.63791	1.35439	111	0.234234	0.576577	0.576577	0.40625	0.769231	NO	26
Ray-finned Fish	Cheilodactylidae	5.23622	6.2917	1.3543	27	0	0.037037	0.037037	0	NA	NO	0
Ray-finned Fish	Polypteridae	18.0668	18.3114	1.35215	14	0	0.928571	0.928571	0	NA	NO	0
Birds	Nyctibiidae	25.7929	26.4952	1.35064	7	0	1	1	0	NA	NO	0
Ray-finned Fish	Apogonidae	5.50115	7.24801	1.34932	354	0.00847458	0.141243	0.141243	0.06	0.666667	NO	3
Ray-finned Fish	Latridae	4.21676	5.53461	1.34543	5	0	0	0	NA	NA	NO	0
Ray-finned Fish	Aulopidae	11.2466	13.2606	1.33937	15	0	0.6	0.6	0	NA	NO	0
Birds	Ciconiidae	10.0034	11.1322	1.336	20	0.25	1	1	0.25	1	NO	5
Birds	Podargidae	14.2648	15.0728	1.33224	14	0	1	1	0	NA	NO	0
Ray-finned Fish	Lotidae	6.69209	8.35878	1.32929	22	0	0.318182	0.318182	0	NA	NO	0
Birds	Lamproliidae	9.0097	9.67718	1.3274	4	0.5	1	1	0.5	0.5	NO	2
Lepidosaurs	Xenopeltidae	26.4281	28.1126	1.32738	2	0	1	1	0	NA	NO	0
Ray-finned Fish	Hemitripteridae	4.43773	5.92462	1.32437	8	0	0	0	NA	NA	NO	0
Lepidosaurs	Uropeltidae	5.86426	7.40735	1.32397	56	0.0714286	0.642857	0.392857	0.181818	0.5	NO	4
Birds	Psophiidae	3.92957	5.13314	1.32355	6	0.5	1	1	0.5	0.333333	NO	3
Testudines	Emydidae	3.75193	4.4905	1.31441	53	0.396226	0.773585	0.735849	0.538462	0.190476	NO	21
Ray-finned Fish	Colocongridae	4.89494	7.09323	1.31316	7	0	0.142857	0.142857	0	NA	NO	0
Lepidosaurs	Polychrotidae	11.7369	12.8262	1.31264	8	0.125	0.875	0.75	0.166667	0	NO	1
Lepidosaurs	Alopoglossidae	6.47565	7.88106	1.31198	23	0.0869565	0.869565	0.695652	0.125	0.5	NO	2
Birds	Gruidae	3.0787	3.94191	1.31077	15	0.666667	1	1	0.666667	0.9	NO	10
Ray-finned Fish	Trachinidae	8.17946	9.09896	1.3071	9	0	0.666667	0.666667	0	NA	NO	0
Birds	Chloropseidae	6.28128	7.47359	1.30655	13	0.307692	1	1	0.307692	1	NO	4
Ray-finned Fish	Channidae	10.8319	11.7879	1.30389	42	0.047619	0.571429	0.571429	0.0833333	1	NO	2
Birds	Cacatuidae	8.31151	9.03787	1.30254	21	0.333333	1	1	0.333333	0.857143	NO	7
Ray-finned Fish	Cirrhitidae	10.4194	12.2728	1.30015	33	0.030303	0.666667	0.666667	0.0454545	1	NO	1
Birds	Calyptophilidae	6.40907	7.21237	1.29495	2	0.5	1	1	0.5	1	NO	1
Ray-finned Fish	Ictaluridae	6.62715	7.69174	1.2942	50	0.3	0.88	0.88	0.340909	0.8	NO	15
Amphibians	Pelodytidae	10.118	11.5557	1.29264	5	0	0.8	0.8	0	NA	NO	0
Birds	Dromadidae	24.1059	24.1059	1.28762	1	0	1	1	0	NA	NO	0
Ray-finned Fish	Serrivomeridae	8.53175	9.67524	1.2819	9	0	0.333333	0.333333	0	NA	NO	0
Amphibians	Alsodidae	4.52601	5.29105	1.28103	30	0.533333	0.966667	0.766667	0.695652	0.1875	NO	16
Ray-finned Fish	Cobitidae	5.93413	6.99237	1.27399	262	0.167939	0.477099	0.477099	0.352	0.386364	NO	44
Lepidosaurs	Blanidae	10.5302	11.453	1.27348	7	0	0.571429	0.571429	0	NA	NO	0
Birds	Modulatricidae	11.5534	12.5733	1.26467	3	0.333333	1	1	0.333333	1	NO	1
Lepidosaurs	Scincidae	6.61396	7.67606	1.26389	1676	0.116945	0.727924	0.634248	0.184384	0.637755	NO	196
Mammals	Chlamyphoridae	6.17716	7.29488	1.26026	13	0.153846	1	0.769231	0.2	1	NO	2
Birds	Procellariidae	5.54414	6.16422	1.26013	96	0.447917	1	1	0.447917	0.790698	NO	43
Lepidosaurs	Hoplocercidae	7.25052	7.77525	1.25866	19	0.263158	0.789474	0.789474	0.333333	0.4	NO	5
Birds	Jacanidae	12.8278	13.6424	1.25667	8	0.125	1	1	0.125	1	NO	1
Amphibians	Odontophrynidae	6.45718	7.98953	1.25657	52	0.0192308	0.519231	0.365385	0.0526316	1	NO	1
Ray-finned Fish	Badidae	6.00041	7.34351	1.25638	30	0.0333333	0.233333	0.233333	0.142857	0	NO	1
Birds	Phoenicopteridae	10.9611	11.357	1.25583	6	0.166667	1	1	0.166667	1	NO	1
Ray-finned Fish	Moringuidae	4.97036	6.76486	1.25084	15	0	0.2	0.2	0	NA	NO	0
Ray-finned Fish	Gasterosteidae	8.67737	9.65527	1.25067	17	0.176471	0.764706	0.764706	0.230769	0.666667	NO	3
Ray-finned Fish	Scoloplacidae	2.50299	4.94535	1.24515	6	0	0	0	NA	NA	NO	0
Mammals	Petromuridae	23.1338	23.1717	1.24298	1	0	1	1	0	NA	NO	0
Ray-finned Fish	Notopteridae	19.3556	19.6967	1.24227	9	0	1	1	0	NA	NO	0
Mammals	Myrmecophagidae	7.5975	8.2366	1.23797	3	0.333333	1	1	0.333333	1	NO	1
Mammals	Cheirogaleidae	1.98799	2.85272	1.23776	40	0.9	0.975	0.95	0.947368	0.527778	NO	36
Ray-finned Fish	Diplomystidae	4.48068	6.9435	1.22894	7	0	0	0	NA	NA	NO	0
Ray-finned Fish	Alepisauridae	20.6553	21.6596	1.22242	2	0	1	1	0	NA	NO	0
Mammals	Giraffidae	2.60154	3.23949	1.21835	5	0.4	0.4	0.4	1	0.5	NO	2
Ray-finned Fish	Monodactylidae	5.22488	9.0856	1.21372	6	0	0.333333	0.333333	0	NA	NO	0
Ray-finned Fish	Gempylidae	5.81188	8.9149	1.21089	24	0	0.375	0.375	0	NA	NO	0
Ray-finned Fish	Kryptoglanidae	3.81408	4.71307	1.19974	1	0	0	0	NA	NA	NO	0
Mammals	Camelidae	1.76467	3.21731	1.19757	6	0.166667	0.5	0.5	0.333333	1	NO	1
Ray-finned Fish	Callichthyidae	5.78399	6.39755	1.19717	206	0.0145631	0.165049	0.165049	0.0882353	0.666667	NO	3
Amphibians	Hyperoliidae	6.81068	8.23047	1.19553	227	0.193833	0.973568	0.797357	0.243094	0.0227273	NO	44
Ray-finned Fish	Pseudaphritidae	2.29285	12.3343	1.19502	2	0	0.5	0.5	0	NA	NO	0
Ray-finned Fish	Rhamphichthyidae	4.01781	5.29806	1.18779	17	0	0	0	NA	NA	NO	0
Lepidosaurs	Agamidae	7.21741	8.40727	1.18507	515	0.0640777	0.625243	0.543689	0.117857	0.424242	NO	33
Birds	Musophagidae	16.3531	16.8752	1.18461	24	0.0833333	1	1	0.0833333	1	NO	2
Birds	Cariamidae	25.0573	28.0126	1.18403	2	0	1	1	0	NA	NO	0
Ray-finned Fish	Siluridae	5.69145	6.98376	1.18255	107	0.140187	0.598131	0.598131	0.234375	0.6	NO	15
Chondrichthyes	Chlamydoselachidae	17.5273	24.9259	1.17471	2	0	1	1	0	NA	NO	0
Mammals	Dinomyidae	20.4641	20.4644	1.17197	1	0	1	1	0	NA	NO	0
Mammals	Microbiotheriidae	1.88608	6.27923	1.15182	3	0	0.333333	0.333333	0	NA	NO	0
Lepidosaurs	Lamprophiidae	5.88318	7.40826	1.14777	82	0.0121951	0.390244	0.317073	0.0384615	0	NO	1
Ray-finned Fish	Esocidae	10.0762	11.5145	1.14252	7	0	0.571429	0.571429	0	NA	NO	0
Amphibians	Ceratophryidae	9.94003	11.2809	1.14084	12	0.0833333	1	0.833333	0.1	0	NO	1
Mammals	Platacanthomyidae	4.71146	5.31484	1.13685	5	0.2	0.4	0.4	0.5	1	NO	1
Ray-finned Fish	Champsodontidae	3.60794	5.66063	1.13604	13	0	0.0769231	0.0769231	0	NA	NO	0
Ray-finned Fish	Balitoridae	5.22247	7.1061	1.13481	252	0.0833333	0.448413	0.448413	0.185841	0.333333	NO	21
Birds	Diomedeidae	1.80164	3.08075	1.13468	22	0.681818	1	1	0.681818	0.733333	NO	15
Mammals	Vombatidae	2.82619	5.74882	1.12021	3	0.333333	1	1	0.333333	1	NO	1
Ray-finned Fish	Amblycipitidae	4.51354	5.84911	1.11743	39	0.0769231	0.205128	0.205128	0.375	0.333333	NO	3
Ray-finned Fish	Anablepidae	2.98207	5.75323	1.1101	18	0	0.111111	0.111111	0	NA	NO	0
Ray-finned Fish	Poeciliidae	4.76168	5.79294	1.10947	346	0.121387	0.410405	0.410405	0.295775	0.5	NO	42
Ray-finned Fish	Erethistidae	4.91767	6.30262	1.1064	46	0	0.152174	0.152174	0	NA	NO	0
Mammals	Lepilemuridae	1.27948	1.90656	1.10465	26	1	1	1	1	0.961538	YES	26
Amphibians	Amphiumidae	13.2462	14.7711	1.1033	3	0	1	1	0	NA	NO	0
Ray-finned Fish	Doradidae	4.40451	5.4185	1.09474	96	0	0.0625	0.0625	0	NA	NO	0
Mammals	Chinchillidae	4.57469	5.62232	1.09325	6	0.333333	1	0.666667	0.5	1	NO	2
Lepidosaurs	Homalopsidae	6.58203	7.95092	1.09201	54	0.0555556	0.703704	0.425926	0.130435	0.333333	NO	3
Ray-finned Fish	Barbuccidae	5.87081	10.527	1.08951	2	0	0.5	0.5	0	NA	NO	0
Ray-finned Fish	Haemulidae	10.9255	11.4218	1.08711	134	0.0149254	0.626866	0.626866	0.0238095	0.5	NO	2
Ray-finned Fish	Cyprinodontidae	3.03907	3.73799	1.0845	132	0.333333	0.477273	0.477273	0.698413	0.363636	NO	44
Ray-finned Fish	Neoscopelidae	28.3095	29.1436	1.0839	6	0	1	1	0	NA	NO	0
Mammals	Capromyidae	2.12598	2.7291	1.08245	11	0.727273	0.909091	0.909091	0.8	1	NO	8
Birds	Tinamidae	10.6597	11.6173	1.08109	47	0.12766	1	1	0.12766	1	NO	6
Lepidosaurs	Crotaphytidae	6.00205	6.49006	1.07882	12	0.25	1	1	0.25	0.666667	NO	3
Birds	Tytonidae	6.30817	7.53907	1.06884	16	0.3125	1	0.9375	0.333333	0.8	NO	5
Lepidosaurs	Typhlopidae	4.29327	5.59495	1.06718	272	0.0919118	0.6875	0.408088	0.225225	0.36	NO	25
Ray-finned Fish	Pseudopimelodidae	4.45279	5.49477	1.06567	39	0	0.128205	0.128205	0	NA	NO	0
Ray-finned Fish	Balistidae	5.46095	6.10064	1.06246	43	0.0465116	0.302326	0.302326	0.153846	1	NO	2
Testudines	Kinosternidae	5.97326	6.85872	1.0606	27	0.111111	0.851852	0.740741	0.15	0.333333	NO	3
Lepidosaurs	Teiidae	6.20452	7.27797	1.05481	160	0.075	0.66875	0.63125	0.118812	0.666667	NO	12
Ray-finned Fish	Nandidae	6.41292	9.09342	1.05237	9	0	0.555556	0.555556	0	NA	NO	0
Ray-finned Fish	Profundulidae	3.9919	4.73383	1.04537	9	0.222222	0.222222	0.222222	1	0.5	NO	2
Ray-finned Fish	Gonostomatidae	15.565	17.5415	1.04507	31	0	0.903226	0.903226	0	NA	NO	0
Mammals	Acrobatidae	10.6514	13.6721	1.04167	3	0	0.666667	0.666667	0	NA	NO	0
Birds	Platylophidae	7.84803	7.90275	1.04122	1	0	1	1	0	NA	NO	0
Birds	Sulidae	5.06117	5.48686	1.04038	10	0.2	1	1	0.2	1	NO	2
Ray-finned Fish	Pempheridae	3.39531	5.11303	1.03456	78	0	0.025641	0.025641	0	NA	NO	0
Ray-finned Fish	Percidae	6.41088	6.99587	1.03272	238	0.243697	0.928571	0.928571	0.262443	0.862069	NO	58
Amphibians	Sirenidae	14.0238	15.6478	1.02978	5	0	0.8	0.8	0	NA	NO	0
Birds	Pelecanidae	13.3358	14.0719	1.02721	8	0	1	1	0	NA	NO	0
Lepidosaurs	Psammophiidae	5.43034	6.27129	1.02564	56	0	0.303571	0.303571	0	NA	NO	0
Lepidosaurs	Cordylidae	10.3644	11.2951	1.02518	69	0.0434783	0.869565	0.84058	0.0517241	0.666667	NO	3
Mammals	Caenolestidae	7.68087	8.22206	1.02303	7	0.428571	1	1	0.428571	1	NO	3
Ray-finned Fish	Pomacentridae	5.80389	6.46927	1.02175	400	0.0225	0.3075	0.3075	0.0731707	0.666667	NO	9
Ray-finned Fish	Ariommatidae	5.72705	7.91277	1.01791	7	0	0.428571	0.428571	0	NA	NO	0
Ray-finned Fish	Chaudhuriidae	2.38046	4.55944	1.01722	10	0.3	0.6	0.6	0.5	0	NO	3
Birds	Scolopacidae	8.06892	8.46783	1.0147	91	0.131868	1	1	0.131868	0.666667	NO	12
Birds	Bernieridae	9.38765	9.66276	1.0096	11	0.0909091	1	0.909091	0.1	1	NO	1
Birds	Oreoicidae	18.4258	18.7323	1.00951	3	0	1	1	0	NA	NO	0
Ray-finned Fish	Nomeidae	9.16949	10.8364	1.00763	16	0	0.625	0.625	0	NA	NO	0
Birds	Accipitridae	5.46759	5.98465	1.00657	248	0.221774	1	0.995968	0.222672	0.745455	NO	55
Ray-finned Fish	Plotosidae	4.28068	5.67135	1.0049	42	0.0952381	0.52381	0.52381	0.181818	1	NO	4
Mammals	Erinaceidae	5.51784	5.89907	1.0048	24	0.125	1	0.958333	0.130435	0.666667	NO	3
Birds	Mohouidae	5.65332	6.8565	1.00348	3	0.333333	1	1	0.333333	1	NO	1
Ray-finned Fish	Pangasiidae	4.66332	5.40342	1.00265	29	0.137931	0.655172	0.655172	0.210526	0.75	NO	4
Ray-finned Fish	Nototheniidae	3.6011	4.61584	0.998054	53	0	0.0377358	0.0377358	0	NA	NO	0
Mammals	Hylobatidae	1.19814	1.71923	0.998042	20	1	1	1	1	1	YES	20
Birds	Gaviidae	17.5818	17.9385	0.996878	5	0	1	1	0	NA	NO	0
Mammals	Furipterididae	3.61331	8.67451	0.989477	2	0.5	1	1	0.5	1	NO	1
Ray-finned Fish	Tetragonuridae	12.8157	13.1606	0.985234	3	0	0.666667	0.666667	0	NA	NO	0
Mammals	Potamogalidae	10.2953	12.4531	0.983273	3	0.333333	1	1	0.333333	1	NO	1
Ray-finned Fish	Symphysanodontidae	3.75688	5.73957	0.980469	13	0	0.153846	0.153846	0	NA	NO	0
Amphibians	Pelodryadidae	6.41336	7.77913	0.975622	207	0.0144928	0.589372	0.487923	0.029703	0	NO	3
Ray-finned Fish	Cynoglossidae	5.72325	6.79107	0.974578	145	0.00689655	0.406897	0.406897	0.0169492	0	NO	1
Lepidosaurs	Viperidae	5.01276	5.73143	0.974275	361	0.144044	0.592798	0.542936	0.265306	0.269231	NO	52
Ray-finned Fish	Bathyclupeidae	3.92377	4.87054	0.968882	7	0	0.142857	0.142857	0	NA	NO	0
Birds	Corcoracidae	17.3433	17.7985	0.968735	2	0	1	1	0	NA	NO	0
Ray-finned Fish	Nemipteridae	8.35499	9.21476	0.96378	68	0.0147059	0.588235	0.588235	0.025	0	NO	1
Birds	Regulidae	18.0856	18.4791	0.96214	6	0	1	1	0	NA	NO	0
Mammals	Nesomyidae	5.42276	6.34995	0.962138	68	0.161765	0.941176	0.808824	0.2	1	NO	11
Ray-finned Fish	Anoplogastridae	4.9165	7.99863	0.961998	2	0	0.5	0.5	0	NA	NO	0
Birds	Spheniscidae	5.05183	5.71774	0.961952	18	0.5	1	1	0.5	0.888889	NO	9
Ray-finned Fish	Zenarchopteridae	3.59655	4.69129	0.960196	63	0.142857	0.650794	0.650794	0.219512	0.333333	NO	9
Ray-finned Fish	Bovichtidae	2.97066	5.1804	0.960063	11	0	0.181818	0.181818	0	NA	NO	0
Ray-finned Fish	Cranoglanididae	3.0654	4.82699	0.958161	5	0.2	0.4	0.4	0.5	0	NO	1
Ray-finned Fish	Synbranchidae	2.20372	3.5114	0.958022	25	0.24	0.48	0.48	0.5	0.333333	NO	6
Ray-finned Fish	Sparidae	9.24609	9.67925	0.957763	159	0.081761	0.773585	0.773585	0.105691	0.846154	NO	13
Ray-finned Fish	Fundulidae	6.34839	7.0649	0.955694	43	0.209302	0.906977	0.906977	0.230769	0.777778	NO	9
Birds	Philepittidae	7.13894	8.44966	0.950124	4	0.25	1	1	0.25	1	NO	1
Chondrichthyes	Orectolobidae	12.3541	13.4581	0.949299	12	0	0.916667	0.833333	0	NA	NO	0
Ray-finned Fish	Centrolophidae	5.97081	6.93448	0.9461	31	0	0.354839	0.354839	0	NA	NO	0
Ray-finned Fish	Paralichthyidae	6.16988	7.40601	0.944177	109	0.00917431	0.458716	0.458716	0.02	0	NO	1
Ray-finned Fish	Ostraciidae	5.61054	6.58978	0.941725	25	0	0.28	0.28	0	NA	NO	0
Ray-finned Fish	Sternoptychidae	10.7669	11.7228	0.938817	74	0	0.743243	0.743243	0	NA	NO	0
Ray-finned Fish	Gerreidae	8.39878	9.54918	0.938112	53	0	0.584906	0.584906	0	NA	NO	0
Amphibians	Ascaphidae	10.5153	18.6499	0.936698	2	0	1	1	0	NA	NO	0
Birds	Ptiliogonatidae	16.8659	17.2788	0.935391	4	0	1	1	0	NA	NO	0
Ray-finned Fish	Ambassidae	5.75239	6.83591	0.934107	51	0.0980392	0.686275	0.686275	0.142857	0.4	NO	5
Lepidosaurs	Gymnophthalmidae	5.69339	6.62437	0.931593	257	0.0972763	0.684825	0.571984	0.170068	0.12	NO	25
Birds	Hemiprocnidae	18.8461	19.5603	0.929194	4	0	1	1	0	NA	NO	0
Ray-finned Fish	Sternopygidae	2.76936	4.34636	0.928828	46	0	0.0434783	0.0434783	0	NA	NO	0
Ray-finned Fish	Pholidae	3.93507	4.76535	0.925871	15	0	0.133333	0.133333	0	NA	NO	0
Ray-finned Fish	Vaillantellidae	4.35886	7.92518	0.923515	3	0	0.666667	0.666667	0	NA	NO	0
Mammals	Antilocapridae	16.4661	16.4763	0.91887	1	0	1	1	0	NA	NO	0
Ray-finned Fish	Scopelarchidae	7.53402	8.13051	0.917035	18	0	0.833333	0.833333	0	NA	NO	0
Ray-finned Fish	Nematistiidae	3.79811	4.57029	0.907952	1	0	0	0	NA	NA	NO	0
Ray-finned Fish	Gymnotidae	4.57065	5.45745	0.907287	41	0.0731707	0.268293	0.268293	0.272727	0.333333	NO	3
Lepidosaurs	Anomochilidae	4.44059	5.5877	0.901586	3	0	1	0.333333	0	NA	NO	0
Ray-finned Fish	Akysidae	2.67676	3.94318	0.896915	57	0.0701754	0.157895	0.157895	0.444444	0.75	NO	4
Ray-finned Fish	Merlucciidae	3.99268	5.19624	0.896908	22	0.0454545	0.409091	0.409091	0.111111	1	NO	1
Ray-finned Fish	Cetopsidae	2.98683	4.41184	0.893673	42	0	0.166667	0.166667	0	NA	NO	0
Ray-finned Fish	Pleuronectidae	3.6438	4.73904	0.890438	103	0.00970874	0.174757	0.174757	0.0555556	1	NO	1
Mammals	Equidae	1.79399	2.36209	0.889007	9	0.444444	0.777778	0.777778	0.571429	1	NO	4
Ray-finned Fish	Pimelodidae	3.07389	4.14759	0.88727	113	0.0176991	0.0619469	0.0619469	0.285714	0.5	NO	2
Ray-finned Fish	Indostomidae	5.12706	7.04279	0.882205	3	0.333333	1	1	0.333333	0	NO	1
Birds	Macrosphenidae	8.81993	9.54297	0.880616	21	0.0952381	1	0.952381	0.1	1	NO	2
Birds	Phaenicophilidae	5.95435	6.7556	0.880478	4	0.25	1	1	0.25	1	NO	1
Ray-finned Fish	Berycidae	8.34422	8.77815	0.880354	10	0	0.7	0.7	0	NA	NO	0
Birds	Charadriidae	7.10315	7.62125	0.880218	71	0.112676	1	0.985915	0.114286	1	NO	8
Mammals	Abrocomidae	1.72054	3.10839	0.877893	10	0.1	0.9	0.3	0.333333	1	NO	1
Ray-finned Fish	Diodontidae	4.52234	5.94524	0.875793	16	0	0.4375	0.4375	0	NA	NO	0
Amphibians	Odontobatrachidae	3.33108	4.70182	0.875669	5	0.6	1	1	0.6	0	NO	3
Mammals	Chrysochloridae	3.47466	4.3487	0.870079	21	0.47619	1	0.857143	0.555556	0.7	NO	10
Ray-finned Fish	Serrasalmidae	3.50202	4.32318	0.868152	98	0	0.0204082	0.0204082	0	NA	NO	0
Ray-finned Fish	Hemiodontidae	2.59652	4.15418	0.867707	31	0	0.0645161	0.0645161	0	NA	NO	0
Ray-finned Fish	Melanotaeniidae	2.82794	3.43581	0.861657	95	0.526316	0.978947	0.978947	0.537634	0.34	NO	50
Ray-finned Fish	Pentacerotidae	3.19806	3.82366	0.856593	13	0	0.153846	0.153846	0	NA	NO	0
Ray-finned Fish	Gobiidae	4.81471	5.78959	0.854644	1844	0.0563991	0.450108	0.450108	0.125301	0.394231	NO	104
Ray-finned Fish	Fistulariidae	19.0302	19.1703	0.854054	4	0	1	1	0	NA	NO	0
Ray-finned Fish	Enoplosidae	8.28013	20.1864	0.852645	1	0	1	1	0	NA	NO	0
Ray-finned Fish	Terapontidae	4.92503	5.40712	0.851182	59	0.186441	0.745763	0.745763	0.25	0.363636	NO	11
Ray-finned Fish	Acropomatidae	2.81446	4.21492	0.851092	37	0	0.162162	0.162162	0	NA	NO	0
Ray-finned Fish	Callionymidae	3.09379	4.18145	0.846693	196	0.00510204	0.0969388	0.0969388	0.0526316	0	NO	1
Ray-finned Fish	Caproidae	3.54682	4.87916	0.844762	18	0	0.166667	0.166667	0	NA	NO	0
Birds	Turnicidae	6.14439	6.9123	0.843602	18	0.222222	1	0.944444	0.235294	0.75	NO	4
Ray-finned Fish	Ailiidae	3.24292	6.23642	0.843439	1	0	1	1	0	NA	NO	0
Ray-finned Fish	Centriscidae	5.11148	6.07812	0.843402	12	0	0.666667	0.666667	0	NA	NO	0
Lepidosaurs	Atractaspididae	4.16239	5.30611	0.841783	69	0	0.391304	0.333333	0	NA	NO	0
Birds	Orthonychidae	16.9322	17.2285	0.840985	3	0	1	1	0	NA	NO	0
Mammals	Eupleridae	2.66718	3.34627	0.839116	11	0.727273	0.818182	0.818182	0.888889	0.75	NO	8
Mammals	Tarsiidae	1.82211	3.02318	0.838448	13	0.846154	1	0.923077	0.916667	0.181818	NO	11
Ray-finned Fish	Stichaeidae	2.36717	3.74882	0.837933	69	0	0	0	NA	NA	NO	0
Ray-finned Fish	Hemiramphidae	3.5311	5.01881	0.836975	60	0.0166667	0.283333	0.283333	0.0588235	0	NO	1
Ray-finned Fish	Auchenipteridae	3.23979	4.41901	0.836611	120	0	0.116667	0.116667	0	NA	NO	0
Ray-finned Fish	Derichthyidae	14.7252	15.6658	0.834566	3	0	1	1	0	NA	NO	0
Mammals	Tayassuidae	2.19492	2.4571	0.827663	5	0.4	0.6	0.6	0.666667	1	NO	2
Birds	Anhingidae	12.386	12.9263	0.82617	4	0	1	1	0	NA	NO	0
Ray-finned Fish	Mullidae	7.92923	9.25601	0.825996	86	0.0232558	0.686047	0.686047	0.0338983	0	NO	2
Ray-finned Fish	Monocentridae	9.91898	10.6918	0.825731	4	0	0.75	0.75	0	NA	NO	0
Mammals	Peramelidae	3.82632	4.32373	0.823966	19	0.421053	0.947368	0.894737	0.470588	0.625	NO	8
Amphibians	Scaphiopodidae	13.4866	13.8964	0.821567	7	0	1	1	0	NA	NO	0
Birds	Cuculidae	9.796	10.3044	0.82149	149	0.0738255	1	1	0.0738255	0.909091	NO	11
Ray-finned Fish	Cyprinidae	3.81201	4.60809	0.813875	3133	0.174274	0.557613	0.557613	0.312536	0.393773	NO	546
Ray-finned Fish	Cyclopteridae	2.31262	3.59731	0.811867	27	0	0	0	NA	NA	NO	0
Ray-finned Fish	Soleidae	3.41597	4.67207	0.811416	179	0.0167598	0.268156	0.268156	0.0625	0	NO	3
Ray-finned Fish	Apistidae	2.5681	5.4057	0.810223	3	0	0.333333	0.333333	0	NA	NO	0
Mammals	Ursidae	3.61147	3.74749	0.809118	8	0.75	1	1	0.75	0.833333	NO	6
Lepidosaurs	Tropiduridae	6.34031	7.13853	0.808817	136	0.102941	0.845588	0.757353	0.135922	0.142857	NO	14
Ray-finned Fish	Centrarchidae	7.82962	8.0779	0.808566	38	0.0263158	0.842105	0.842105	0.03125	1	NO	1
Ray-finned Fish	Scombridae	9.16593	9.56188	0.806809	54	0.0925926	0.796296	0.796296	0.116279	0.6	NO	5
Birds	Recurvirostridae	4.34216	6.07644	0.806491	7	0.142857	1	1	0.142857	1	NO	1
Ray-finned Fish	Bathydraconidae	3.14791	3.65032	0.805883	17	0	0.176471	0.176471	0	NA	NO	0
Ray-finned Fish	Batrachoididae	3.80942	5.16724	0.801474	83	0.0963855	0.46988	0.46988	0.205128	0.375	NO	8
Birds	Pardalotidae	6.75576	7.02604	0.799127	4	0.25	1	1	0.25	1	NO	1
Ray-finned Fish	Synodontidae	10.4772	11.5896	0.794734	75	0	0.786667	0.786667	0	NA	NO	0
Mammals	Moschidae	1.06092	1.84572	0.792015	7	1	1	1	1	1	NO	7
Ray-finned Fish	Saccopharyngidae	4.90705	5.67727	0.790504	10	0	0.5	0.5	0	NA	NO	0
Ray-finned Fish	Lethrinidae	11.7724	12.2396	0.788455	41	0.0243902	0.878049	0.878049	0.0277778	1	NO	1
Ray-finned Fish	Molidae	8.09642	8.81579	0.786154	5	0.2	0.6	0.6	0.333333	0	NO	1
Lepidosaurs	Opluridae	10.5442	11.7715	0.785013	8	0	0.875	0.875	0	NA	NO	0
Birds	Zeledoniidae	14.8077	14.8077	0.784905	1	0	1	1	0	NA	NO	0
Ray-finned Fish	Ceratiidae	15.1988	15.2684	0.784014	4	0	1	1	0	NA	NO	0
Ray-finned Fish	Agonidae	3.03086	4.01425	0.783316	46	0	0.0434783	0.0434783	0	NA	NO	0
Ray-finned Fish	Bryconidae	3.81368	4.67416	0.782252	49	0.102041	0.469388	0.469388	0.217391	0.2	NO	5
Birds	Ardeidae	9.22837	9.70177	0.780666	64	0.140625	1	1	0.140625	0.666667	NO	9
Ray-finned Fish	Chlorophthalmidae	10.185	11.2143	0.780666	17	0	0.764706	0.764706	0	NA	NO	0
Ray-finned Fish	Microdesmidae	4.77711	5.77236	0.780574	89	0.011236	0.382022	0.382022	0.0294118	0	NO	1
Ray-finned Fish	Engraulidae	7.82441	8.93039	0.775471	150	0.0266667	0.66	0.66	0.040404	0.5	NO	4
Ray-finned Fish	Sciaenidae	5.60999	6.56032	0.773454	286	0.048951	0.692308	0.692308	0.0707071	0.571429	NO	14
Ray-finned Fish	Peristediidae	4.23877	5.22748	0.772824	45	0	0.311111	0.311111	0	NA	NO	0
Ray-finned Fish	Kuhliidae	3.53574	4.11009	0.77152	13	0.0769231	0.307692	0.307692	0.25	0	NO	1
Birds	Psophodidae	8.5518	8.96035	0.768895	5	0	1	0.8	0	NA	NO	0
Ray-finned Fish	Chirocentridae	15.9549	17.4436	0.767023	2	0	1	1	0	NA	NO	0
Birds	Eurylaimidae	5.58844	5.92083	0.766297	12	0.25	1	1	0.25	0.333333	NO	3
Ray-finned Fish	Trichiuridae	2.77085	4.18868	0.766176	45	0	0.2	0.2	0	NA	NO	0
Ray-finned Fish	Percophidae	2.86763	4.18074	0.765393	50	0	0.2	0.2	0	NA	NO	0
Birds	Todidae	15.1123	15.4745	0.764866	5	0	1	1	0	NA	NO	0
Lepidosaurs	Phrynosomatidae	7.35001	7.81182	0.762421	162	0.0987654	0.790123	0.753086	0.131148	0.3125	NO	16
Ray-finned Fish	Scatophagidae	6.46811	8.48306	0.760806	4	0	0.75	0.75	0	NA	NO	0
Ray-finned Fish	Radiicephalidae	17.2571	17.5873	0.758818	1	0	1	1	0	NA	NO	0
Ray-finned Fish	Rondeletiidae	11.1426	13.0702	0.754277	2	0	1	1	0	NA	NO	0
Ray-finned Fish	Pristolepididae	5.09089	6.53012	0.753519	8	0	0.375	0.375	0	NA	NO	0
Birds	Anhimidae	10.295	11.1314	0.751815	3	0	1	1	0	NA	NO	0
Birds	Phaethontidae	14.2546	14.8575	0.749828	3	0	1	1	0	NA	NO	0
Ray-finned Fish	Ariidae	4.0504	4.83699	0.747946	153	0.0457516	0.392157	0.392157	0.116667	0.428571	NO	7
Birds	Urocynchramidae	18.1979	18.1997	0.745066	1	0	1	1	0	NA	NO	0
Ray-finned Fish	Catostomidae	5.39033	5.60729	0.744942	77	0.168831	0.844156	0.844156	0.2	0.538462	NO	13
Ray-finned Fish	Iguanodectidae	2.53373	3.88174	0.743451	32	0	0.1875	0.1875	0	NA	NO	0
Lepidosaurs	Cyclocoridae	4.66037	6.35104	0.741259	7	0.142857	1	0.857143	0.166667	0	NO	1
Ray-finned Fish	Synaphobranchidae	2.77645	3.94435	0.73869	39	0	0.205128	0.205128	0	NA	NO	0
Ray-finned Fish	Trachipteridae	12.5097	13.6014	0.736799	10	0	0.9	0.9	0	NA	NO	0
Ray-finned Fish	Melamphaidae	6.90796	7.56688	0.736654	66	0	0.636364	0.636364	0	NA	NO	0
Mammals	Iniidae	1.41973	2.2917	0.736226	3	0.333333	0.333333	0.333333	1	1	NO	1
Ray-finned Fish	Halosauridae	6.67344	7.92526	0.735067	16	0	0.625	0.625	0	NA	NO	0
Ray-finned Fish	Bathysauridae	14.9544	16.7657	0.735018	2	0	1	1	0	NA	NO	0
Ray-finned Fish	Nettastomatidae	3.74599	4.78852	0.732226	42	0	0.309524	0.309524	0	NA	NO	0
Lepidosaurs	Pythonidae	4.95393	5.39501	0.731781	41	0.0731707	0.560976	0.536585	0.136364	0.333333	NO	3
Ray-finned Fish	Citharinidae	7.67585	9.82672	0.72873	8	0	0.875	0.875	0	NA	NO	0
Ray-finned Fish	Samaridae	2.25955	3.22738	0.725542	28	0	0.0714286	0.0714286	0	NA	NO	0
Ray-finned Fish	Tarumaniidae	2.82043	3.78671	0.72282	1	0	0	0	NA	NA	NO	0
Birds	Semnornithidae	6.81752	8.20216	0.719731	2	0	1	1	0	NA	NO	0
Ray-finned Fish	Psilorhynchidae	2.80369	3.72408	0.71543	28	0.0714286	0.285714	0.285714	0.25	0	NO	2
Ray-finned Fish	Trichonotidae	3.31132	4.49238	0.715001	10	0	0.3	0.3	0	NA	NO	0
Ray-finned Fish	Ipnopidae	8.92134	9.74875	0.714299	30	0	0.833333	0.833333	0	NA	NO	0
Mammals	Atelidae	1.08925	1.57222	0.713071	25	0.64	0.88	0.88	0.727273	0.625	NO	16
Ray-finned Fish	Moronidae	12.5929	13.033	0.713061	6	0	1	1	0	NA	NO	0
Mammals	Pseudocheiridae	4.3108	5.27327	0.711107	20	0.2	0.9	0.9	0.222222	0.5	NO	4
Ray-finned Fish	Lebiasinidae	2.30255	3.37374	0.710188	77	0.025974	0.168831	0.168831	0.153846	0.5	NO	2
Ray-finned Fish	Ctenoluciidae	2.63553	4.58405	0.708303	7	0	0.285714	0.285714	0	NA	NO	0
Birds	Pomatostomidae	13.5873	13.8223	0.70628	5	0	1	1	0	NA	NO	0
Ray-finned Fish	Echeneidae	11.1121	11.3778	0.705508	8	0	0.875	0.875	0	NA	NO	0
Ray-finned Fish	Pegasidae	3.29935	5.0538	0.704165	6	0	0.5	0.5	0	NA	NO	0
Birds	Burhinidae	8.12683	9.27054	0.701864	10	0	1	1	0	NA	NO	0
Ray-finned Fish	Kyphosidae	2.97018	3.8369	0.700676	54	0.0185185	0.222222	0.222222	0.0833333	0	NO	1
Ray-finned Fish	Draconettidae	2.41192	3.16317	0.700289	15	0	0.0666667	0.0666667	0	NA	NO	0
Ray-finned Fish	Triacanthodidae	2.56266	3.97687	0.699295	23	0	0.217391	0.217391	0	NA	NO	0
Ray-finned Fish	Alestidae	3.47818	5.01857	0.696315	119	0.109244	0.764706	0.764706	0.142857	0.384615	NO	13
Ray-finned Fish	Heteropneustidae	4.29577	5.88586	0.694889	5	0	0.4	0.4	0	NA	NO	0
Ray-finned Fish	Kraemeriidae	5.68687	6.72204	0.693206	9	0	0.666667	0.666667	0	NA	NO	0
Mammals	Dasyuridae	5.78203	6.05716	0.691667	76	0.118421	0.921053	0.881579	0.134328	0.888889	NO	9
Ray-finned Fish	Sisoridae	3.0128	3.83457	0.69131	220	0.0954545	0.327273	0.327273	0.291667	0.428571	NO	21
Ray-finned Fish	Tetrarogidae	2.58567	3.85979	0.691072	41	0	0.170732	0.170732	0	NA	NO	0
Ray-finned Fish	Bagridae	3.47726	4.27186	0.690122	235	0.093617	0.442553	0.442553	0.211538	0.318182	NO	22
Ray-finned Fish	Amphiliidae	2.70843	4.17242	0.689819	98	0.112245	0.510204	0.510204	0.22	0.272727	NO	11
Birds	Donacobiidae	16.6635	16.7678	0.68667	1	0	1	1	0	NA	NO	0
Ray-finned Fish	Phallostethidae	2.08809	3.25355	0.68479	23	0.130435	0.391304	0.391304	0.333333	0	NO	3
Ray-finned Fish	Pinguipedidae	2.27483	3.2806	0.68207	90	0	0.0666667	0.0666667	0	NA	NO	0
Ray-finned Fish	Uranoscopidae	2.93921	3.93797	0.676621	53	0	0.264151	0.264151	0	NA	NO	0
Birds	Vangidae	6.18981	6.88142	0.671183	40	0.2	1	1	0.2	0.5	NO	8
Ray-finned Fish	Chlopsidae	3.27244	4.29453	0.670787	25	0	0.36	0.36	0	NA	NO	0
Ray-finned Fish	Paralepididae	7.40719	8.19661	0.669675	58	0	0.793103	0.793103	0	NA	NO	0
Ray-finned Fish	Heterenchelyidae	4.22215	5.20158	0.665835	8	0	0.625	0.625	0	NA	NO	0
Ray-finned Fish	Parodontidae	2.1317	2.93048	0.655591	32	0.03125	0.125	0.125	0.25	0	NO	1
Mammals	Phalangeridae	2.48786	3.20249	0.654595	30	0.3	0.866667	0.866667	0.346154	0.555556	NO	9
Ray-finned Fish	Perryenidae	2.24829	3.11114	0.654348	1	0	0	0	NA	NA	NO	0
Mammals	Zenkerellidae	14.1595	14.1708	0.652809	1	0	1	1	0	NA	NO	0
Mammals	Leporidae	2.45158	2.8864	0.651179	67	0.298507	0.985075	0.910448	0.327869	0.4	NO	20
Ray-finned Fish	Chacidae	4.03647	4.49297	0.651117	4	0.25	0.75	0.75	0.333333	0	NO	1
Ray-finned Fish	Cepolidae	2.87403	3.49462	0.650109	45	0	0.0222222	0.0222222	0	NA	NO	0
Lepidosaurs	Varanidae	4.15331	4.59883	0.6498	81	0.0740741	0.654321	0.567901	0.130435	0.333333	NO	6
Birds	Melampittidae	10.9557	11.6821	0.645058	2	0	1	1	0	NA	NO	0
Birds	Rhinocryptidae	4.8989	5.43771	0.644955	60	0.183333	1	1	0.183333	0.545455	NO	11
Ray-finned Fish	Characidae	2.5428	3.27105	0.64104	1139	0.0272169	0.168569	0.168569	0.161458	0.0645161	NO	31
Ray-finned Fish	Syngnathidae	4.40419	5.21701	0.64037	301	0.0598007	0.601329	0.601329	0.0994475	0.555556	NO	18
Ray-finned Fish	Achiridae	4.45818	5.54474	0.638462	35	0	0.542857	0.542857	0	NA	NO	0
Ray-finned Fish	Labridae	7.34084	7.87412	0.635882	548	0.0364964	0.764599	0.764599	0.0477327	0.4	NO	20
Birds	Bombycillidae	8.25316	8.6119	0.635808	3	0	1	1	0	NA	NO	0
Mammals	Macropodidae	2.65892	2.98342	0.633822	63	0.428571	0.984127	0.984127	0.435484	0.703704	NO	27
Ray-finned Fish	Heptapteridae	1.69849	2.5223	0.628284	214	0.0514019	0.158879	0.158879	0.323529	0.363636	NO	11
Ray-finned Fish	Psychrolutidae	2.4325	3.17617	0.627042	40	0	0.1	0.1	0	NA	NO	0
Ray-finned Fish	Coryphaenidae	9.7915	11.2921	0.625361	2	0	1	1	0	NA	NO	0
Ray-finned Fish	Telmatherinidae	2.29707	3.56829	0.625139	18	0.222222	0.944444	0.944444	0.235294	0.25	NO	4
Birds	Grallariidae	3.71629	4.28833	0.624808	55	0.290909	1	1	0.290909	0.3125	NO	16
Mammals	Emballonuridae	5.10854	5.68205	0.62412	54	0.12963	1	0.87037	0.148936	1	NO	7
Mammals	Tupaiidae	6.31894	6.53499	0.623907	22	0.0909091	1	0.772727	0.117647	0	NO	2
Ray-finned Fish	Cottidae	2.81596	3.57077	0.623746	256	0.0234375	0.265625	0.265625	0.0882353	0.166667	NO	6
Birds	Rallidae	4.14963	4.77268	0.620948	144	0.243056	1	0.986111	0.246479	0.4	NO	35
Ray-finned Fish	Dactylopteridae	9.42858	10.4031	0.618611	7	0	0.714286	0.714286	0	NA	NO	0
Ray-finned Fish	Bramidae	3.51294	4.40153	0.618564	20	0	0.45	0.45	0	NA	NO	0
Lepidosaurs	Pygopodidae	7.04541	7.37608	0.617845	45	0.0888889	1	0.933333	0.0952381	0.25	NO	4
Mammals	Octodontidae	2.28999	2.68984	0.617456	14	0.285714	1	0.785714	0.363636	1	NO	4
Ray-finned Fish	Gonorynchidae	2.0598	3.3331	0.614392	5	0	0.2	0.2	0	NA	NO	0
Mammals	Cynocephalidae	8.86267	11.7546	0.61422	2	0	1	1	0	NA	NO	0
Ray-finned Fish	Datnioididae	1.47976	2.71541	0.61239	5	0.4	1	1	0.4	0	NO	2
Birds	Trogonidae	7.80528	8.10448	0.611203	43	0.0232558	1	1	0.0232558	1	NO	1
Birds	Melanopareiidae	8.92066	9.24467	0.608982	4	0	1	1	0	NA	NO	0
Ray-finned Fish	Parabembridae	1.20938	2.66381	0.608818	2	0	0	0	NA	NA	NO	0
Ray-finned Fish	Olyridae	2.6733	3.68001	0.608625	7	0	0.285714	0.285714	0	NA	NO	0
Ray-finned Fish	Prochilodontidae	2.20252	2.90519	0.605791	21	0.047619	0.0952381	0.0952381	0.5	0	NO	1
Lepidosaurs	Corytophanidae	9.32548	10.0039	0.605333	11	0	0.818182	0.818182	0	NA	NO	0
Birds	Columbidae	3.8524	4.32399	0.604975	353	0.203966	1	0.997167	0.204545	0.388889	NO	72
Birds	Maluridae	7.68959	8.10052	0.601582	29	0.103448	1	1	0.103448	1	NO	3
Mammals	Talpidae	5.06682	5.3817	0.600033	54	0.0740741	0.759259	0.666667	0.111111	0.5	NO	4
Ray-finned Fish	Crenuchidae	2.30615	3.08472	0.596341	93	0	0.129032	0.129032	0	NA	NO	0
Ray-finned Fish	Clupeidae	5.18164	5.97698	0.596197	195	0.102564	0.784615	0.784615	0.130719	0.2	NO	20
Ray-finned Fish	Scytalinidae	1.50967	2.40259	0.595786	1	0	0	0	NA	NA	NO	0
Ray-finned Fish	Dussumieriidae	7.4219	8.13333	0.593896	9	0	0.777778	0.777778	0	NA	NO	0
Birds	Caprimulgidae	6.74753	7.27907	0.593655	98	0.0918367	1	0.979592	0.09375	0.555556	NO	9
Mammals	Echimyidae	2.9999	3.44459	0.593266	89	0.101124	0.988764	0.662921	0.152542	0.888889	NO	9
Ray-finned Fish	Myctophidae	9.49298	9.93318	0.590624	248	0	0.858871	0.858871	0	NA	NO	0
Ray-finned Fish	Muraenidae	7.40965	8.08476	0.588823	202	0	0.757426	0.757426	0	NA	NO	0
Ray-finned Fish	Amarsipidae	1.92551	2.27108	0.586537	1	0	0	0	NA	NA	NO	0
Ray-finned Fish	Moridae	2.06038	2.98075	0.585538	108	0	0.194444	0.194444	0	NA	NO	0
Ray-finned Fish	Centropomidae	10.1013	10.5979	0.584181	12	0	1	1	0	NA	NO	0
Ray-finned Fish	Chaenopsidae	6.66614	7.14463	0.581802	96	0.0625	0.8125	0.8125	0.0769231	0.333333	NO	6
Mammals	Dasypodidae	4.19998	5.06103	0.579891	7	0	1	0.714286	0	NA	NO	0
Mammals	Tenrecidae	5.51207	6.52275	0.578152	31	0.193548	1	0.967742	0.2	0.5	NO	6
Birds	Stenostiridae	11.8766	12.3443	0.576812	9	0	1	1	0	NA	NO	0
Birds	Psittacidae	3.2357	3.58936	0.574099	379	0.282322	1	1	0.282322	0.457944	NO	107
Ray-finned Fish	Bembridae	1.46723	2.54535	0.572195	9	0	0	0	NA	NA	NO	0
Ray-finned Fish	Macrouridae	2.26728	3.09286	0.571355	406	0.00246305	0.150246	0.150246	0.0163934	1	NO	1
Lepidosaurs	Elapidae	4.1783	4.74618	0.571049	377	0.0636605	0.779841	0.67374	0.0944882	0.208333	NO	24
Mammals	Spalacidae	3.11901	3.63579	0.570672	28	0.214286	0.821429	0.714286	0.3	0.666667	NO	6
Mammals	Macroscelididae	6.05182	6.63099	0.569822	20	0.1	0.95	0.75	0.133333	0	NO	2
Birds	Cotingidae	4.41259	4.9291	0.564853	67	0.238806	1	1	0.238806	0.375	NO	16
Birds	Ptilonorhynchidae	10.4175	10.5871	0.564771	20	0	1	1	0	NA	NO	0
Ray-finned Fish	Eschmeyeridae	1.94491	2.55698	0.564384	1	0	0	0	NA	NA	NO	0
Ray-finned Fish	Istiophoridae	2.62444	2.89715	0.562896	11	0.181818	0.545455	0.545455	0.333333	0	NO	2
Ray-finned Fish	Bregmacerotidae	3.09025	4.01793	0.562308	14	0	0.357143	0.357143	0	NA	NO	0
Birds	Calyptomenidae	7.18042	7.69278	0.561291	6	0	1	1	0	NA	NO	0
Birds	Alcidae	4.40491	4.79168	0.560025	24	0.25	1	1	0.25	0.666667	NO	6
Ray-finned Fish	Monognathidae	1.69549	2.69026	0.559336	15	0	0.133333	0.133333	0	NA	NO	0
Mammals	Cercopithecidae	1.28767	1.6133	0.558964	160	0.65	0.9125	0.9	0.722222	0.413462	NO	104
Birds	Phalacrocoracidae	3.08654	3.60133	0.558865	34	0.323529	1	1	0.323529	0.272727	NO	11
Ray-finned Fish	Protanguillidae	1.42457	2.35121	0.558558	1	0	0	0	NA	NA	NO	0
Birds	Hyliotidae	3.10509	3.73815	0.557744	4	0.25	1	1	0.25	1	NO	1
Ray-finned Fish	Scorpaenidae	4.85265	5.50763	0.557634	223	0.00896861	0.61435	0.61435	0.0145985	1	NO	2
Birds	Glareolidae	3.79548	4.78519	0.556496	17	0.117647	1	1	0.117647	0.5	NO	2
Mammals	Trichechidae	1.04617	2.32373	0.554366	3	1	1	1	1	1	NO	3
Ray-finned Fish	Bathylutichthyidae	1.28101	2.02029	0.554136	1	0	0	0	NA	NA	NO	0
Lepidosaurs	Colubridae	3.12554	3.78401	0.554034	1963	0.0748854	0.727967	0.586347	0.127715	0.0952381	NO	147
Ray-finned Fish	Sebastidae	2.04798	2.43668	0.552214	131	0.0152672	0.0610687	0.0610687	0.25	1	NO	2
Ray-finned Fish	Epigonidae	2.5651	3.3096	0.551484	45	0	0.266667	0.266667	0	NA	NO	0
Mammals	Didelphidae	4.99822	5.29704	0.548613	110	0.0727273	0.863636	0.727273	0.1	0.625	NO	8
Ray-finned Fish	Ophichthidae	2.50773	3.25538	0.548206	323	0.00619195	0.291022	0.291022	0.0212766	0	NO	2
Ray-finned Fish	Stomiidae	6.68995	7.27857	0.543047	285	0	0.764912	0.764912	0	NA	NO	0
Birds	Pittidae	4.05733	4.35101	0.541931	48	0.270833	1	0.979167	0.276596	0.307692	NO	13
Birds	Irenidae	5.13158	5.77264	0.541672	3	0	1	1	0	NA	NO	0
Mammals	Thyropteridae	3.68028	4.2778	0.541632	5	0	1	0.4	0	NA	NO	0
Ray-finned Fish	Mastacembelidae	4.11683	4.79944	0.541526	86	0.0581395	0.686047	0.686047	0.0847458	0.4	NO	5
Birds	Cnemophilidae	8.8236	9.35967	0.540437	4	0	1	1	0	NA	NO	0
Birds	Galbulidae	7.77852	8.11658	0.538606	19	0.0526316	1	1	0.0526316	0	NO	1
Birds	Cinclidae	6.34002	6.56806	0.537755	5	0.2	1	1	0.2	1	NO	1
Birds	Cracidae	1.92887	2.04872	0.5349	56	0.392857	1	1	0.392857	0.636364	NO	22
Ray-finned Fish	Anostomidae	1.82399	2.57309	0.533215	158	0.00632911	0.0822785	0.0822785	0.0769231	0	NO	1
Birds	Rhodinocichlidae	10.0408	10.1813	0.531259	1	0	1	1	0	NA	NO	0
Birds	Calcariidae	6.69488	7.41777	0.530928	6	0.166667	1	1	0.166667	1	NO	1
Ray-finned Fish	Priacanthidae	9.11505	9.70881	0.530557	19	0	0.842105	0.842105	0	NA	NO	0
Mammals	Pteropodidae	2.29386	2.82779	0.526994	190	0.368421	0.984211	0.9	0.409357	0.414286	NO	70
Ray-finned Fish	Leptoscopidae	1.34213	2.22273	0.525568	5	0	0	0	NA	NA	NO	0
Birds	Oriolidae	4.64131	4.84051	0.525258	38	0.0789474	1	0.973684	0.0810811	0.333333	NO	3
Ray-finned Fish	Plesiopidae	1.69984	2.66651	0.524883	50	0	0.12	0.12	0	NA	NO	0
Ray-finned Fish	Xenisthmidae	2.40944	3.28866	0.523336	15	0	0.4	0.4	0	NA	NO	0
Mammals	Bovidae	2.41394	2.60652	0.519859	151	0.331126	0.887417	0.874172	0.378788	0.5	NO	50
Birds	Strigidae	4.53084	4.88731	0.519278	222	0.18018	1	0.990991	0.181818	0.35	NO	40
Ray-finned Fish	Dentatherinidae	1.19479	2.06234	0.517463	1	0	0	0	NA	NA	NO	0
Birds	Mimidae	3.74101	3.97604	0.515805	34	0.176471	1	1	0.176471	1	NO	6
Mammals	Viverridae	2.49854	2.69162	0.514701	37	0.27027	0.891892	0.837838	0.322581	0.6	NO	10
Ray-finned Fish	Hypopomidae	1.42527	2.20891	0.512646	46	0	0.0652174	0.0652174	0	NA	NO	0
Birds	Pteroclidae	10.9728	11.4651	0.511351	16	0	1	1	0	NA	NO	0
Ray-finned Fish	Phosichthyidae	9.16819	9.92803	0.510886	24	0	0.958333	0.958333	0	NA	NO	0
Birds	Odontophoridae	4.72681	5.00059	0.506624	35	0.2	1	1	0.2	0.142857	NO	7
Ray-finned Fish	Apteronotidae	1.60175	2.46839	0.505788	89	0.011236	0.123596	0.123596	0.0909091	0	NO	1
Mammals	Natalidae	3.10802	3.45625	0.50315	12	0.25	0.916667	0.833333	0.3	0.666667	NO	3
Ray-finned Fish	Synanceiidae	2.83629	3.79958	0.502444	36	0	0.444444	0.444444	0	NA	NO	0
Birds	Apterygidae	1.39219	2.38893	0.499855	5	0.8	1	1	0.8	0	NO	4
Mammals	Lorisidae	1.25758	1.99852	0.499385	15	0.6	1	1	0.6	0.333333	NO	9
Ray-finned Fish	Bathylagidae	2.17902	3.06502	0.493474	22	0	0.272727	0.272727	0	NA	NO	0
Birds	Petroicidae	7.44374	7.84163	0.493308	53	0.0566038	1	0.981132	0.0576923	0.666667	NO	3
Mammals	Ziphiidae	3.75228	4.38866	0.4926	22	0.0454545	1	0.636364	0.0714286	1	NO	1
Ray-finned Fish	Zoarcidae	1.82159	2.37102	0.489495	304	0	0.0493421	0.0493421	0	NA	NO	0
Mammals	Cervidae	1.89965	2.13678	0.487541	55	0.436364	0.981818	0.8	0.545455	0.5	NO	24
Ray-finned Fish	Parascorpididae	1.11038	2.35146	0.485114	1	0	0	0	NA	NA	NO	0
Ray-finned Fish	Cichlidae	1.85974	2.41023	0.483504	1708	0.151639	0.552108	0.552108	0.274655	0.142857	NO	259
Mammals	Notoryctidae	6.11285	9.0472	0.483327	2	0	1	1	0	NA	NO	0
Mammals	Erethizontidae	2.58209	2.72908	0.480328	17	0.117647	1	0.647059	0.181818	1	NO	2
Ray-finned Fish	Myrocongridae	1.89398	2.61692	0.480087	5	0	0.2	0.2	0	NA	NO	0
Ray-finned Fish	Gnathanacanthidae	1.24891	1.97387	0.478823	1	0	0	0	NA	NA	NO	0
Ray-finned Fish	Channichthyidae	1.71953	2.00588	0.478055	25	0.04	0.04	0.04	1	0	NO	1
Birds	Malaconotidae	5.60707	5.89585	0.471755	48	0.104167	1	1	0.104167	0.6	NO	5
Birds	Sittidae	4.08812	4.49613	0.467365	32	0.1875	1	1	0.1875	0.333333	NO	6
Mammals	Cuniculidae	3.4725	5.48615	0.46655	2	0	1	1	0	NA	NO	0
Ray-finned Fish	Achiropsettidae	1.42042	1.92392	0.465697	4	0	0	0	NA	NA	NO	0
Birds	Nicatoridae	9.58941	9.92527	0.45968	3	0	1	1	0	NA	NO	0
Ray-finned Fish	Carangidae	8.14934	8.35061	0.457986	146	0.0205479	0.965753	0.965753	0.0212766	0.333333	NO	3
Birds	Conopophagidae	7.48074	7.80927	0.457246	12	0	1	1	0	NA	NO	0
Ray-finned Fish	Creediidae	1.88488	2.70655	0.45267	19	0	0.263158	0.263158	0	NA	NO	0
Ray-finned Fish	Toxotidae	4.77412	5.1204	0.446959	7	0	0.857143	0.857143	0	NA	NO	0
Ray-finned Fish	Congridae	4.45528	5.21222	0.446531	195	0	0.758974	0.758974	0	NA	NO	0
Birds	Alcedinidae	3.6163	3.87965	0.444666	120	0.141667	1	0.991667	0.142857	0.235294	NO	17
Mammals	Calomyscidae	3.98061	4.60132	0.444312	8	0	1	0.75	0	NA	NO	0
Birds	Turdidae	4.48039	4.63157	0.441844	177	0.0960452	1	1	0.0960452	0.647059	NO	17
Birds	Climacteridae	8.6851	8.78052	0.439974	7	0	1	1	0	NA	NO	0
Ray-finned Fish	Acanthuridae	5.89658	6.0755	0.439752	84	0.0119048	0.869048	0.869048	0.0136986	0	NO	1
Birds	Pycnonotidae	4.66709	4.88048	0.439002	158	0.101266	1	0.993671	0.101911	0.25	NO	16
Birds	Casuariidae	8.13304	8.32396	0.438159	4	0	1	1	0	NA	NO	0
Mammals	Hipposideridae	2.94956	3.28129	0.437846	90	0.244444	0.955556	0.811111	0.30137	0.227273	NO	22
Birds	Hirundinidae	4.192	4.57434	0.437338	89	0.0786517	1	0.977528	0.0804598	0.714286	NO	7
Mammals	Phocidae	2.27337	2.39974	0.433965	18	0.222222	1	1	0.222222	0.75	NO	4
Ray-finned Fish	Schilbeidae	2.89429	3.96839	0.429836	65	0.0461538	0.692308	0.692308	0.0666667	0.333333	NO	3
Mammals	Phocoenidae	1.40826	1.87984	0.429636	7	0.428571	1	1	0.428571	1	NO	3
Ray-finned Fish	Alepocephalidae	2.15601	2.75972	0.428727	98	0	0.357143	0.357143	0	NA	NO	0
Ray-finned Fish	Stephanoberycidae	3.1768	4.29933	0.428591	4	0	0.75	0.75	0	NA	NO	0
Birds	Alaudidae	3.8267	4.17188	0.425338	92	0.0869565	1	0.978261	0.0888889	0.625	NO	8
Mammals	Mormoopidae	4.56361	5.06433	0.424615	17	0.0588235	0.647059	0.647059	0.0909091	0	NO	1
Birds	Pachycephalidae	5.42892	5.68722	0.420146	52	0.0384615	1	1	0.0384615	0.5	NO	2
Ray-finned Fish	Microstomatidae	1.78196	2.5359	0.420006	20	0	0.25	0.25	0	NA	NO	0
Birds	Acrocephalidae	2.9365	3.12394	0.415964	54	0.296296	1	0.981481	0.301887	0.5	NO	16
Ray-finned Fish	Pristigasteridae	3.96877	4.70714	0.413387	38	0.0263158	0.684211	0.684211	0.0384615	0	NO	1
Ray-finned Fish	Salmonidae	1.23592	1.53872	0.411731	213	0.305164	0.516432	0.516432	0.590909	0.0615385	NO	65
Birds	Apodidae	5.46386	5.84062	0.410391	96	0.0625	1	0.9375	0.0666667	0.333333	NO	6
Birds	Phasianidae	2.86927	3.16111	0.408641	187	0.213904	1	1	0.213904	0.575	NO	40
Ray-finned Fish	Labrisomidae	4.58789	5.20361	0.408434	121	0.0743802	0.826446	0.826446	0.09	0.111111	NO	9
Ray-finned Fish	Serranidae	3.36152	4.13583	0.406441	550	0.0436364	0.681818	0.681818	0.064	0.166667	NO	24
Ray-finned Fish	Nemacheilidae	1.44691	1.94845	0.405516	696	0.122126	0.316092	0.316092	0.386364	0.0235294	NO	85
Ray-finned Fish	Lutjanidae	5.20111	5.59816	0.405349	113	0.0265487	0.80531	0.80531	0.032967	0	NO	3
Ray-finned Fish	Clariidae	2.11896	2.63911	0.404702	116	0.198276	0.732759	0.732759	0.270588	0.0869565	NO	23
Ray-finned Fish	Loricariidae	1.4081	1.96499	0.403753	955	0.0240838	0.134031	0.134031	0.179688	0	NO	23
Mammals	Rhinopomatidae	1.77723	2.31712	0.403047	6	0.166667	1	0.833333	0.2	1	NO	1
Mammals	Prionodontidae	6.53298	7.21054	0.402224	2	0	1	1	0	NA	NO	0
Birds	Dicruridae	4.53226	4.66369	0.402064	26	0.115385	1	1	0.115385	0.666667	NO	3
Birds	Machaerirhynchidae	8.22638	9.23355	0.402015	2	0	1	1	0	NA	NO	0
Ray-finned Fish	Omosudidae	7.24422	9.08944	0.401941	1	0	1	1	0	NA	NO	0
Mammals	Suidae	1.86682	2.08999	0.401323	17	0.529412	1	1	0.529412	0.555556	NO	9
Birds	Capitonidae	3.56922	3.77891	0.400463	18	0.166667	1	1	0.166667	0.666667	NO	3
Mammals	Balaenopteridae	2.4146	2.49512	0.400358	8	0.375	1	0.875	0.428571	0.666667	NO	3
Ray-finned Fish	Banjosidae	0.838078	1.92142	0.400235	3	0	0	0	NA	NA	NO	0
Ray-finned Fish	Diretmidae	11.0094	11.26	0.399834	4	0	1	1	0	NA	NO	0
Birds	Buphagidae	6.47175	7.46029	0.397351	2	0	1	1	0	NA	NO	0
Ray-finned Fish	Exocoetidae	2.48049	2.8633	0.396859	67	0	0.41791	0.41791	0	NA	NO	0
Ray-finned Fish	Emmelichthyidae	2.05674	2.76416	0.396503	16	0	0.3125	0.3125	0	NA	NO	0
Birds	Momotidae	6.44326	6.80709	0.395461	14	0.0714286	1	1	0.0714286	1	NO	1
Ray-finned Fish	Trichomycteridae	1.37584	1.94191	0.395329	288	0.0277778	0.145833	0.145833	0.190476	0	NO	8
Birds	Fringillidae	2.58414	2.83629	0.393983	210	0.171429	1	0.995238	0.172249	0.444444	NO	36
Mammals	Neobalaenidae	7.43312	7.46145	0.389616	1	0	1	1	0	NA	NO	0
Mammals	Mustelidae	2.90996	3.02492	0.389003	63	0.222222	0.968254	0.952381	0.233333	0.5	NO	14
Ray-finned Fish	Trachichthyidae	3.49735	3.93744	0.387282	48	0	0.645833	0.645833	0	NA	NO	0
Ray-finned Fish	Bothidae	2.81957	3.36549	0.387133	164	0	0.573171	0.573171	0	NA	NO	0
Mammals	Cricetidae	2.7264	3.00441	0.385989	782	0.112532	0.865729	0.757033	0.148649	0.534091	NO	88
Mammals	Phyllostomidae	3.46059	3.77024	0.383381	215	0.0651163	0.944186	0.776744	0.0838323	0.5	NO	14
Mammals	Megalonychidae	6.27609	7.3728	0.383335	2	0	1	1	0	NA	NO	0
Birds	Nesospingidae	8.10541	8.12573	0.382789	1	0	1	1	0	NA	NO	0
Ray-finned Fish	Grammatidae	3.26442	4.27673	0.382671	17	0	0.588235	0.588235	0	NA	NO	0
Ray-finned Fish	Claroteidae	2.24576	2.77052	0.382621	82	0.195122	0.719512	0.719512	0.271186	0.0625	NO	16
Ray-finned Fish	Notosudidae	8.13119	8.59069	0.382586	17	0	1	1	0	NA	NO	0
Ray-finned Fish	Lophiidae	4.53287	4.99493	0.381803	28	0	0.785714	0.785714	0	NA	NO	0
Ray-finned Fish	Liparidae	1.29943	1.78126	0.381691	410	0	0.00731707	0.00731707	0	NA	NO	0
Birds	Dicaeidae	5.67279	5.95988	0.379443	54	0.0555556	1	1	0.0555556	0.333333	NO	3
Birds	Emberizidae	3.82426	3.92985	0.378977	44	0.0909091	1	1	0.0909091	1	NO	4
Ray-finned Fish	Platytroctidae	2.23119	2.80621	0.378205	39	0	0.487179	0.487179	0	NA	NO	0
Ray-finned Fish	Kneriidae	2.19528	2.75133	0.376242	30	0.133333	0.633333	0.633333	0.210526	0	NO	4
Ray-finned Fish	Pomacanthidae	6.24047	6.42817	0.374643	91	0.021978	0.89011	0.89011	0.0246914	0	NO	2
Ray-finned Fish	Pseudochromidae	1.88497	2.44641	0.374416	152	0.00657895	0.421053	0.421053	0.015625	0	NO	1
Birds	Corvidae	3.25707	3.47233	0.372742	131	0.137405	1	1	0.137405	0.333333	NO	18
Mammals	Sminthidae	1.43137	1.80796	0.371394	15	0.266667	1	0.866667	0.307692	0.25	NO	4
Ray-finned Fish	Argentinidae	1.76017	2.40809	0.370886	27	0	0.259259	0.259259	0	NA	NO	0
Chondrichthyes	Callorhinchidae	6.5353	7.03023	0.368346	3	0.333333	1	1	0.333333	0	NO	1
Mammals	Soricidae	2.0226	2.41529	0.36687	447	0.154362	0.932886	0.702461	0.219745	0.289855	NO	69
Mammals	Rhinonycteridae	4.27225	4.56163	0.366474	9	0.111111	0.888889	0.666667	0.166667	0	NO	1
Ray-finned Fish	Monacanthidae	4.04101	4.53719	0.36523	107	0.0186916	0.747664	0.747664	0.025	0	NO	2
Ray-finned Fish	Anomalopidae	1.56822	2.248	0.365146	9	0	0.444444	0.444444	0	NA	NO	0
Ray-finned Fish	Callanthiidae	1.03664	1.67011	0.363724	16	0	0.0625	0.0625	0	NA	NO	0
Ray-finned Fish	Curimatidae	1.08864	1.68876	0.361222	106	0.00943396	0.113208	0.113208	0.0833333	0	NO	1
Ray-finned Fish	Evermannellidae	7.8852	8.35952	0.361174	8	0	1	1	0	NA	NO	0
Ray-finned Fish	Tetrabrachiidae	5.24019	6.46758	0.360853	2	0	1	1	0	NA	NO	0
Ray-finned Fish	Polymixiidae	3.85393	5.12569	0.357507	10	0	0.7	0.7	0	NA	NO	0
Ray-finned Fish	Tetraodontidae	3.77826	4.3341	0.356116	200	0.055	0.765	0.765	0.0718954	0.0909091	NO	11
Birds	Falconidae	4.48679	4.70859	0.353815	64	0.109375	1	1	0.109375	0.142857	NO	7
Ray-finned Fish	Opistognathidae	1.58389	2.08997	0.353753	83	0	0.337349	0.337349	0	NA	NO	0
Ray-finned Fish	Carapidae	2.38553	2.95952	0.353642	36	0	0.638889	0.638889	0	NA	NO	0
Mammals	Anomaluridae	4.33108	4.91758	0.350562	6	0	1	0.833333	0	NA	NO	0
Birds	Troglodytidae	4.24544	4.42012	0.349975	93	0.0860215	1	1	0.0860215	0.375	NO	8
Birds	Muscicapidae	4.20564	4.41989	0.349958	335	0.0985075	1	0.997015	0.0988024	0.515152	NO	33
Mammals	Vespertilionidae	2.38148	2.79832	0.348179	504	0.105159	0.886905	0.674603	0.155882	0.339623	NO	53
Mammals	Castoridae	4.05665	6.62662	0.347807	2	0	1	1	0	NA	NO	0
Mammals	Heteromyidae	3.01952	3.2221	0.347169	66	0.151515	0.954545	0.939394	0.16129	0.7	NO	10
Mammals	Caviidae	2.87527	3.38922	0.346767	21	0.047619	0.952381	0.714286	0.0666667	1	NO	1
Birds	Phoeniculidae	7.56182	7.95604	0.34436	8	0	1	1	0	NA	NO	0
Ray-finned Fish	Scaridae	4.62626	4.87243	0.344029	100	0.02	0.87	0.87	0.0229885	0	NO	2
Birds	Numididae	4.70126	4.94347	0.342937	8	0.125	1	1	0.125	0	NO	1
Birds	Meliphagidae	4.97232	5.2062	0.341775	192	0.0520833	1	0.994792	0.052356	0.5	NO	10
Mammals	Muridae	2.3142	2.72658	0.341724	821	0.151035	0.930572	0.736906	0.204959	0.25	NO	124
Mammals	Ochotonidae	3.27104	3.48594	0.34127	30	0.133333	0.966667	0.933333	0.142857	0.75	NO	4
Birds	Upupidae	5.32568	6.99967	0.341201	2	0	1	1	0	NA	NO	0
Birds	Campephagidae	4.18565	4.33963	0.34057	99	0.0909091	1	0.979798	0.0927835	0.111111	NO	9
Birds	Melanocharitidae	7.37212	7.60627	0.339113	11	0	1	1	0	NA	NO	0
Birds	Paridae	5.95144	6.1015	0.338648	61	0.0327869	1	1	0.0327869	0	NO	2
Birds	Thamnophilidae	4.01879	4.25286	0.337713	242	0.128099	1	1	0.128099	0.258065	NO	31
Ray-finned Fish	Cheimarrichthyidae	0.642449	1.42445	0.337488	1	1	1	1	1	0	NO	1
Ray-finned Fish	Aploactinidae	0.94688	1.51935	0.336377	48	0	0.0833333	0.0833333	0	NA	NO	0
Ray-finned Fish	Lobotidae	5.4603	5.84763	0.335317	2	0	1	1	0	NA	NO	0
Ray-finned Fish	Holocentridae	4.26132	4.6217	0.33446	86	0.0232558	0.709302	0.709302	0.0327869	0	NO	2
Birds	Rheidae	2.97233	3.55463	0.334167	3	0	1	1	0	NA	NO	0
Birds	Mitrospingidae	6.27568	6.5266	0.333617	4	0	1	1	0	NA	NO	0
Birds	Monarchidae	1.90749	2.12916	0.333421	104	0.221154	1	1	0.221154	0.304348	NO	23
Birds	Sturnidae	3.71785	3.85817	0.331611	123	0.130081	1	1	0.130081	0.25	NO	16
Ray-finned Fish	Austroglanididae	1.13968	1.59244	0.330993	3	0.333333	1	1	0.333333	0	NO	1
Birds	Tityridae	4.75748	5.00132	0.330507	49	0.0816327	1	0.979592	0.0833333	0.25	NO	4
Mammals	Procyonidae	3.28783	3.44125	0.33023	14	0.142857	1	1	0.142857	0.5	NO	2
Birds	Bucconidae	5.61337	5.99483	0.329416	38	0.0263158	1	1	0.0263158	0	NO	1
Ray-finned Fish	Elopidae	2.41514	2.73808	0.328658	7	0	0.428571	0.428571	0	NA	NO	0
Birds	Acanthizidae	6.12585	6.27445	0.328451	64	0.015625	1	1	0.015625	0	NO	1
Birds	Motacillidae	3.31867	3.55438	0.328183	66	0.121212	1	0.984848	0.123077	0.25	NO	8
Ray-finned Fish	Aulostomidae	5.53043	5.79311	0.326357	3	0	1	1	0	NA	NO	0
Ray-finned Fish	Scomberesocidae	1.57824	1.64539	0.326136	5	0	0.4	0.4	0	NA	NO	0
Mammals	Tragulidae	2.9906	3.39843	0.322483	10	0.1	1	0.7	0.142857	0	NO	1
Mammals	Gliridae	2.8782	3.44701	0.321829	29	0.0689655	1	0.62069	0.111111	0	NO	2
Birds	Remizidae	6.39333	6.60376	0.320392	11	0	1	1	0	NA	NO	0
Mammals	Geomyidae	2.43512	2.55553	0.320257	41	0.0731707	0.853659	0.853659	0.0857143	1	NO	3
Birds	Parulidae	2.71598	2.79776	0.318858	122	0.114754	1	1	0.114754	0.357143	NO	14
Ray-finned Fish	Mochokidae	2.12967	2.41324	0.318255	221	0.167421	0.710407	0.710407	0.235669	0.0810811	NO	37
Ray-finned Fish	Chaetodontidae	4.41517	4.61857	0.318158	131	0	0.908397	0.908397	0	NA	NO	0
Birds	Indicatoridae	4.42195	4.77497	0.31599	16	0	1	1	0	NA	NO	0
Ray-finned Fish	Malapteruridae	2.69338	2.98022	0.313033	21	0.0952381	0.714286	0.714286	0.133333	0	NO	2
Ray-finned Fish	Lophichthyidae	4.4382	7.38507	0.309441	1	0	1	1	0	NA	NO	0
Mammals	Felidae	1.61278	1.7663	0.309364	42	0.428571	0.904762	0.904762	0.473684	0.555556	NO	18
Mammals	Otariidae	1.32007	1.47605	0.307633	15	0.333333	1	1	0.333333	0.6	NO	5
Ray-finned Fish	Odacidae	6.07277	6.57136	0.305696	12	0	0.916667	0.916667	0	NA	NO	0
Lepidosaurs	Liolaemidae	1.94824	2.19649	0.305299	318	0.147799	0.877358	0.814465	0.181467	0.0212766	NO	47
Mammals	Pedetidae	4.1587	5.97141	0.304809	2	0	1	1	0	NA	NO	0
Birds	Aegithinidae	4.42257	4.79884	0.304629	4	0	1	1	0	NA	NO	0
Birds	Cardinalidae	4.96679	5.09425	0.304473	52	0.0192308	1	1	0.0192308	1	NO	1
Ray-finned Fish	Clinidae	3.7492	4.03509	0.29549	88	0.0340909	0.920455	0.920455	0.037037	0.333333	NO	3
Birds	Trochilidae	3.2738	3.49254	0.294755	366	0.10929	1	0.997268	0.109589	0.425	NO	40
Mammals	Nycteridae	2.21364	2.80355	0.293864	16	0.0625	1	0.75	0.0833333	0	NO	1
Mammals	Kogiidae	3.54492	5.57094	0.292752	2	0	1	1	0	NA	NO	0
Ray-finned Fish	Ammodytidae	0.990047	1.43463	0.289409	31	0	0.16129	0.16129	0	NA	NO	0
Ray-finned Fish	Eurypharyngidae	3.93932	6.25283	0.286726	1	0	1	1	0	NA	NO	0
Birds	Pellorneidae	3.16426	3.36316	0.286122	64	0.140625	1	0.984375	0.142857	0	NO	9
Mammals	Dipodidae	2.9928	3.15295	0.286076	36	0	0.916667	0.75	0	NA	NO	0
Mammals	Canidae	1.6783	1.87998	0.285941	38	0.131579	0.947368	0.947368	0.138889	0.8	NO	5
Birds	Platysteiridae	4.38292	4.55583	0.285889	34	0.0294118	1	1	0.0294118	1	NO	1
Ray-finned Fish	Gobiesocidae	1.47782	1.85255	0.284656	168	0.0654762	0.458333	0.458333	0.142857	0	NO	11
Ray-finned Fish	Lepisosteidae	3.07739	3.73798	0.283547	7	0	0.857143	0.857143	0	NA	NO	0
Birds	Icteridae	2.9267	3.04757	0.280402	114	0.131579	1	1	0.131579	0.4	NO	15
Birds	Paradisaeidae	3.88289	3.98414	0.279876	41	0.0487805	1	1	0.0487805	1	NO	2
Mammals	Sciuridae	2.36863	2.63377	0.275117	298	0.100671	0.939597	0.825503	0.121951	0.5	NO	30
Ray-finned Fish	Siganidae	4.018	4.11209	0.274212	29	0.0344828	0.896552	0.896552	0.0384615	0	NO	1
Mammals	Hyaenidae	3.15768	3.35695	0.270744	4	0	1	1	0	NA	NO	0
Birds	Anatidae	2.66333	2.75994	0.270589	165	0.187879	1	1	0.187879	0.354839	NO	31
Birds	Meropidae	5.08423	5.26558	0.268571	31	0	1	1	0	NA	NO	0
Birds	Certhiidae	4.8144	4.99906	0.267044	9	0	1	1	0	NA	NO	0
Birds	Laniidae	3.241	3.58013	0.267037	33	0.0606061	1	1	0.0606061	1	NO	2
Mammals	Cebidae	0.892989	1.17152	0.266197	89	0.393258	0.977528	0.94382	0.416667	0.2	NO	35
Birds	Laridae	2.16054	2.30842	0.264079	100	0.15	1	1	0.15	0.733333	NO	15
Ray-finned Fish	Anotopteridae	5.67266	5.95784	0.262387	3	0	1	1	0	NA	NO	0
Birds	Coraciidae	4.8075	4.95881	0.261693	13	0	1	1	0	NA	NO	0
Birds	Locustellidae	2.78133	2.99559	0.259514	63	0.15873	1	1	0.15873	0.1	NO	10
Ray-finned Fish	Pantodontidae	1.31623	5.34027	0.259023	1	0	1	1	0	NA	NO	0
Ray-finned Fish	Ophidiidae	2.20922	2.5579	0.258911	258	0	0.709302	0.709302	0	NA	NO	0
Ray-finned Fish	Dactyloscopidae	2.8346	3.12394	0.258247	48	0.104167	0.895833	0.895833	0.116279	0	NO	5
Birds	Paramythiidae	5.558	5.81608	0.255946	3	0	1	1	0	NA	NO	0
Ray-finned Fish	Gymnarchidae	1.31623	5.46539	0.255805	1	0	1	1	0	NA	NO	0
Ray-finned Fish	Harpagiferidae	1.0487	1.25845	0.255074	11	0	0.0909091	0.0909091	0	NA	NO	0
Birds	Sylviidae	3.79894	3.9506	0.25349	69	0.0869565	1	1	0.0869565	0.166667	NO	6
Birds	Tyrannidae	3.42102	3.61463	0.253471	449	0.0690423	1	1	0.0690423	0.258065	NO	31
Birds	Neosittidae	5.26115	5.79761	0.253391	3	0	1	1	0	NA	NO	0
Ray-finned Fish	Blenniidae	3.51421	3.77801	0.252301	401	0.0648379	0.917706	0.917706	0.0706522	0.0384615	NO	26
Ray-finned Fish	Caesionidae	5.38721	5.56846	0.249426	23	0	0.826087	0.826087	0	NA	NO	0
Birds	Formicariidae	4.54387	4.77024	0.246527	12	0	1	1	0	NA	NO	0
Ray-finned Fish	Mormyridae	1.94588	2.28151	0.242823	229	0.0742358	0.641921	0.641921	0.115646	0	NO	17
Ray-finned Fish	Bythitidae	1.23934	1.55638	0.242753	212	0.0518868	0.599057	0.599057	0.0866142	0.272727	NO	11
Ray-finned Fish	Distichodontidae	2.3744	2.7015	0.241634	102	0.0882353	0.764706	0.764706	0.115385	0	NO	9
Ray-finned Fish	Triglidae	1.41482	1.76167	0.241275	125	0.016	0.408	0.408	0.0392157	0	NO	2
Ray-finned Fish	Plectrogeniidae	1.29749	2.00274	0.23828	2	0	0.5	0.5	0	NA	NO	0
Mammals	Dasyproctidae	1.34148	1.62417	0.234918	15	0.133333	1	0.666667	0.2	0	NO	2
Ray-finned Fish	Astroblepidae	0.790182	1.14664	0.232192	67	0.0895522	0.343284	0.343284	0.26087	0	NO	6
Ray-finned Fish	Tripterygiidae	3.15055	3.34547	0.230697	178	0.0393258	0.910112	0.910112	0.0432099	0	NO	7
Mammals	Molossidae	1.80247	2.10503	0.23054	125	0.096	0.92	0.728	0.131868	0.0833333	NO	12
Birds	Promeropidae	1.31145	3.14111	0.230454	2	0	1	1	0	NA	NO	0
Birds	Scotocercidae	4.42746	4.64026	0.22894	37	0	1	1	0	NA	NO	0
Birds	Cisticolidae	2.77447	2.99233	0.227241	161	0.068323	1	0.975155	0.0700637	0.272727	NO	11
Mammals	Eschrichtiidae	4.05361	4.11181	0.226372	1	0	1	1	0	NA	NO	0
Mammals	Miniopteridae	1.49907	1.7165	0.224596	38	0.0789474	0.789474	0.578947	0.136364	0	NO	3
Birds	Passerellidae	2.76667	2.87633	0.224537	146	0.0821918	1	1	0.0821918	0.166667	NO	12
Birds	Ramphastidae	2.49957	2.62398	0.223619	50	0.12	1	1	0.12	0.333333	NO	6
Mammals	Bathyergidae	2.46219	2.6437	0.22268	21	0.0952381	0.809524	0.666667	0.142857	0	NO	2
Mammals	Rhinolophidae	1.41365	1.6284	0.222304	103	0.174757	0.883495	0.757282	0.230769	0.0555556	NO	18
Mammals	Procaviidae	3.51847	3.74268	0.221911	5	0	1	1	0	NA	NO	0
Ray-finned Fish	Bathysauroididae	4.28864	4.89832	0.218789	1	0	1	1	0	NA	NO	0
Birds	Passeridae	4.27459	4.45659	0.217659	43	0.0465116	1	1	0.0465116	0	NO	2
Mammals	Hystricidae	3.75211	3.80935	0.217478	11	0.0909091	1	1	0.0909091	0	NO	1
Birds	Nectariniidae	3.34529	3.58274	0.21655	147	0.047619	1	1	0.047619	0.142857	NO	7
Birds	Rhipiduridae	3.63622	3.76666	0.215025	62	0.0483871	1	1	0.0483871	0	NO	3
Birds	Thraupidae	2.54498	2.68679	0.211795	408	0.115196	1	1	0.115196	0.276596	NO	47
Birds	Lybiidae	3.34564	3.48818	0.208057	52	0.0576923	1	0.980769	0.0588235	0	NO	3
Birds	Cinclosomatidae	4.57756	4.7866	0.206643	11	0	1	1	0	NA	NO	0
Ray-finned Fish	Solenostomidae	1.10261	1.61191	0.206042	6	0	0.5	0.5	0	NA	NO	0
Birds	Picidae	2.53078	2.67418	0.204704	253	0.0711462	1	1	0.0711462	0.166667	NO	18
Mammals	Ctenomyidae	0.772414	0.94817	0.204017	69	0.202899	0.855072	0.507246	0.4	0.0714286	NO	14
Ray-finned Fish	Chaunacidae	2.80389	3.01645	0.203406	26	0	0.846154	0.846154	0	NA	NO	0
Ray-finned Fish	Hepsetidae	2.15655	3.09852	0.202871	6	0	0.833333	0.833333	0	NA	NO	0
Birds	Prunellidae	4.44021	4.58831	0.202285	12	0	1	1	0	NA	NO	0
Birds	Phylloscopidae	3.21758	3.32534	0.20209	79	0.0632911	1	1	0.0632911	0.2	NO	5
Mammals	Ctenodactylidae	2.27014	2.69587	0.201478	5	0	1	0.8	0	NA	NO	0
Birds	Leiotrichidae	1.90362	2.07861	0.199409	148	0.128378	1	1	0.128378	0.157895	NO	19
Ray-finned Fish	Abyssocottidae	1.09177	1.33988	0.198909	24	0.125	0.833333	0.833333	0.15	0	NO	3
Mammals	Noctilionidae	2.03623	3.87231	0.195768	2	0	1	1	0	NA	NO	0
Mammals	Zapodidae	1.84195	2.09894	0.194879	12	0	0.416667	0.416667	0	NA	NO	0
Birds	Chionidae	3.00517	4.03327	0.194083	2	0	1	1	0	NA	NO	0
Birds	Aegithalidae	4.28913	4.42654	0.193985	14	0	1	1	0	NA	NO	0
Birds	Thinocoridae	2.32038	3.80801	0.192554	4	0	1	1	0	NA	NO	0
Mammals	Delphinidae	1.26093	1.3593	0.192367	40	0.2	0.95	0.9	0.222222	0.5	NO	8
Mammals	Mephitidae	2.22515	2.47422	0.190376	12	0.166667	0.916667	0.916667	0.181818	0	NO	2
Mammals	Pitheciidae	0.778684	1.02851	0.190146	57	0.315789	0.982456	0.824561	0.382979	0	NO	18
Ray-finned Fish	Opisthoproctidae	0.765653	1.14773	0.189975	21	0	0.333333	0.333333	0	NA	NO	0
Ray-finned Fish	Ateleopodidae	0.939256	1.21989	0.189324	13	0	0.461538	0.461538	0	NA	NO	0
Birds	Artamidae	3.76482	4.02599	0.189116	24	0	1	1	0	NA	NO	0
Ray-finned Fish	Cetomimidae	0.813856	1.19969	0.186283	30	0	0.433333	0.433333	0	NA	NO	0
Birds	Furnariidae	2.11109	2.23747	0.183374	329	0.100304	1	1	0.100304	0.181818	NO	33
Birds	Teretistridae	3.28252	4.01378	0.183146	2	0	1	1	0	NA	NO	0
Birds	Timaliidae	2.03161	2.20234	0.181799	54	0.12963	1	1	0.12963	0	NO	7
Ray-finned Fish	Melanocetidae	1.4725	1.8445	0.180537	6	0	0.666667	0.666667	0	NA	NO	0
Mammals	Herpestidae	2.26419	2.33785	0.179513	36	0.0555556	0.972222	0.944444	0.0588235	0.5	NO	2
Ray-finned Fish	Phractolaemidae	2.00343	3.54941	0.177048	1	0	1	1	0	NA	NO	0
Birds	Pipridae	2.24355	2.39054	0.176583	53	0.0943396	1	1	0.0943396	0.2	NO	5
Birds	Polioptilidae	3.51595	3.61429	0.175543	15	0	1	1	0	NA	NO	0
Birds	Estrildidae	2.46527	2.60026	0.172949	141	0.0425532	1	0.992908	0.0428571	0.333333	NO	6
Birds	Vireonidae	3.1084	3.24592	0.172926	65	0.0153846	1	1	0.0153846	0	NO	1
Ray-finned Fish	Ogcocephalidae	2.07937	2.30252	0.172104	78	0	0.807692	0.807692	0	NA	NO	0
Birds	Haematopodidae	2.26034	2.39605	0.172075	10	0.1	1	1	0.1	0	NO	1
Birds	Zosteropidae	1.33608	1.43715	0.168981	136	0.161765	1	1	0.161765	0.0454545	NO	22
Ray-finned Fish	Aracanidae	2.44575	2.65501	0.16866	12	0	0.916667	0.916667	0	NA	NO	0
Ray-finned Fish	Aphyonidae	0.613391	0.927708	0.167241	24	0	0.25	0.25	0	NA	NO	0
Birds	Megalaimidae	2.73953	2.88784	0.163164	35	0	1	1	0	NA	NO	0
Mammals	Thryonomyidae	1.90303	3.17883	0.162684	2	0	1	1	0	NA	NO	0
Ray-finned Fish	Parabrotulidae	0.656299	0.99414	0.159035	3	0	0.333333	0.333333	0	NA	NO	0
Ray-finned Fish	Artedidraconidae	0.770798	0.842865	0.158982	30	0	0.0666667	0.0666667	0	NA	NO	0
Ray-finned Fish	Leptochilichthyidae	1.23642	1.6281	0.158435	3	0	0.666667	0.666667	0	NA	NO	0
Mammals	Myzopodidae	0.657274	3.37591	0.156732	2	0	1	1	0	NA	NO	0
Mammals	Galagidae	1.45147	1.69037	0.154926	20	0.1	0.95	0.9	0.111111	0	NO	2
Ray-finned Fish	Ostracoberycidae	1.28101	1.64768	0.151413	3	0	0.666667	0.666667	0	NA	NO	0
Ray-finned Fish	Cottocomephoridae	2.7057	2.85747	0.15097	9	0	0.888889	0.888889	0	NA	NO	0
Mammals	Monodontidae	2.6674	2.87659	0.146814	2	0	1	1	0	NA	NO	0
Ray-finned Fish	Schindleriidae	1.27689	1.47664	0.145215	5	0	0.4	0.4	0	NA	NO	0
Birds	Pnoepygidae	3.23865	3.43952	0.142523	4	0	1	1	0	NA	NO	0
Birds	Ploceidae	1.62542	1.75259	0.141893	124	0.104839	1	0.983871	0.106557	0	NO	13
Ray-finned Fish	Chiasmodontidae	2.09235	2.37586	0.141184	32	0	0.84375	0.84375	0	NA	NO	0
Ray-finned Fish	Caristiidae	0.642418	0.868316	0.139332	19	0	0.210526	0.210526	0	NA	NO	0
Ray-finned Fish	Gigantactinidae	0.999389	1.29481	0.133151	23	0	0.652174	0.652174	0	NA	NO	0
Ray-finned Fish	Cyematidae	1.99853	2.79789	0.129378	2	0	1	1	0	NA	NO	0
Ray-finned Fish	Himantolophidae	0.601608	0.762946	0.125772	22	0	0.454545	0.454545	0	NA	NO	0
Birds	Spindalidae	2.72111	2.81478	0.122784	4	0	1	1	0	NA	NO	0
Ray-finned Fish	Barbourisiidae	1.97581	2.89575	0.121513	1	0	1	1	0	NA	NO	0
Ray-finned Fish	Scombrolabracidae	1.83349	2.54518	0.110562	1	0	1	1	0	NA	NO	0
Birds	Falcunculidae	2.05994	2.31432	0.105737	3	0	1	1	0	NA	NO	0
Ray-finned Fish	Hispidoberycidae	1.76811	2.20026	0.0993345	1	0	1	1	0	NA	NO	0
Birds	Viduidae	1.99823	2.03371	0.0968396	20	0	1	1	0	NA	NO	0
Ray-finned Fish	Comephoridae	1.11397	1.63436	0.0941791	2	0	1	1	0	NA	NO	0
Ray-finned Fish	Gibberichthyidae	1.72662	2.13672	0.0895016	2	0	1	1	0	NA	NO	0
Birds	Stercorariidae	1.48847	1.55549	0.0836098	7	0	1	1	0	NA	NO	0
Birds	Elachuridae	1.45531	1.80187	0.0781206	1	0	1	1	0	NA	NO	0
Ray-finned Fish	Veliferidae	0.686935	1.56832	0.0773322	2	0	1	1	0	NA	NO	0
Ray-finned Fish	Caulophrynidae	0.342912	0.431233	0.0653324	5	0	0.4	0.4	0	NA	NO	0
Mammals	Cistugidae	0.682598	1.27369	0.0596966	2	0	1	1	0	NA	NO	0
Ray-finned Fish	Linophrynidae	0.31214	0.425313	0.0550172	27	0	0.555556	0.555556	0	NA	NO	0
Ray-finned Fish	Thaumatichthyidae	0.286707	0.401425	0.053694	8	0	0.5	0.5	0	NA	NO	0
Ray-finned Fish	Oneirodidae	0.334269	0.42098	0.0535579	64	0	0.640625	0.640625	0	NA	NO	0
Ray-finned Fish	Centrophrynidae	0.328797	0.429566	0.0190838	1	0	1	1	0	NA	NO	0
Ray-finned Fish	Neoceratiidae	0.319294	0.422295	0.0189845	1	0	1	1	0	NA	NO	0
Ray-finned Fish	Diceratiidae	0.311957	0.348152	0.0162819	6	0	1	1	0	NA	NO	0

## Sheet: Fully threatened families
Clade	Family	median.tbl	median.ed	median.edge	Spp richness	Proportion spp. threatened (full)	Proportion spp. assessed	Proportion of Data Sufficient spp. assessed	Proportion of Data Sufficient spp. threatened
Ray-finned fish	Lepidogalaxiidae	172.157	172.157	84.0223	1	1	1	1	1
Testudines	Carettochelyidae	118.821	118.821	59.4039	1	1	1	1	1
Lepidosaurs	Xenotyphlopidae	64.9723	64.9723	58.9402	1	1	1	1	1
Lepidosaurs	Shinisauridae	111.34	111.34	53.8863	1	1	1	1	1
Testudines	Dermatemydidae	56.1468	56.1468	52.2209	1	1	1	1	1
Ray-finned fish	Polyodontidae	63.1	98.0125	50.6933	2	1	1	1	1
Chondrichthyes	Pristidae	48.4171	59.5071	48.7199	7	0.714286	0.714286	0.714286	1
Chondrichthyes	Cetorhinidae	88.4041	88.4087	40.9331	1	1	1	1	1
Amphibians	Sooglossidae	21.1583	61.3446	39.8769	4	1	1	1	1
Ray-finned fish	Denticipitidae	153.964	153.964	36.0796	1	1	1	1	1
Birds	Pedionomidae	39.7058	39.7059	35.952	1	1	1	1	1
Testudines	Platysternidae	68.0344	68.0344	34.0631	1	1	1	1	1
Birds	Sagittariidae	65.1109	65.1109	31.0902	1	1	1	1	1
Amphibians	Rhinodermatidae	22.0146	61.3268	30.8354	3	1	1	1	1
Crocodylians	Gavialidae	24.7002	31.7079	28.929	1	1	1	1	1
Ray-finned fish	Valenciidae	24.4688	28.9022	26.5709	3	0.666667	0.666667	0.666667	1
Amphibians	Strabomantidae	30.3227	31.0056	21.9083	2	1	1	1	1
Chondrichthyes	Glaucostegidae	7.52427	24.8429	21.6222	7	0.857143	0.857143	0.857143	1
Mammals	Daubentoniidae	41.0943	41.0943	20.1312	1	1	1	1	1
Amphibians	Nasikabatrachidae	12.5385	59.0688	19.8919	2	0.5	0.5	0.5	1
Birds	Rhynochetidae	38.1689	40.4163	19.6541	1	1	1	1	1
Chondrichthyes	Rhincodontidae	18.4809	39.2784	19.2062	1	1	1	1	1
Chondrichthyes	Rhynchobatidae	4.97355	20.521	18.655	1	1	1	1	1
Chondrichthyes	Alopiidae	37.7088	38.6001	17.21	3	1	1	1	1
Mammals	Myrmecobiidae	33.7307	33.7307	16.4663	1	1	1	1	1
Ray-finned fish	Megalopidae	42.9106	64.557	16.1497	2	0.5	0.5	0.5	1
Lepidosaurs	Bolyeriidae	64.7991	67.6008	15.843	1	1	1	1	1
Birds	Strigopidae	3.5756	28.8782	14.097	3	1	1	1	1
Birds	Atrichornithidae	17.1482	28.4087	13.0423	2	1	1	1	1
Chondrichthyes	Echinorhinidae	26.003	45.9875	12.4267	2	0.5	1	0.5	1
Birds	Balaenicipitidae	51.5492	51.6447	11.9207	1	1	1	1	1
Mammals	Ailuridae	23.5443	23.5443	11.5085	1	1	1	1	1
Mammals	Mystacinidae	3.44862	27.2644	10.9935	2	1	1	1	1
Testudines	Dermochelyidae	44.1556	44.3893	10.4419	1	1	1	1	1
Mammals	Lipotidae	10.6752	10.7206	9.76888	1	1	1	1	1
Birds	Notiomystidae	34.4349	34.4374	8.20672	1	1	1	1	1
Mammals	Manidae	4.29055	14.3642	7.98898	8	1	1	1	1
Mammals	Platanistidae	15.1366	15.1444	7.3026	1	1	1	1	1
Mammals	Thylacomyidae	29.4072	29.4072	7.18018	1	1	1	1	1
Mammals	Phascolarctidae	29.1375	29.2592	7.0234	1	1	1	1	1
Ray-finned fish	Ellopostomatidae	4.07343	21.1691	6.76275	2	1	1	1	1
Testudines	Podocnemididae	24.6279	25.0505	6.55893	8	0.875	0.875	0.875	1
Chondrichthyes	Ginglymostomatidae	13.2304	27.3426	6.25086	4	1	1	1	1
Mammals	Hippopotamidae	5.19654	17.7179	5.87541	2	1	1	1	1
Testudines	Cheloniidae	15.1722	17.8226	5.79582	6	0.833333	1	0.833333	1
Chondrichthyes	Mobulidae	9.83009	15.6452	5.23118	11	0.727273	0.727273	0.727273	1
Lepidosaurs	Elapoidea	21.22	24.6644	4.92943	3	0.333333	0.333333	0.333333	1
Chondrichthyes	Aetobatidae	18.0633	27.365	4.85621	4	1	1	1	1
Mammals	Hominidae	1.34292	5.23782	4.79292	7	0.857143	0.857143	0.857143	1
Chondrichthyes	Sphyrnidae	18.5261	20.3936	4.39937	10	0.8	0.9	0.8	1
Ray-finned fish	Polyprionidae	5.25568	9.99275	3.64789	4	0.25	0.25	0.25	1
Birds	Mesitornithidae	8.41518	14.4429	3.48628	3	1	1	1	1
Ray-finned fish	Pomatomidae	7.82008	13.6893	3.32269	1	1	1	1	1
Ray-finned fish	Rhyacichthyidae	6.14413	12.16	3.15441	3	0.333333	0.333333	0.333333	1
Birds	Picathartidae	5.09116	11.923	2.8072	2	1	1	1	1
Mammals	Dugongidae	10.0952	10.7827	2.54279	1	1	1	1	1
Mammals	Physeteridae	9.77778	10.3807	2.45594	1	1	1	1	1
Ray-finned fish	Lacantuniidae	4.56909	10.1278	2.38737	1	1	1	1	1
Mammals	Pontoporiidae	8.30582	8.53306	1.99787	1	1	1	1	1
Mammals	Odobenidae	8.39191	8.39191	1.97967	1	1	1	1	1
Mammals	Elephantidae	1.88674	7.989	1.93255	3	0.666667	0.666667	0.666667	1
Ray-finned fish	Serpenticobitidae	5.00043	8.79888	1.84266	3	0.333333	0.333333	0.333333	1
Mammals	Indriidae	0.667719	1.77766	1.61026	19	1	1	1	1
Mammals	Lemuridae	0.925376	2.0768	0.968798	21	1	1	1	1
Ray-finned fish	Profundulidae	2.8508	4.25349	0.914751	9	0.222222	0.222222	0.222222	1
Mammals	Lepilemuridae	0.856458	1.52011	0.898466	26	1	1	1	1
Mammals	Moschidae	0.807112	1.69943	0.780879	7	1	1	1	1
Mammals	Hylobatidae	0.937374	1.49075	0.727517	20	1	1	1	1
Mammals	Tapiridae	0.638994	2.16516	0.63976	5	0.8	0.8	0.8	1
Mammals	Iniidae	1.28267	2.29541	0.576021	3	0.333333	0.333333	0.333333	1
Ray-finned fish	Channichthyidae	1.47411	2.24667	0.560491	25	0.04	0.04	0.04	1
Mammals	Trichechidae	0.806051	2.15254	0.511836	3	1	1	1	1
Mammals	Giraffidae	1.23184	1.92367	0.452291	5	0.4	0.4	0.4	1
Ray-finned fish	Cheimarrichthyidae	0.642449	1.42445	0.337488	1	1	1	1	1
