# Supplementary material for: Global conservation status of the jawed vertebrate Tree of Life
Source: Nat Commun. 2024 Feb 29;15:1101. doi: 10.1038/s41467-024-45119-z (PMC10904806; doi:10.1038/s41467-024-45119-z)
Supplement: Supplementary file 6 — Source Data [file 41467_2024_45119_MOESM6_ESM.xlsx]

## Sheet: Figure 1a
pext	group	eDPl.raw
EDGE2	Fish	39509
EDGE2	Fish	39070
EDGE2	Fish	39985
EDGE2	Fish	39990
EDGE2	Fish	40092
EDGE2	Fish	40068
EDGE2	Fish	39016
EDGE2	Fish	39013
EDGE2	Fish	38629
EDGE2	Fish	38948
EDGE2	Fish	39353
EDGE2	Fish	38008
EDGE2	Fish	40307
EDGE2	Fish	39660
EDGE2	Fish	40031
EDGE2	Fish	39642
EDGE2	Fish	39524
EDGE2	Fish	39466
EDGE2	Fish	39130
EDGE2	Fish	39443
EDGE2	Fish	39937
EDGE2	Fish	39488
EDGE2	Fish	38725
EDGE2	Fish	38936
EDGE2	Fish	38565
EDGE2	Fish	39346
EDGE2	Fish	39249
EDGE2	Fish	40003
EDGE2	Fish	39419
EDGE2	Fish	39607
EDGE2	Fish	39191
EDGE2	Fish	39141
EDGE2	Fish	38971
EDGE2	Fish	39245
EDGE2	Fish	39054
EDGE2	Fish	38809
EDGE2	Fish	38701
EDGE2	Fish	39464
EDGE2	Fish	39270
EDGE2	Fish	39235
EDGE2	Fish	40464
EDGE2	Fish	39267
EDGE2	Fish	40180
EDGE2	Fish	39371
EDGE2	Fish	40225
EDGE2	Fish	40107
EDGE2	Fish	39933
EDGE2	Fish	39151
EDGE2	Fish	38998
EDGE2	Fish	40080
EDGE2	Fish	38716
EDGE2	Fish	38903
EDGE2	Fish	38972
EDGE2	Fish	40464
EDGE2	Fish	39424
EDGE2	Fish	38735
EDGE2	Fish	40187
EDGE2	Fish	39894
EDGE2	Fish	39271
EDGE2	Fish	39092
EDGE2	Fish	39137
EDGE2	Fish	39111
EDGE2	Fish	39043
EDGE2	Fish	38868
EDGE2	Fish	40067
EDGE2	Fish	40266
EDGE2	Fish	38801
EDGE2	Fish	39514
EDGE2	Fish	40171
EDGE2	Fish	39537
EDGE2	Fish	39032
EDGE2	Fish	38655
EDGE2	Fish	39077
EDGE2	Fish	39402
EDGE2	Fish	39485
EDGE2	Fish	38671
EDGE2	Fish	39557
EDGE2	Fish	39085
EDGE2	Fish	40087
EDGE2	Fish	39318
EDGE2	Fish	38323
EDGE2	Fish	39589
EDGE2	Fish	39158
EDGE2	Fish	39501
EDGE2	Fish	39830
EDGE2	Fish	39119
EDGE2	Fish	38936
EDGE2	Fish	39638
EDGE2	Fish	39274
EDGE2	Fish	39714
EDGE2	Fish	40376
EDGE2	Fish	39958
EDGE2	Fish	38862
EDGE2	Fish	39197
EDGE2	Fish	39187
EDGE2	Fish	38819
EDGE2	Fish	39535
EDGE2	Fish	39629
EDGE2	Fish	39408
EDGE2	Fish	39460
EDGE2	Fish	39194
EDGE2	Fish	39260
EDGE2	Fish	39488
EDGE2	Fish	39071
EDGE2	Fish	40013
EDGE2	Fish	39542
EDGE2	Fish	39320
EDGE2	Fish	39370
EDGE2	Fish	39758
EDGE2	Fish	39638
EDGE2	Fish	39571
EDGE2	Fish	39390
EDGE2	Fish	39737
EDGE2	Fish	39753
EDGE2	Fish	39452
EDGE2	Fish	39004
EDGE2	Fish	39267
EDGE2	Fish	39408
EDGE2	Fish	39731
EDGE2	Fish	39130
EDGE2	Fish	39349
EDGE2	Fish	39354
EDGE2	Fish	39347
EDGE2	Fish	38094
EDGE2	Fish	39088
EDGE2	Fish	40013
EDGE2	Fish	39471
EDGE2	Fish	38697
EDGE2	Fish	39539
EDGE2	Fish	39458
EDGE2	Fish	39295
EDGE2	Fish	39200
EDGE2	Fish	39537
EDGE2	Fish	39037
EDGE2	Fish	39478
EDGE2	Fish	39473
EDGE2	Fish	38898
EDGE2	Fish	38378
EDGE2	Fish	39582
EDGE2	Fish	38834
EDGE2	Fish	40239
EDGE2	Fish	38858
EDGE2	Fish	39206
EDGE2	Fish	39783
EDGE2	Fish	39132
EDGE2	Fish	39429
EDGE2	Fish	39845
EDGE2	Fish	38978
EDGE2	Fish	38876
EDGE2	Fish	39407
EDGE2	Fish	39455
EDGE2	Fish	39287
EDGE2	Fish	39523
EDGE2	Fish	39238
EDGE2	Fish	38942
EDGE2	Fish	39445
EDGE2	Fish	40027
EDGE2	Fish	40110
EDGE2	Fish	39426
EDGE2	Fish	39183
EDGE2	Fish	39460
EDGE2	Fish	39188
EDGE2	Fish	39034
EDGE2	Fish	39601
EDGE2	Fish	39557
EDGE2	Fish	39270
EDGE2	Fish	38780
EDGE2	Fish	39289
EDGE2	Fish	40462
EDGE2	Fish	39357
EDGE2	Fish	38979
EDGE2	Fish	39034
EDGE2	Fish	39592
EDGE2	Fish	39743
EDGE2	Fish	40050
EDGE2	Fish	39143
EDGE2	Fish	39359
EDGE2	Fish	39497
EDGE2	Fish	39176
EDGE2	Fish	38897
EDGE2	Fish	38267
EDGE2	Fish	39395
EDGE2	Fish	38738
EDGE2	Fish	40022
EDGE2	Fish	39019
EDGE2	Fish	39388
EDGE2	Fish	39527
EDGE2	Fish	39078
EDGE2	Fish	39944
EDGE2	Fish	39441
EDGE2	Fish	38963
EDGE2	Fish	39782
EDGE2	Fish	38631
EDGE2	Fish	39452
EDGE2	Fish	39347
EDGE2	Fish	39412
EDGE2	Fish	40351
EDGE2	Fish	38853
EDGE2	Fish	39650
EDGE2	Fish	39638
EDGE2	Fish	40440
EDGE2	Fish	39480
EDGE2	Fish	39697
EDGE2	Fish	39896
EDGE2	Fish	39154
EDGE2	Fish	39475
EDGE2	Fish	38791
EDGE2	Fish	38960
EDGE2	Fish	39381
EDGE2	Fish	39265
EDGE2	Fish	39346
EDGE2	Fish	38773
EDGE2	Fish	39629
EDGE2	Fish	39277
EDGE2	Fish	38872
EDGE2	Fish	38882
EDGE2	Fish	39541
EDGE2	Fish	39951
EDGE2	Fish	39417
EDGE2	Fish	39157
EDGE2	Fish	38517
EDGE2	Fish	40180
EDGE2	Fish	38788
EDGE2	Fish	40001
EDGE2	Fish	40665
EDGE2	Fish	39562
EDGE2	Fish	39261
EDGE2	Fish	39525
EDGE2	Fish	39451
EDGE2	Fish	39480
EDGE2	Fish	39187
EDGE2	Fish	39535
EDGE2	Fish	39624
EDGE2	Fish	39847
EDGE2	Fish	38815
EDGE2	Fish	40036
EDGE2	Fish	39764
EDGE2	Fish	38653
EDGE2	Fish	40006
EDGE2	Fish	39246
EDGE2	Fish	39194
EDGE2	Fish	40073
EDGE2	Fish	39434
EDGE2	Fish	39127
EDGE2	Fish	39386
EDGE2	Fish	38453
EDGE2	Fish	39393
EDGE2	Fish	39126
EDGE2	Fish	39632
EDGE2	Fish	39084
EDGE2	Fish	38858
EDGE2	Fish	40068
EDGE2	Fish	39777
EDGE2	Fish	39011
EDGE2	Fish	39643
EDGE2	Fish	39264
EDGE2	Fish	40446
EDGE2	Fish	39589
EDGE2	Fish	39393
EDGE2	Fish	39284
EDGE2	Fish	39160
EDGE2	Fish	39096
EDGE2	Fish	38741
EDGE2	Fish	40031
EDGE2	Fish	40001
EDGE2	Fish	38995
EDGE2	Fish	39082
EDGE2	Fish	38163
EDGE2	Fish	39668
EDGE2	Fish	39736
EDGE2	Fish	39634
EDGE2	Fish	39551
EDGE2	Fish	39339
EDGE2	Fish	39545
EDGE2	Fish	38443
EDGE2	Fish	38951
EDGE2	Fish	39444
EDGE2	Fish	38932
EDGE2	Fish	39404
EDGE2	Fish	39330
EDGE2	Fish	38997
EDGE2	Fish	39272
EDGE2	Fish	38871
EDGE2	Fish	39345
EDGE2	Fish	39778
EDGE2	Fish	39038
EDGE2	Fish	39993
EDGE2	Fish	38836
EDGE2	Fish	39912
EDGE2	Fish	39275
EDGE2	Fish	39334
EDGE2	Fish	38963
EDGE2	Fish	39546
EDGE2	Fish	39232
EDGE2	Fish	39553
EDGE2	Fish	39714
EDGE2	Fish	39318
EDGE2	Fish	39851
EDGE2	Fish	39514
EDGE2	Fish	39348
EDGE2	Fish	39120
EDGE2	Fish	39326
EDGE2	Fish	39281
EDGE2	Fish	39953
EDGE2	Fish	39099
EDGE2	Fish	38730
EDGE2	Fish	39422
EDGE2	Fish	39408
EDGE2	Fish	39436
EDGE2	Fish	40004
EDGE2	Fish	39513
EDGE2	Fish	40198
EDGE2	Fish	39725
EDGE2	Fish	39365
EDGE2	Fish	39969
EDGE2	Fish	39410
EDGE2	Fish	39785
EDGE2	Fish	39325
EDGE2	Fish	39990
EDGE2	Fish	38730
EDGE2	Fish	39583
EDGE2	Fish	40056
EDGE2	Fish	39034
EDGE2	Fish	39921
EDGE2	Fish	39210
EDGE2	Fish	39622
EDGE2	Fish	40020
EDGE2	Fish	39537
EDGE2	Fish	39758
EDGE2	Fish	39579
EDGE2	Fish	39634
EDGE2	Fish	39202
EDGE2	Fish	39572
EDGE2	Fish	39521
EDGE2	Fish	39546
EDGE2	Fish	39366
EDGE2	Fish	39360
EDGE2	Fish	39005
EDGE2	Fish	39385
EDGE2	Fish	39184
EDGE2	Fish	39515
EDGE2	Fish	39658
EDGE2	Fish	39789
EDGE2	Fish	38891
EDGE2	Fish	39433
EDGE2	Fish	38358
EDGE2	Fish	40003
EDGE2	Fish	40100
EDGE2	Fish	39339
EDGE2	Fish	39261
EDGE2	Fish	38915
EDGE2	Fish	38529
EDGE2	Fish	38572
EDGE2	Fish	38355
EDGE2	Fish	39740
EDGE2	Fish	38790
EDGE2	Fish	39610
EDGE2	Fish	39366
EDGE2	Fish	39691
EDGE2	Fish	39281
EDGE2	Fish	39138
EDGE2	Fish	39199
EDGE2	Fish	39332
EDGE2	Fish	40420
EDGE2	Fish	39148
EDGE2	Fish	39012
EDGE2	Fish	40125
EDGE2	Fish	38956
EDGE2	Fish	39005
EDGE2	Fish	40263
EDGE2	Fish	39626
EDGE2	Fish	38494
EDGE2	Fish	39097
EDGE2	Fish	40172
EDGE2	Fish	39299
EDGE2	Fish	38603
EDGE2	Fish	40288
EDGE2	Fish	39678
EDGE2	Fish	40169
EDGE2	Fish	38806
EDGE2	Fish	39834
EDGE2	Fish	38569
EDGE2	Fish	39793
EDGE2	Fish	39594
EDGE2	Fish	39090
EDGE2	Fish	38818
EDGE2	Fish	40003
EDGE2	Fish	39338
EDGE2	Fish	39117
EDGE2	Fish	39066
EDGE2	Fish	39867
EDGE2	Fish	39130
EDGE2	Fish	39178
EDGE2	Fish	39453
EDGE2	Fish	39175
EDGE2	Fish	39827
EDGE2	Fish	38570
EDGE2	Fish	39332
EDGE2	Fish	39320
EDGE2	Fish	39743
EDGE2	Fish	38872
EDGE2	Fish	38799
EDGE2	Fish	40291
EDGE2	Fish	39462
EDGE2	Fish	39299
EDGE2	Fish	39889
EDGE2	Fish	38834
EDGE2	Fish	39077
EDGE2	Fish	39055
EDGE2	Fish	40058
EDGE2	Fish	38709
EDGE2	Fish	39370
EDGE2	Fish	39367
EDGE2	Fish	40250
EDGE2	Fish	39180
EDGE2	Fish	38087
EDGE2	Fish	39506
EDGE2	Fish	39944
EDGE2	Fish	38683
EDGE2	Fish	39134
EDGE2	Fish	39570
EDGE2	Fish	38973
EDGE2	Fish	39485
EDGE2	Fish	39340
EDGE2	Fish	38949
EDGE2	Fish	39510
EDGE2	Fish	38992
EDGE2	Fish	40068
EDGE2	Fish	39975
EDGE2	Fish	39356
EDGE2	Fish	40205
EDGE2	Fish	39081
EDGE2	Fish	39327
EDGE2	Fish	40340
EDGE2	Fish	40212
EDGE2	Fish	39534
EDGE2	Fish	38360
EDGE2	Fish	39696
EDGE2	Fish	38611
EDGE2	Fish	38899
EDGE2	Fish	39631
EDGE2	Fish	38691
EDGE2	Fish	38964
EDGE2	Fish	38966
EDGE2	Fish	39301
EDGE2	Fish	39148
EDGE2	Fish	39330
EDGE2	Fish	39193
EDGE2	Fish	39179
EDGE2	Fish	39187
EDGE2	Fish	39349
EDGE2	Fish	39334
EDGE2	Fish	39091
EDGE2	Fish	39177
EDGE2	Fish	39177
EDGE2	Fish	39028
EDGE2	Fish	39279
EDGE2	Fish	38991
EDGE2	Fish	39263
EDGE2	Fish	39623
EDGE2	Fish	39762
EDGE2	Fish	39533
EDGE2	Fish	40083
EDGE2	Fish	39325
EDGE2	Fish	39930
EDGE2	Fish	39011
EDGE2	Fish	39288
EDGE2	Fish	39374
EDGE2	Fish	39547
EDGE2	Fish	38877
EDGE2	Fish	39833
EDGE2	Fish	39972
EDGE2	Fish	39259
EDGE2	Fish	39500
EDGE2	Fish	39186
EDGE2	Fish	39497
EDGE2	Fish	39216
EDGE2	Fish	39870
EDGE2	Fish	39430
EDGE2	Fish	39575
EDGE2	Fish	38386
EDGE2	Fish	39277
EDGE2	Fish	39993
EDGE2	Fish	39670
EDGE2	Fish	39235
EDGE2	Fish	39466
EDGE2	Fish	38882
EDGE2	Fish	40034
EDGE2	Fish	40018
EDGE2	Fish	39216
EDGE2	Fish	39171
EDGE2	Fish	39701
EDGE2	Fish	39783
EDGE2	Fish	39534
EDGE2	Fish	39074
EDGE2	Fish	39923
EDGE2	Fish	39365
EDGE2	Fish	39242
EDGE2	Fish	39324
EDGE2	Fish	39575
EDGE2	Fish	38880
EDGE2	Fish	39297
EDGE2	Fish	39767
EDGE2	Fish	39722
EDGE2	Fish	38883
EDGE2	Fish	39033
EDGE2	Fish	39874
EDGE2	Fish	39792
EDGE2	Fish	39605
EDGE2	Fish	38996
EDGE2	Fish	39162
EDGE2	Fish	40043
EDGE2	Fish	39662
EDGE2	Fish	38553
EDGE2	Fish	39738
EDGE2	Fish	39468
EDGE2	Fish	38213
EDGE2	Fish	39881
EDGE2	Fish	39634
EDGE2	Fish	38526
EDGE2	Fish	39985
EDGE2	Fish	40314
EDGE2	Fish	38973
EDGE2	Fish	40077
EDGE2	Fish	39231
EDGE2	Fish	39999
EDGE2	Fish	38822
EDGE2	Fish	39841
EDGE2	Fish	39175
EDGE2	Fish	39438
EDGE2	Fish	39160
EDGE2	Fish	40152
EDGE2	Fish	38967
EDGE2	Fish	38798
EDGE2	Fish	39064
EDGE2	Fish	38463
EDGE2	Fish	39251
EDGE2	Fish	39343
EDGE2	Fish	39737
EDGE2	Fish	39991
EDGE2	Fish	39483
EDGE2	Fish	39658
EDGE2	Fish	38465
EDGE2	Fish	39433
EDGE2	Fish	39742
EDGE2	Fish	39555
EDGE2	Fish	38906
EDGE2	Fish	39125
EDGE2	Fish	39500
EDGE2	Fish	39227
EDGE2	Fish	39081
EDGE2	Fish	39273
EDGE2	Fish	39390
EDGE2	Fish	39325
EDGE2	Fish	40064
EDGE2	Fish	39325
EDGE2	Fish	39328
EDGE2	Fish	39066
EDGE2	Fish	39199
EDGE2	Fish	39720
EDGE2	Fish	38903
EDGE2	Fish	40062
EDGE2	Fish	39828
EDGE2	Fish	38785
EDGE2	Fish	40332
EDGE2	Fish	39515
EDGE2	Fish	39405
EDGE2	Fish	39020
EDGE2	Fish	39593
EDGE2	Fish	39852
EDGE2	Fish	39729
EDGE2	Fish	38775
EDGE2	Fish	39768
EDGE2	Fish	39983
EDGE2	Fish	37739
EDGE2	Fish	39641
EDGE2	Fish	39473
EDGE2	Fish	39370
EDGE2	Fish	39676
EDGE2	Fish	39373
EDGE2	Fish	39580
EDGE2	Fish	40456
EDGE2	Fish	39599
EDGE2	Fish	39182
EDGE2	Fish	39236
EDGE2	Fish	38737
EDGE2	Fish	39402
EDGE2	Fish	39694
EDGE2	Fish	39591
EDGE2	Fish	40025
EDGE2	Fish	39544
EDGE2	Fish	39454
EDGE2	Fish	39504
EDGE2	Fish	39096
EDGE2	Fish	40267
EDGE2	Fish	39310
EDGE2	Fish	39040
EDGE2	Fish	39841
EDGE2	Fish	39718
EDGE2	Fish	38939
EDGE2	Fish	39231
EDGE2	Fish	39350
EDGE2	Fish	39067
EDGE2	Fish	40144
EDGE2	Fish	39374
EDGE2	Fish	39586
EDGE2	Fish	39246
EDGE2	Fish	39990
EDGE2	Fish	40424
EDGE2	Fish	39685
EDGE2	Fish	38930
EDGE2	Fish	39199
EDGE2	Fish	39909
EDGE2	Fish	39515
EDGE2	Fish	40148
EDGE2	Fish	39213
EDGE2	Fish	39004
EDGE2	Fish	39027
EDGE2	Fish	38813
EDGE2	Fish	38221
EDGE2	Fish	39034
EDGE2	Fish	39728
EDGE2	Fish	38814
EDGE2	Fish	39192
EDGE2	Fish	39452
EDGE2	Fish	39173
EDGE2	Fish	39457
EDGE2	Fish	40099
EDGE2	Fish	40201
EDGE2	Fish	39182
EDGE2	Fish	39790
EDGE2	Fish	39494
EDGE2	Fish	39434
EDGE2	Fish	39953
EDGE2	Fish	39196
EDGE2	Fish	39047
EDGE2	Fish	39466
EDGE2	Fish	39754
EDGE2	Fish	39368
EDGE2	Fish	39528
EDGE2	Fish	39410
EDGE2	Fish	39214
EDGE2	Fish	38951
EDGE2	Fish	38936
EDGE2	Fish	40197
EDGE2	Fish	39413
EDGE2	Fish	39672
EDGE2	Fish	39202
EDGE2	Fish	40177
EDGE2	Fish	39246
EDGE2	Fish	39235
EDGE2	Fish	38961
EDGE2	Fish	38517
EDGE2	Fish	38972
EDGE2	Fish	39527
EDGE2	Fish	39445
EDGE2	Fish	39515
EDGE2	Fish	39311
EDGE2	Fish	39646
EDGE2	Fish	39472
EDGE2	Fish	39496
EDGE2	Fish	39697
EDGE2	Fish	39341
EDGE2	Fish	38961
EDGE2	Fish	39814
EDGE2	Fish	39491
EDGE2	Fish	39714
EDGE2	Fish	39076
EDGE2	Fish	38849
EDGE2	Fish	39374
EDGE2	Fish	39338
EDGE2	Fish	40237
EDGE2	Fish	40024
EDGE2	Fish	39175
EDGE2	Fish	39759
EDGE2	Fish	39137
EDGE2	Fish	38983
EDGE2	Fish	39490
EDGE2	Fish	39409
EDGE2	Fish	39212
EDGE2	Fish	38926
EDGE2	Fish	39910
EDGE2	Fish	39705
EDGE2	Fish	39861
EDGE2	Fish	39391
EDGE2	Fish	38705
EDGE2	Fish	40136
EDGE2	Fish	39231
EDGE2	Fish	39910
EDGE2	Fish	39106
EDGE2	Fish	39025
EDGE2	Fish	39838
EDGE2	Fish	38489
EDGE2	Fish	39492
EDGE2	Fish	38660
EDGE2	Fish	39396
EDGE2	Fish	39436
EDGE2	Fish	39673
EDGE2	Fish	39505
EDGE2	Fish	39961
EDGE2	Fish	40237
EDGE2	Fish	39445
EDGE2	Fish	40296
EDGE2	Fish	39263
EDGE2	Fish	39419
EDGE2	Fish	38872
EDGE2	Fish	38870
EDGE2	Fish	38904
EDGE2	Fish	38818
EDGE2	Fish	39274
EDGE2	Fish	39038
EDGE2	Fish	39496
EDGE2	Fish	39073
EDGE2	Fish	39091
EDGE2	Fish	39320
EDGE2	Fish	39016
EDGE2	Fish	39514
EDGE2	Fish	39647
EDGE2	Fish	39859
EDGE2	Fish	38965
EDGE2	Fish	39555
EDGE2	Fish	39954
EDGE2	Fish	38834
EDGE2	Fish	38645
EDGE2	Fish	38994
EDGE2	Fish	39921
EDGE2	Fish	40742
EDGE2	Fish	38651
EDGE2	Fish	39130
EDGE2	Fish	39461
EDGE2	Fish	39265
EDGE2	Fish	39351
EDGE2	Fish	39698
EDGE2	Fish	39197
EDGE2	Fish	39420
EDGE2	Fish	39518
EDGE2	Fish	38848
EDGE2	Fish	39291
EDGE2	Fish	39245
EDGE2	Fish	39878
EDGE2	Fish	38910
EDGE2	Fish	39471
EDGE2	Fish	39873
EDGE2	Fish	39630
EDGE2	Fish	40377
EDGE2	Fish	39307
EDGE2	Fish	39763
EDGE2	Fish	39324
EDGE2	Fish	39999
EDGE2	Fish	39372
EDGE2	Fish	39345
EDGE2	Fish	39872
EDGE2	Fish	39239
EDGE2	Fish	39245
EDGE2	Fish	38559
EDGE2	Fish	39526
EDGE2	Fish	39462
EDGE2	Fish	39275
EDGE2	Fish	39482
EDGE2	Fish	38928
EDGE2	Fish	39555
EDGE2	Fish	39079
EDGE2	Fish	39327
EDGE2	Fish	38828
EDGE2	Fish	39437
EDGE2	Fish	39600
EDGE2	Fish	39487
EDGE2	Fish	39066
EDGE2	Fish	39805
EDGE2	Fish	38901
EDGE2	Fish	39127
EDGE2	Fish	39628
EDGE2	Fish	39709
EDGE2	Fish	39247
EDGE2	Fish	39567
EDGE2	Fish	39538
EDGE2	Fish	39189
EDGE2	Fish	39990
EDGE2	Fish	39103
EDGE2	Fish	38952
EDGE2	Fish	39765
EDGE2	Fish	39843
EDGE2	Fish	39726
EDGE2	Fish	39046
EDGE2	Fish	38684
EDGE2	Fish	39426
EDGE2	Fish	39730
EDGE2	Fish	39460
EDGE2	Fish	39304
EDGE2	Fish	40230
EDGE2	Fish	39850
EDGE2	Fish	39741
EDGE2	Fish	40501
EDGE2	Fish	39793
EDGE2	Fish	39407
EDGE2	Fish	39329
EDGE2	Fish	39453
EDGE2	Fish	39251
EDGE2	Fish	38792
EDGE2	Fish	38913
EDGE2	Fish	38965
EDGE2	Fish	39000
EDGE2	Fish	38746
EDGE2	Fish	39378
EDGE2	Fish	39234
EDGE2	Fish	39870
EDGE2	Fish	39458
EDGE2	Fish	39876
EDGE2	Fish	38798
EDGE2	Fish	39134
EDGE2	Fish	39499
EDGE2	Fish	39963
EDGE2	Fish	38922
EDGE2	Fish	38967
EDGE2	Fish	39475
EDGE2	Fish	39335
EDGE2	Fish	38579
EDGE2	Fish	39281
EDGE2	Fish	39879
EDGE2	Fish	39251
EDGE2	Fish	39634
EDGE2	Fish	39148
EDGE2	Fish	38912
EDGE2	Fish	39923
EDGE2	Fish	38971
EDGE2	Fish	40134
EDGE2	Fish	39215
EDGE2	Fish	39455
EDGE2	Fish	39518
EDGE2	Fish	39184
EDGE2	Fish	39808
EDGE2	Fish	38977
EDGE2	Fish	39626
EDGE2	Fish	39166
EDGE2	Fish	39095
EDGE2	Fish	39591
EDGE2	Fish	39450
EDGE2	Fish	39288
EDGE2	Fish	39788
EDGE2	Fish	39353
EDGE2	Fish	39368
EDGE2	Fish	39459
EDGE2	Fish	39641
EDGE2	Fish	38576
EDGE2	Fish	39123
EDGE2	Fish	39782
EDGE2	Fish	39187
EDGE2	Fish	38931
EDGE2	Fish	38718
EDGE2	Fish	39088
EDGE2	Fish	39202
EDGE2	Fish	39225
EDGE2	Fish	39351
EDGE2	Fish	39531
EDGE2	Fish	40031
EDGE2	Fish	39326
EDGE2	Fish	38892
EDGE2	Fish	39807
EDGE2	Fish	39085
EDGE2	Fish	39270
EDGE2	Fish	40106
EDGE2	Fish	39091
EDGE2	Fish	39385
EDGE2	Fish	39809
EDGE2	Fish	40175
EDGE2	Fish	38935
EDGE2	Fish	39219
EDGE2	Fish	39939
EDGE2	Fish	39284
EDGE2	Fish	39464
EDGE2	Fish	39538
EDGE2	Fish	39636
EDGE2	Fish	39099
EDGE2	Fish	39219
EDGE2	Fish	39362
EDGE2	Fish	39724
EDGE2	Fish	39317
EDGE2	Fish	39500
EDGE2	Fish	39782
EDGE2	Fish	38948
EDGE2	Fish	39379
EDGE2	Fish	39115
EDGE2	Fish	39617
EDGE2	Fish	40248
EDGE2	Fish	40323
EDGE2	Fish	39783
EDGE2	Fish	39200
EDGE2	Fish	38740
EDGE2	Fish	39271
EDGE2	Fish	39419
EDGE2	Fish	37748
EDGE2	Fish	39549
EDGE2	Fish	38619
EDGE2	Fish	39952
EDGE2	Fish	39559
EDGE2	Fish	39919
EDGE2	Fish	39280
EDGE2	Fish	39602
EDGE2	Fish	39348
EDGE2	Fish	39124
EDGE2	Fish	39650
EDGE2	Fish	39332
EDGE2	Fish	39171
EDGE2	Fish	39252
EDGE2	Fish	38256
EDGE2	Fish	39698
EDGE2	Fish	39410
EDGE2	Fish	39598
EDGE2	Fish	39558
EDGE2	Fish	39284
EDGE2	Fish	39361
EDGE2	Fish	39165
EDGE2	Fish	39200
EDGE2	Fish	38553
EDGE2	Fish	39685
EDGE2	Fish	39157
EDGE2	Fish	39298
EDGE2	Fish	39298
EDGE2	Fish	39067
EDGE2	Fish	38909
EDGE2	Fish	39365
EDGE2	Fish	39066
EDGE2	Fish	39023
EDGE2	Fish	40030
EDGE2	Fish	39564
EDGE2	Fish	40044
EDGE2	Fish	40235
EDGE2	Fish	39897
EDGE2	Fish	39280
EDGE2	Fish	38987
EDGE2	Fish	40096
EDGE2	Fish	39905
EDGE2	Fish	38939
EDGE2	Fish	39150
EDGE2	Fish	38695
EDGE2	Fish	38986
EDGE2	Fish	40548
EDGE2	Fish	39513
EDGE2	Fish	38519
EDGE2	Fish	40607
EDGE2	Fish	39360
EDGE2	Fish	39365
EDGE2	Fish	38971
EDGE2	Fish	39381
EDGE2	Fish	39047
EDGE2	Fish	38565
EDGE2	Fish	39769
EDGE2	Fish	39788
EDGE2	Fish	38911
EDGE2	Fish	39155
EDGE2	Fish	39633
EDGE2	Fish	39815
EDGE2	Fish	39665
EDGE2	Fish	38803
EDGE2	Fish	38507
EDGE2	Fish	39293
EDGE2	Fish	39480
EDGE2	Fish	39346
EDGE2	Fish	38926
EDGE2	Fish	39541
EDGE2	Fish	39054
EDGE2	Fish	39710
EDGE2	Fish	39263
EDGE2	Fish	38308
EDGE2	Fish	39549
EDGE2	Fish	38951
EDGE2	Fish	39646
EDGE2	Fish	40030
EDGE2	Fish	38938
EDGE2	Fish	38813
EDGE2	Fish	39585
EDGE2	Fish	39276
EDGE2	Fish	39442
EDGE2	Fish	40523
EDGE2	Fish	39963
EDGE2	Fish	38744
EDGE2	Fish	39561
EDGE2	Fish	38882
EDGE2	Fish	39269
EDGE2	Fish	39642
EDGE2	Fish	39434
EDGE2	Fish	39772
EDGE2	Fish	38864
EDGE2	Fish	39297
EDGE2	Fish	39721
EDGE2	Fish	39422
EDGE2	Fish	39119
EDGE2	Fish	39530
EDGE2	Fish	39620
EDGE2	Fish	39680
EDGE2	Fish	39229
EDGE2	Fish	39713
EDGE2	Fish	38914
EDGE2	Fish	40002
EDGE2	Fish	39380
EDGE2	Fish	39430
EDGE2	Fish	39851
EDGE2	Fish	39740
EDGE2	Fish	39177
EDGE2	Fish	39027
pext50	Fish	35619
pext50	Fish	34795
pext50	Fish	35942
pext50	Fish	36602
pext50	Fish	35512
pext50	Fish	35409
pext50	Fish	34936
pext50	Fish	36078
pext50	Fish	35681
pext50	Fish	34012
pext50	Fish	35227
pext50	Fish	35319
pext50	Fish	36602
pext50	Fish	34936
pext50	Fish	35671
pext50	Fish	36041
pext50	Fish	34932
pext50	Fish	35048
pext50	Fish	34268
pext50	Fish	35296
pext50	Fish	35998
pext50	Fish	34932
pext50	Fish	34331
pext50	Fish	35044
pext50	Fish	34734
pext50	Fish	35036
pext50	Fish	35518
pext50	Fish	36505
pext50	Fish	35256
pext50	Fish	35751
pext50	Fish	35808
pext50	Fish	34331
pext50	Fish	36143
pext50	Fish	35032
pext50	Fish	36505
pext50	Fish	35142
pext50	Fish	35585
pext50	Fish	34331
pext50	Fish	36505
pext50	Fish	35367
pext50	Fish	35473
pext50	Fish	34662
pext50	Fish	35098
pext50	Fish	35102
pext50	Fish	35093
pext50	Fish	35903
pext50	Fish	35136
pext50	Fish	36161
pext50	Fish	35497
pext50	Fish	35020
pext50	Fish	35329
pext50	Fish	35673
pext50	Fish	35663
pext50	Fish	36120
pext50	Fish	35849
pext50	Fish	35020
pext50	Fish	35768
pext50	Fish	35663
pext50	Fish	36298
pext50	Fish	35329
pext50	Fish	34514
pext50	Fish	35037
pext50	Fish	35768
pext50	Fish	36067
pext50	Fish	35587
pext50	Fish	35706
pext50	Fish	36067
pext50	Fish	36174
pext50	Fish	36120
pext50	Fish	34514
pext50	Fish	35490
pext50	Fish	35118
pext50	Fish	35556
pext50	Fish	35310
pext50	Fish	36189
pext50	Fish	34861
pext50	Fish	35722
pext50	Fish	35559
pext50	Fish	34682
pext50	Fish	35897
pext50	Fish	34861
pext50	Fish	34423
pext50	Fish	36037
pext50	Fish	35882
pext50	Fish	35516
pext50	Fish	34619
pext50	Fish	34762
pext50	Fish	36279
pext50	Fish	35433
pext50	Fish	35028
pext50	Fish	35235
pext50	Fish	36363
pext50	Fish	35235
pext50	Fish	34244
pext50	Fish	34824
pext50	Fish	36007
pext50	Fish	35135
pext50	Fish	34690
pext50	Fish	35303
pext50	Fish	34683
pext50	Fish	35495
pext50	Fish	35299
pext50	Fish	35083
pext50	Fish	35780
pext50	Fish	35284
pext50	Fish	35564
pext50	Fish	35161
pext50	Fish	35269
pext50	Fish	34704
pext50	Fish	35508
pext50	Fish	35645
pext50	Fish	36136
pext50	Fish	35701
pext50	Fish	35299
pext50	Fish	36680
pext50	Fish	34938
pext50	Fish	35101
pext50	Fish	35118
pext50	Fish	35747
pext50	Fish	35365
pext50	Fish	35559
pext50	Fish	35299
pext50	Fish	35530
pext50	Fish	34896
pext50	Fish	35101
pext50	Fish	35131
pext50	Fish	35127
pext50	Fish	35522
pext50	Fish	35234
pext50	Fish	35365
pext50	Fish	35277
pext50	Fish	35530
pext50	Fish	35517
pext50	Fish	34839
pext50	Fish	35333
pext50	Fish	34159
pext50	Fish	35485
pext50	Fish	35006
pext50	Fish	35517
pext50	Fish	36144
pext50	Fish	35140
pext50	Fish	35164
pext50	Fish	35079
pext50	Fish	36336
pext50	Fish	35006
pext50	Fish	35609
pext50	Fish	34503
pext50	Fish	35164
pext50	Fish	35853
pext50	Fish	35273
pext50	Fish	34985
pext50	Fish	34719
pext50	Fish	35079
pext50	Fish	34190
pext50	Fish	34549
pext50	Fish	34503
pext50	Fish	35273
pext50	Fish	36582
pext50	Fish	35853
pext50	Fish	34948
pext50	Fish	34896
pext50	Fish	36125
pext50	Fish	34549
pext50	Fish	35215
pext50	Fish	35660
pext50	Fish	36320
pext50	Fish	35311
pext50	Fish	35942
pext50	Fish	36180
pext50	Fish	34726
pext50	Fish	34645
pext50	Fish	34831
pext50	Fish	35549
pext50	Fish	35398
pext50	Fish	36133
pext50	Fish	35570
pext50	Fish	34645
pext50	Fish	35525
pext50	Fish	34566
pext50	Fish	34810
pext50	Fish	35570
pext50	Fish	35312
pext50	Fish	34645
pext50	Fish	34960
pext50	Fish	36467
pext50	Fish	35536
pext50	Fish	35383
pext50	Fish	35550
pext50	Fish	35088
pext50	Fish	35231
pext50	Fish	34974
pext50	Fish	35517
pext50	Fish	34645
pext50	Fish	34960
pext50	Fish	34262
pext50	Fish	36008
pext50	Fish	35973
pext50	Fish	35969
pext50	Fish	35238
pext50	Fish	35071
pext50	Fish	36758
pext50	Fish	35617
pext50	Fish	35223
pext50	Fish	35671
pext50	Fish	35677
pext50	Fish	35075
pext50	Fish	34820
pext50	Fish	35567
pext50	Fish	34461
pext50	Fish	34643
pext50	Fish	35052
pext50	Fish	36213
pext50	Fish	35088
pext50	Fish	34788
pext50	Fish	35677
pext50	Fish	35671
pext50	Fish	35838
pext50	Fish	34171
pext50	Fish	36153
pext50	Fish	35985
pext50	Fish	35304
pext50	Fish	34171
pext50	Fish	35020
pext50	Fish	35316
pext50	Fish	35469
pext50	Fish	35345
pext50	Fish	35885
pext50	Fish	35364
pext50	Fish	34951
pext50	Fish	34913
pext50	Fish	35659
pext50	Fish	35822
pext50	Fish	35469
pext50	Fish	34951
pext50	Fish	35474
pext50	Fish	36292
pext50	Fish	35695
pext50	Fish	35659
pext50	Fish	35659
pext50	Fish	35041
pext50	Fish	35602
pext50	Fish	34723
pext50	Fish	34220
pext50	Fish	36532
pext50	Fish	35067
pext50	Fish	35388
pext50	Fish	35292
pext50	Fish	34723
pext50	Fish	35434
pext50	Fish	36326
pext50	Fish	35588
pext50	Fish	35512
pext50	Fish	36080
pext50	Fish	35723
pext50	Fish	34901
pext50	Fish	35512
pext50	Fish	36074
pext50	Fish	36095
pext50	Fish	34794
pext50	Fish	35706
pext50	Fish	34884
pext50	Fish	36326
pext50	Fish	36074
pext50	Fish	34788
pext50	Fish	35497
pext50	Fish	34833
pext50	Fish	35354
pext50	Fish	35320
pext50	Fish	36131
pext50	Fish	35420
pext50	Fish	35510
pext50	Fish	35354
pext50	Fish	34700
pext50	Fish	35082
pext50	Fish	35769
pext50	Fish	35191
pext50	Fish	35406
pext50	Fish	36368
pext50	Fish	36459
pext50	Fish	35191
pext50	Fish	35354
pext50	Fish	35191
pext50	Fish	35127
pext50	Fish	35858
pext50	Fish	35290
pext50	Fish	35191
pext50	Fish	35004
pext50	Fish	35288
pext50	Fish	35085
pext50	Fish	34245
pext50	Fish	35719
pext50	Fish	35392
pext50	Fish	35005
pext50	Fish	35290
pext50	Fish	35872
pext50	Fish	35123
pext50	Fish	35719
pext50	Fish	35947
pext50	Fish	36432
pext50	Fish	34968
pext50	Fish	35290
pext50	Fish	35597
pext50	Fish	34620
pext50	Fish	35341
pext50	Fish	35372
pext50	Fish	34756
pext50	Fish	35674
pext50	Fish	35906
pext50	Fish	34722
pext50	Fish	36022
pext50	Fish	35372
pext50	Fish	34756
pext50	Fish	35295
pext50	Fish	35953
pext50	Fish	35628
pext50	Fish	35372
pext50	Fish	36068
pext50	Fish	35794
pext50	Fish	34764
pext50	Fish	35261
pext50	Fish	34960
pext50	Fish	36068
pext50	Fish	36247
pext50	Fish	34837
pext50	Fish	35794
pext50	Fish	36023
pext50	Fish	35362
pext50	Fish	34542
pext50	Fish	35918
pext50	Fish	34960
pext50	Fish	36092
pext50	Fish	35344
pext50	Fish	35357
pext50	Fish	36092
pext50	Fish	35387
pext50	Fish	35010
pext50	Fish	35476
pext50	Fish	34430
pext50	Fish	35918
pext50	Fish	35162
pext50	Fish	35103
pext50	Fish	34769
pext50	Fish	35007
pext50	Fish	36092
pext50	Fish	35912
pext50	Fish	35346
pext50	Fish	35578
pext50	Fish	36624
pext50	Fish	35336
pext50	Fish	35352
pext50	Fish	34077
pext50	Fish	35433
pext50	Fish	34548
pext50	Fish	34956
pext50	Fish	35634
pext50	Fish	36624
pext50	Fish	36036
pext50	Fish	34802
pext50	Fish	35611
pext50	Fish	34873
pext50	Fish	35417
pext50	Fish	35981
pext50	Fish	36036
pext50	Fish	35251
pext50	Fish	35040
pext50	Fish	35840
pext50	Fish	35298
pext50	Fish	35230
pext50	Fish	35211
pext50	Fish	35677
pext50	Fish	35276
pext50	Fish	35612
pext50	Fish	34737
pext50	Fish	35942
pext50	Fish	35420
pext50	Fish	35540
pext50	Fish	36346
pext50	Fish	35884
pext50	Fish	35321
pext50	Fish	33923
pext50	Fish	35771
pext50	Fish	36166
pext50	Fish	35813
pext50	Fish	34825
pext50	Fish	35788
pext50	Fish	36065
pext50	Fish	35737
pext50	Fish	35000
pext50	Fish	35268
pext50	Fish	34524
pext50	Fish	35436
pext50	Fish	35392
pext50	Fish	34993
pext50	Fish	34168
pext50	Fish	34195
pext50	Fish	35578
pext50	Fish	36549
pext50	Fish	36360
pext50	Fish	35592
pext50	Fish	35595
pext50	Fish	35001
pext50	Fish	34469
pext50	Fish	35276
pext50	Fish	35520
pext50	Fish	35326
pext50	Fish	35419
pext50	Fish	34849
pext50	Fish	35433
pext50	Fish	35274
pext50	Fish	35633
pext50	Fish	34269
pext50	Fish	36127
pext50	Fish	35647
pext50	Fish	35372
pext50	Fish	34543
pext50	Fish	36743
pext50	Fish	34742
pext50	Fish	35482
pext50	Fish	35157
pext50	Fish	35807
pext50	Fish	36011
pext50	Fish	35633
pext50	Fish	34910
pext50	Fish	34972
pext50	Fish	35112
pext50	Fish	35341
pext50	Fish	35239
pext50	Fish	35302
pext50	Fish	35341
pext50	Fish	36011
pext50	Fish	34998
pext50	Fish	35302
pext50	Fish	36799
pext50	Fish	35650
pext50	Fish	35118
pext50	Fish	35588
pext50	Fish	35486
pext50	Fish	35188
pext50	Fish	35239
pext50	Fish	35167
pext50	Fish	34409
pext50	Fish	35808
pext50	Fish	35772
pext50	Fish	35917
pext50	Fish	35646
pext50	Fish	35824
pext50	Fish	35363
pext50	Fish	35772
pext50	Fish	35824
pext50	Fish	35536
pext50	Fish	36311
pext50	Fish	35543
pext50	Fish	35544
pext50	Fish	35523
pext50	Fish	35114
pext50	Fish	35772
pext50	Fish	36138
pext50	Fish	35723
pext50	Fish	35548
pext50	Fish	35989
pext50	Fish	35350
pext50	Fish	35173
pext50	Fish	35543
pext50	Fish	35354
pext50	Fish	35749
pext50	Fish	35512
pext50	Fish	35438
pext50	Fish	34846
pext50	Fish	34453
pext50	Fish	35989
pext50	Fish	34706
pext50	Fish	35512
pext50	Fish	35623
pext50	Fish	35601
pext50	Fish	35263
pext50	Fish	35177
pext50	Fish	35895
pext50	Fish	34453
pext50	Fish	34848
pext50	Fish	35045
pext50	Fish	35699
pext50	Fish	35895
pext50	Fish	34760
pext50	Fish	35732
pext50	Fish	35871
pext50	Fish	35209
pext50	Fish	35526
pext50	Fish	34829
pext50	Fish	35422
pext50	Fish	35187
pext50	Fish	34444
pext50	Fish	35665
pext50	Fish	35871
pext50	Fish	34860
pext50	Fish	34984
pext50	Fish	35478
pext50	Fish	35495
pext50	Fish	34547
pext50	Fish	34537
pext50	Fish	34818
pext50	Fish	36454
pext50	Fish	35404
pext50	Fish	35684
pext50	Fish	35296
pext50	Fish	35542
pext50	Fish	35210
pext50	Fish	35164
pext50	Fish	35194
pext50	Fish	35126
pext50	Fish	34884
pext50	Fish	34473
pext50	Fish	34692
pext50	Fish	35181
pext50	Fish	34144
pext50	Fish	35024
pext50	Fish	35975
pext50	Fish	35203
pext50	Fish	35241
pext50	Fish	35179
pext50	Fish	35352
pext50	Fish	36298
pext50	Fish	34473
pext50	Fish	36031
pext50	Fish	35385
pext50	Fish	34473
pext50	Fish	35241
pext50	Fish	35770
pext50	Fish	34885
pext50	Fish	36316
pext50	Fish	35519
pext50	Fish	35348
pext50	Fish	35664
pext50	Fish	34913
pext50	Fish	35499
pext50	Fish	35350
pext50	Fish	35330
pext50	Fish	35681
pext50	Fish	34947
pext50	Fish	34913
pext50	Fish	36344
pext50	Fish	34693
pext50	Fish	35270
pext50	Fish	35818
pext50	Fish	35799
pext50	Fish	36145
pext50	Fish	34811
pext50	Fish	36051
pext50	Fish	34947
pext50	Fish	34693
pext50	Fish	35431
pext50	Fish	36115
pext50	Fish	35619
pext50	Fish	36355
pext50	Fish	35103
pext50	Fish	35274
pext50	Fish	35619
pext50	Fish	34777
pext50	Fish	35315
pext50	Fish	35042
pext50	Fish	35175
pext50	Fish	34684
pext50	Fish	35059
pext50	Fish	34777
pext50	Fish	35716
pext50	Fish	35514
pext50	Fish	35516
pext50	Fish	35782
pext50	Fish	35534
pext50	Fish	35250
pext50	Fish	35042
pext50	Fish	35269
pext50	Fish	35534
pext50	Fish	35309
pext50	Fish	35470
pext50	Fish	35517
pext50	Fish	35586
pext50	Fish	35739
pext50	Fish	35624
pext50	Fish	35581
pext50	Fish	35534
pext50	Fish	35340
pext50	Fish	36212
pext50	Fish	35975
pext50	Fish	35682
pext50	Fish	35191
pext50	Fish	35050
pext50	Fish	34926
pext50	Fish	35211
pext50	Fish	35249
pext50	Fish	35123
pext50	Fish	34897
pext50	Fish	35059
pext50	Fish	35482
pext50	Fish	35067
pext50	Fish	34792
pext50	Fish	35332
pext50	Fish	35375
pext50	Fish	35278
pext50	Fish	35236
pext50	Fish	35442
pext50	Fish	35693
pext50	Fish	36076
pext50	Fish	36052
pext50	Fish	36228
pext50	Fish	34502
pext50	Fish	35003
pext50	Fish	36274
pext50	Fish	35423
pext50	Fish	35486
pext50	Fish	34577
pext50	Fish	35484
pext50	Fish	36274
pext50	Fish	36208
pext50	Fish	35767
pext50	Fish	35466
pext50	Fish	34829
pext50	Fish	35094
pext50	Fish	35062
pext50	Fish	34930
pext50	Fish	35498
pext50	Fish	35324
pext50	Fish	34829
pext50	Fish	35267
pext50	Fish	34823
pext50	Fish	35160
pext50	Fish	36273
pext50	Fish	35722
pext50	Fish	35489
pext50	Fish	36629
pext50	Fish	35551
pext50	Fish	35262
pext50	Fish	35236
pext50	Fish	35210
pext50	Fish	36572
pext50	Fish	35546
pext50	Fish	34902
pext50	Fish	36043
pext50	Fish	35904
pext50	Fish	35429
pext50	Fish	35374
pext50	Fish	35282
pext50	Fish	35043
pext50	Fish	36420
pext50	Fish	35598
pext50	Fish	36084
pext50	Fish	35429
pext50	Fish	35560
pext50	Fish	36420
pext50	Fish	34995
pext50	Fish	35613
pext50	Fish	35124
pext50	Fish	35678
pext50	Fish	36382
pext50	Fish	35429
pext50	Fish	35167
pext50	Fish	36080
pext50	Fish	35178
pext50	Fish	35124
pext50	Fish	35328
pext50	Fish	35610
pext50	Fish	34304
pext50	Fish	34631
pext50	Fish	35096
pext50	Fish	35643
pext50	Fish	35429
pext50	Fish	35627
pext50	Fish	34264
pext50	Fish	35420
pext50	Fish	34851
pext50	Fish	35610
pext50	Fish	35771
pext50	Fish	35000
pext50	Fish	35225
pext50	Fish	35126
pext50	Fish	34420
pext50	Fish	35296
pext50	Fish	36225
pext50	Fish	34637
pext50	Fish	35327
pext50	Fish	35322
pext50	Fish	36400
pext50	Fish	36162
pext50	Fish	36545
pext50	Fish	35238
pext50	Fish	35722
pext50	Fish	34967
pext50	Fish	34771
pext50	Fish	35833
pext50	Fish	35140
pext50	Fish	35257
pext50	Fish	34993
pext50	Fish	35202
pext50	Fish	35722
pext50	Fish	34786
pext50	Fish	35838
pext50	Fish	34748
pext50	Fish	35611
pext50	Fish	34595
pext50	Fish	35512
pext50	Fish	35086
pext50	Fish	35603
pext50	Fish	34891
pext50	Fish	35345
pext50	Fish	34866
pext50	Fish	36067
pext50	Fish	34656
pext50	Fish	35244
pext50	Fish	36210
pext50	Fish	34437
pext50	Fish	35442
pext50	Fish	34757
pext50	Fish	34963
pext50	Fish	34403
pext50	Fish	34451
pext50	Fish	35511
pext50	Fish	35792
pext50	Fish	36076
pext50	Fish	35245
pext50	Fish	34877
pext50	Fish	35372
pext50	Fish	35355
pext50	Fish	35511
pext50	Fish	35139
pext50	Fish	35494
pext50	Fish	35372
pext50	Fish	35439
pext50	Fish	35891
pext50	Fish	34879
pext50	Fish	36334
pext50	Fish	35060
pext50	Fish	35644
pext50	Fish	35846
pext50	Fish	35439
pext50	Fish	35915
pext50	Fish	35301
pext50	Fish	35647
pext50	Fish	35227
pext50	Fish	35395
pext50	Fish	36334
pext50	Fish	35688
pext50	Fish	35343
pext50	Fish	36227
pext50	Fish	35811
pext50	Fish	35826
pext50	Fish	35129
pext50	Fish	36571
pext50	Fish	35317
pext50	Fish	35343
pext50	Fish	35581
pext50	Fish	36498
pext50	Fish	35421
pext50	Fish	35993
pext50	Fish	35317
pext50	Fish	34794
pext50	Fish	35527
pext50	Fish	35993
pext50	Fish	35269
pext50	Fish	35527
pext50	Fish	35892
pext50	Fish	35443
pext50	Fish	35151
pext50	Fish	36119
pext50	Fish	35317
pext50	Fish	35582
pext50	Fish	35286
pext50	Fish	34929
pext50	Fish	35507
pext50	Fish	35520
pext50	Fish	34861
pext50	Fish	34571
pext50	Fish	35893
pext50	Fish	35582
pext50	Fish	35321
pext50	Fish	34459
pext50	Fish	35626
pext50	Fish	35608
pext50	Fish	35013
pext50	Fish	34937
pext50	Fish	35897
pext50	Fish	35653
pext50	Fish	36008
pext50	Fish	34937
pext50	Fish	35723
pext50	Fish	34773
pext50	Fish	35219
pext50	Fish	36148
pext50	Fish	35299
pext50	Fish	35246
pext50	Fish	35405
pext50	Fish	35211
pext50	Fish	36034
pext50	Fish	35775
pext50	Fish	35899
pext50	Fish	36148
pext50	Fish	35821
pext50	Fish	35285
pext50	Fish	35263
pext50	Fish	35521
pext50	Fish	34939
pext50	Fish	35134
pext50	Fish	34872
pext50	Fish	36403
pext50	Fish	35443
pext50	Fish	35664
pext50	Fish	35541
pext50	Fish	35388
pext50	Fish	35390
pext50	Fish	35721
pext50	Fish	34867
pext50	Fish	35010
pext50	Fish	34947
pext50	Fish	35313
pext50	Fish	36392
pext50	Fish	35471
pext50	Fish	34956
pext50	Fish	35196
pext50	Fish	34212
pext50	Fish	35636
pext50	Fish	35321
pext50	Fish	34664
pext50	Fish	36581
pext50	Fish	35471
pext50	Fish	35103
pext50	Fish	35942
pext50	Fish	35757
pext50	Fish	35471
pext50	Fish	34518
pext50	Fish	35514
pext50	Fish	35391
pext50	Fish	35471
pext50	Fish	34831
pext50	Fish	35543
pext50	Fish	35336
pext50	Fish	34650
pext50	Fish	36036
pext50	Fish	35376
pext50	Fish	35933
pext50	Fish	34758
pext50	Fish	35471
pext50	Fish	34751
pext50	Fish	35369
pext50	Fish	34553
pext50	Fish	34847
pext50	Fish	35598
pext50	Fish	35108
pext50	Fish	35322
pext50	Fish	35310
pext50	Fish	36087
pext50	Fish	34925
pext50	Fish	35031
pext50	Fish	35367
pext50	Fish	35372
pext50	Fish	35552
pext50	Fish	34904
pext50	Fish	35140
pext50	Fish	35031
pext50	Fish	35299
pext50	Fish	34784
pext50	Fish	35274
pext50	Fish	35377
pext50	Fish	35399
pext50	Fish	35036
pext50	Fish	34784
pext50	Fish	36042
pext50	Fish	35182
pext50	Fish	35551
pext50	Fish	35534
pext50	Fish	35478
pext50	Fish	35391
pext50	Fish	35551
pext50	Fish	35389
pext50	Fish	35593
pext50	Fish	35662
pext50	Fish	35534
pext50	Fish	35426
pext50	Fish	35919
pext50	Fish	34881
pext50	Fish	35435
pext50	Fish	34805
pext50	Fish	34472
pext50	Fish	35800
pext50	Fish	35919
pext50	Fish	36423
pext50	Fish	36237
pext50	Fish	34994
pext50	Fish	34726
pext50	Fish	34591
pext50	Fish	34562
pext50	Fish	34907
pext50	Fish	35626
pext50	Fish	35644
pext50	Fish	36061
pext50	Fish	35831
pext50	Fish	35053
pext50	Fish	34213
pext50	Fish	35424
pext50	Fish	35644
pext50	Fish	36283
pext50	Fish	35498
pext50	Fish	35410
pext50	Fish	35307
pext50	Fish	35998
pext50	Fish	35026
pext50	Fish	36807
pext50	Fish	34018
pext50	Fish	36005
pext50	Fish	34927
pext50	Fish	35482
pext50	Fish	34832
pext50	Fish	35270
pext50	Fish	35056
pext50	Fish	35129
pext50	Fish	35471
pext50	Fish	35474
pext50	Fish	35287
pext50	Fish	34663
pext50	Fish	35053
pext50	Fish	34495
pext50	Fish	35813
pext50	Fish	34786
pext50	Fish	35216
pext50	Fish	35471
pext50	Fish	34427
pext50	Fish	35003
pext50	Fish	35423
pext50	Fish	35688
pext50	Fish	34663
pext50	Fish	35880
pext50	Fish	36067
pext50	Fish	34433
pext50	Fish	34575
pext50	Fish	35764
pext50	Fish	35570
pext50	Fish	35680
pext50	Fish	36251
pext50	Fish	35771
pext50	Fish	35146
pext50	Fish	36017
pext50	Fish	34663
pext50	Fish	35715
pext50	Fish	34771
pext50	Fish	35449
pext50	Fish	35771
pext50	Fish	35645
pext50	Fish	35748
pext50	Fish	35184
pext50	Fish	35784
pext50	Fish	35146
pext50	Fish	34529
pext50	Fish	35519
pext50	Fish	36588
pext50	Fish	35703
pext50	Fish	34190
pext50	Fish	35391
pext50	Fish	35371
pext50	Fish	34529
pext50	Fish	35282
pext50	Fish	35610
pext50	Fish	35219
pext50	Fish	35588
pext50	Fish	34762
pext50	Fish	35228
pext50	Fish	35391
pext50	Fish	35382
pext50	Fish	35905
pext50	Fish	35560
pext50	Fish	34666
pext50	Fish	35810
pext50	Fish	35142
pext50	Fish	35619
pext50	Fish	35391
pext50	Fish	34843
pext50	Fish	34997
pext50	Fish	35716
pext50	Fish	35433
pext50	Fish	35217
pext50	Fish	35126
pext50	Fish	34455
pext50	Fish	35734
pext50	Fish	35625
pext50	Fish	36021
pext50	Fish	34802
pext50	Fish	34579
pext50	Fish	34976
pext50	Fish	35494
pext50	Fish	34897
pext50	Fish	35608
pext50	Fish	36078
pext50	Fish	35491
pext50	Fish	36021
pext50	Fish	35768
pext50	Fish	35457
pext50	Fish	34702
pext50	Fish	35299
pext50	Fish	35172
pext50	Fish	35320
pext50	Fish	34802
pext50	Fish	36078
pext50	Fish	35608
[truncated: 22,001 more rows]

## Sheet: Figure1b
percentPDloss	pext	group
11.94	EDGE2	Fish
11.81	EDGE2	Fish
12.1	EDGE2	Fish
12.1	EDGE2	Fish
12.17	EDGE2	Fish
12.14	EDGE2	Fish
11.84	EDGE2	Fish
11.84	EDGE2	Fish
11.72	EDGE2	Fish
11.86	EDGE2	Fish
11.94	EDGE2	Fish
11.56	EDGE2	Fish
12.17	EDGE2	Fish
12.01	EDGE2	Fish
12.15	EDGE2	Fish
12.04	EDGE2	Fish
11.98	EDGE2	Fish
11.96	EDGE2	Fish
11.86	EDGE2	Fish
11.94	EDGE2	Fish
12.08	EDGE2	Fish
12	EDGE2	Fish
11.77	EDGE2	Fish
11.82	EDGE2	Fish
11.65	EDGE2	Fish
11.89	EDGE2	Fish
11.87	EDGE2	Fish
12.12	EDGE2	Fish
11.93	EDGE2	Fish
11.98	EDGE2	Fish
11.9	EDGE2	Fish
11.82	EDGE2	Fish
11.83	EDGE2	Fish
11.94	EDGE2	Fish
11.86	EDGE2	Fish
11.79	EDGE2	Fish
11.7	EDGE2	Fish
11.98	EDGE2	Fish
11.92	EDGE2	Fish
11.91	EDGE2	Fish
12.26	EDGE2	Fish
11.88	EDGE2	Fish
12.15	EDGE2	Fish
11.9	EDGE2	Fish
12.14	EDGE2	Fish
12.13	EDGE2	Fish
12.08	EDGE2	Fish
11.87	EDGE2	Fish
11.8	EDGE2	Fish
12.09	EDGE2	Fish
11.82	EDGE2	Fish
11.82	EDGE2	Fish
11.79	EDGE2	Fish
12.23	EDGE2	Fish
11.94	EDGE2	Fish
11.72	EDGE2	Fish
12.21	EDGE2	Fish
12	EDGE2	Fish
11.91	EDGE2	Fish
11.88	EDGE2	Fish
11.85	EDGE2	Fish
11.86	EDGE2	Fish
11.79	EDGE2	Fish
11.78	EDGE2	Fish
12.05	EDGE2	Fish
12.18	EDGE2	Fish
11.76	EDGE2	Fish
12	EDGE2	Fish
12.14	EDGE2	Fish
11.9	EDGE2	Fish
11.85	EDGE2	Fish
11.71	EDGE2	Fish
11.86	EDGE2	Fish
11.95	EDGE2	Fish
11.99	EDGE2	Fish
11.75	EDGE2	Fish
12.03	EDGE2	Fish
11.85	EDGE2	Fish
12.1	EDGE2	Fish
12	EDGE2	Fish
11.69	EDGE2	Fish
12.04	EDGE2	Fish
11.87	EDGE2	Fish
12	EDGE2	Fish
12.02	EDGE2	Fish
11.81	EDGE2	Fish
11.83	EDGE2	Fish
11.99	EDGE2	Fish
11.88	EDGE2	Fish
12	EDGE2	Fish
12.2	EDGE2	Fish
12.13	EDGE2	Fish
11.76	EDGE2	Fish
11.92	EDGE2	Fish
11.91	EDGE2	Fish
11.77	EDGE2	Fish
12.02	EDGE2	Fish
12.03	EDGE2	Fish
11.97	EDGE2	Fish
11.9	EDGE2	Fish
11.86	EDGE2	Fish
11.89	EDGE2	Fish
12	EDGE2	Fish
11.84	EDGE2	Fish
12.13	EDGE2	Fish
11.97	EDGE2	Fish
11.92	EDGE2	Fish
11.95	EDGE2	Fish
12.02	EDGE2	Fish
12.05	EDGE2	Fish
11.98	EDGE2	Fish
11.92	EDGE2	Fish
11.98	EDGE2	Fish
12.07	EDGE2	Fish
11.94	EDGE2	Fish
11.8	EDGE2	Fish
11.9	EDGE2	Fish
11.95	EDGE2	Fish
12.01	EDGE2	Fish
11.92	EDGE2	Fish
11.93	EDGE2	Fish
11.96	EDGE2	Fish
11.94	EDGE2	Fish
11.59	EDGE2	Fish
11.8	EDGE2	Fish
12.14	EDGE2	Fish
11.99	EDGE2	Fish
11.75	EDGE2	Fish
11.98	EDGE2	Fish
11.94	EDGE2	Fish
11.87	EDGE2	Fish
11.84	EDGE2	Fish
11.97	EDGE2	Fish
11.83	EDGE2	Fish
11.96	EDGE2	Fish
11.92	EDGE2	Fish
11.76	EDGE2	Fish
11.71	EDGE2	Fish
12.02	EDGE2	Fish
11.74	EDGE2	Fish
12.18	EDGE2	Fish
11.78	EDGE2	Fish
11.88	EDGE2	Fish
12.06	EDGE2	Fish
11.79	EDGE2	Fish
11.91	EDGE2	Fish
12.06	EDGE2	Fish
11.86	EDGE2	Fish
11.79	EDGE2	Fish
11.94	EDGE2	Fish
11.93	EDGE2	Fish
11.94	EDGE2	Fish
11.95	EDGE2	Fish
11.91	EDGE2	Fish
11.83	EDGE2	Fish
11.93	EDGE2	Fish
12.13	EDGE2	Fish
12.16	EDGE2	Fish
11.96	EDGE2	Fish
11.87	EDGE2	Fish
11.99	EDGE2	Fish
11.91	EDGE2	Fish
11.87	EDGE2	Fish
12.02	EDGE2	Fish
11.99	EDGE2	Fish
11.95	EDGE2	Fish
11.76	EDGE2	Fish
11.92	EDGE2	Fish
12.19	EDGE2	Fish
11.87	EDGE2	Fish
11.85	EDGE2	Fish
11.81	EDGE2	Fish
11.98	EDGE2	Fish
12.06	EDGE2	Fish
12.11	EDGE2	Fish
11.87	EDGE2	Fish
11.95	EDGE2	Fish
12	EDGE2	Fish
11.92	EDGE2	Fish
11.81	EDGE2	Fish
11.65	EDGE2	Fish
11.97	EDGE2	Fish
11.76	EDGE2	Fish
12.09	EDGE2	Fish
11.86	EDGE2	Fish
11.96	EDGE2	Fish
11.96	EDGE2	Fish
11.86	EDGE2	Fish
12.07	EDGE2	Fish
11.96	EDGE2	Fish
11.84	EDGE2	Fish
12.04	EDGE2	Fish
11.75	EDGE2	Fish
11.98	EDGE2	Fish
11.92	EDGE2	Fish
11.93	EDGE2	Fish
12.18	EDGE2	Fish
11.74	EDGE2	Fish
12.05	EDGE2	Fish
12.03	EDGE2	Fish
12.22	EDGE2	Fish
11.98	EDGE2	Fish
11.98	EDGE2	Fish
12.09	EDGE2	Fish
11.88	EDGE2	Fish
11.99	EDGE2	Fish
11.82	EDGE2	Fish
11.78	EDGE2	Fish
11.95	EDGE2	Fish
11.92	EDGE2	Fish
11.92	EDGE2	Fish
11.72	EDGE2	Fish
11.98	EDGE2	Fish
11.86	EDGE2	Fish
11.76	EDGE2	Fish
11.77	EDGE2	Fish
11.97	EDGE2	Fish
12.09	EDGE2	Fish
11.93	EDGE2	Fish
11.84	EDGE2	Fish
11.64	EDGE2	Fish
12.14	EDGE2	Fish
11.83	EDGE2	Fish
12.11	EDGE2	Fish
12.28	EDGE2	Fish
11.99	EDGE2	Fish
11.87	EDGE2	Fish
12.01	EDGE2	Fish
11.89	EDGE2	Fish
11.94	EDGE2	Fish
11.89	EDGE2	Fish
12	EDGE2	Fish
12	EDGE2	Fish
12.06	EDGE2	Fish
11.77	EDGE2	Fish
12.05	EDGE2	Fish
12.03	EDGE2	Fish
11.72	EDGE2	Fish
12.03	EDGE2	Fish
11.91	EDGE2	Fish
11.89	EDGE2	Fish
12.14	EDGE2	Fish
11.97	EDGE2	Fish
11.9	EDGE2	Fish
11.99	EDGE2	Fish
11.66	EDGE2	Fish
11.89	EDGE2	Fish
11.92	EDGE2	Fish
12.05	EDGE2	Fish
11.83	EDGE2	Fish
11.79	EDGE2	Fish
12.07	EDGE2	Fish
12.01	EDGE2	Fish
11.85	EDGE2	Fish
11.98	EDGE2	Fish
11.9	EDGE2	Fish
12.22	EDGE2	Fish
12	EDGE2	Fish
11.95	EDGE2	Fish
11.91	EDGE2	Fish
11.88	EDGE2	Fish
11.85	EDGE2	Fish
11.78	EDGE2	Fish
12.16	EDGE2	Fish
12.11	EDGE2	Fish
11.82	EDGE2	Fish
11.81	EDGE2	Fish
11.6	EDGE2	Fish
12.02	EDGE2	Fish
12.04	EDGE2	Fish
11.98	EDGE2	Fish
11.98	EDGE2	Fish
11.94	EDGE2	Fish
11.97	EDGE2	Fish
11.71	EDGE2	Fish
11.82	EDGE2	Fish
11.95	EDGE2	Fish
11.78	EDGE2	Fish
11.88	EDGE2	Fish
11.94	EDGE2	Fish
11.82	EDGE2	Fish
11.89	EDGE2	Fish
11.8	EDGE2	Fish
11.96	EDGE2	Fish
12.02	EDGE2	Fish
11.88	EDGE2	Fish
12.15	EDGE2	Fish
11.8	EDGE2	Fish
12.11	EDGE2	Fish
11.94	EDGE2	Fish
11.93	EDGE2	Fish
11.84	EDGE2	Fish
12	EDGE2	Fish
11.88	EDGE2	Fish
11.98	EDGE2	Fish
12.01	EDGE2	Fish
11.86	EDGE2	Fish
12.05	EDGE2	Fish
11.95	EDGE2	Fish
11.93	EDGE2	Fish
11.86	EDGE2	Fish
11.92	EDGE2	Fish
11.9	EDGE2	Fish
12.03	EDGE2	Fish
11.83	EDGE2	Fish
11.81	EDGE2	Fish
11.98	EDGE2	Fish
11.93	EDGE2	Fish
11.93	EDGE2	Fish
12.08	EDGE2	Fish
11.98	EDGE2	Fish
12.18	EDGE2	Fish
12.01	EDGE2	Fish
11.91	EDGE2	Fish
12.11	EDGE2	Fish
11.99	EDGE2	Fish
12.07	EDGE2	Fish
11.9	EDGE2	Fish
12.09	EDGE2	Fish
11.76	EDGE2	Fish
11.9	EDGE2	Fish
12.13	EDGE2	Fish
11.84	EDGE2	Fish
12.12	EDGE2	Fish
11.86	EDGE2	Fish
11.99	EDGE2	Fish
12.04	EDGE2	Fish
11.99	EDGE2	Fish
12.04	EDGE2	Fish
12.04	EDGE2	Fish
11.99	EDGE2	Fish
11.9	EDGE2	Fish
12.02	EDGE2	Fish
12.02	EDGE2	Fish
11.96	EDGE2	Fish
11.88	EDGE2	Fish
12	EDGE2	Fish
11.88	EDGE2	Fish
11.98	EDGE2	Fish
11.88	EDGE2	Fish
11.98	EDGE2	Fish
11.97	EDGE2	Fish
12.01	EDGE2	Fish
11.82	EDGE2	Fish
11.91	EDGE2	Fish
11.61	EDGE2	Fish
12.12	EDGE2	Fish
12.13	EDGE2	Fish
11.93	EDGE2	Fish
11.9	EDGE2	Fish
11.81	EDGE2	Fish
11.72	EDGE2	Fish
11.71	EDGE2	Fish
11.67	EDGE2	Fish
12.09	EDGE2	Fish
11.78	EDGE2	Fish
11.97	EDGE2	Fish
11.95	EDGE2	Fish
12	EDGE2	Fish
11.89	EDGE2	Fish
11.9	EDGE2	Fish
11.87	EDGE2	Fish
11.93	EDGE2	Fish
12.23	EDGE2	Fish
11.87	EDGE2	Fish
11.82	EDGE2	Fish
12.15	EDGE2	Fish
11.87	EDGE2	Fish
11.82	EDGE2	Fish
12.21	EDGE2	Fish
12	EDGE2	Fish
11.71	EDGE2	Fish
11.86	EDGE2	Fish
12.15	EDGE2	Fish
11.91	EDGE2	Fish
11.72	EDGE2	Fish
12.14	EDGE2	Fish
12.05	EDGE2	Fish
12.18	EDGE2	Fish
11.8	EDGE2	Fish
12.09	EDGE2	Fish
11.71	EDGE2	Fish
11.99	EDGE2	Fish
12.03	EDGE2	Fish
11.88	EDGE2	Fish
11.79	EDGE2	Fish
12.11	EDGE2	Fish
11.87	EDGE2	Fish
11.81	EDGE2	Fish
11.84	EDGE2	Fish
12.06	EDGE2	Fish
11.87	EDGE2	Fish
11.85	EDGE2	Fish
11.94	EDGE2	Fish
11.84	EDGE2	Fish
12.03	EDGE2	Fish
11.75	EDGE2	Fish
11.95	EDGE2	Fish
11.88	EDGE2	Fish
12.02	EDGE2	Fish
11.78	EDGE2	Fish
11.77	EDGE2	Fish
12.26	EDGE2	Fish
11.92	EDGE2	Fish
11.92	EDGE2	Fish
12.09	EDGE2	Fish
11.76	EDGE2	Fish
11.83	EDGE2	Fish
11.88	EDGE2	Fish
12.07	EDGE2	Fish
11.74	EDGE2	Fish
11.96	EDGE2	Fish
11.89	EDGE2	Fish
12.1	EDGE2	Fish
11.91	EDGE2	Fish
11.57	EDGE2	Fish
12.01	EDGE2	Fish
12.1	EDGE2	Fish
11.75	EDGE2	Fish
11.91	EDGE2	Fish
12.03	EDGE2	Fish
11.82	EDGE2	Fish
11.93	EDGE2	Fish
11.98	EDGE2	Fish
11.85	EDGE2	Fish
11.98	EDGE2	Fish
11.84	EDGE2	Fish
12.07	EDGE2	Fish
12.08	EDGE2	Fish
11.96	EDGE2	Fish
12.13	EDGE2	Fish
11.83	EDGE2	Fish
11.93	EDGE2	Fish
12.19	EDGE2	Fish
12.2	EDGE2	Fish
11.99	EDGE2	Fish
11.64	EDGE2	Fish
12.06	EDGE2	Fish
11.71	EDGE2	Fish
11.84	EDGE2	Fish
12.06	EDGE2	Fish
11.76	EDGE2	Fish
11.79	EDGE2	Fish
11.83	EDGE2	Fish
11.89	EDGE2	Fish
11.86	EDGE2	Fish
11.95	EDGE2	Fish
11.87	EDGE2	Fish
11.87	EDGE2	Fish
11.86	EDGE2	Fish
11.94	EDGE2	Fish
11.91	EDGE2	Fish
11.86	EDGE2	Fish
11.88	EDGE2	Fish
11.86	EDGE2	Fish
11.82	EDGE2	Fish
11.85	EDGE2	Fish
11.78	EDGE2	Fish
11.92	EDGE2	Fish
12.04	EDGE2	Fish
12.02	EDGE2	Fish
11.95	EDGE2	Fish
12.16	EDGE2	Fish
11.96	EDGE2	Fish
12.05	EDGE2	Fish
11.87	EDGE2	Fish
11.91	EDGE2	Fish
11.97	EDGE2	Fish
12.01	EDGE2	Fish
11.81	EDGE2	Fish
12.02	EDGE2	Fish
12.13	EDGE2	Fish
11.92	EDGE2	Fish
11.98	EDGE2	Fish
11.85	EDGE2	Fish
11.91	EDGE2	Fish
11.85	EDGE2	Fish
12.07	EDGE2	Fish
11.93	EDGE2	Fish
11.99	EDGE2	Fish
11.63	EDGE2	Fish
11.89	EDGE2	Fish
12.07	EDGE2	Fish
12.01	EDGE2	Fish
11.96	EDGE2	Fish
11.99	EDGE2	Fish
11.77	EDGE2	Fish
12.12	EDGE2	Fish
12.11	EDGE2	Fish
11.87	EDGE2	Fish
11.88	EDGE2	Fish
11.97	EDGE2	Fish
12.06	EDGE2	Fish
11.98	EDGE2	Fish
11.86	EDGE2	Fish
12.06	EDGE2	Fish
11.95	EDGE2	Fish
11.83	EDGE2	Fish
11.91	EDGE2	Fish
12	EDGE2	Fish
11.73	EDGE2	Fish
11.87	EDGE2	Fish
11.96	EDGE2	Fish
12.05	EDGE2	Fish
11.8	EDGE2	Fish
11.85	EDGE2	Fish
12.06	EDGE2	Fish
12.09	EDGE2	Fish
12.01	EDGE2	Fish
11.87	EDGE2	Fish
11.88	EDGE2	Fish
12.1	EDGE2	Fish
12.08	EDGE2	Fish
11.75	EDGE2	Fish
12.09	EDGE2	Fish
11.95	EDGE2	Fish
11.61	EDGE2	Fish
12.01	EDGE2	Fish
11.96	EDGE2	Fish
11.74	EDGE2	Fish
12.07	EDGE2	Fish
12.18	EDGE2	Fish
11.83	EDGE2	Fish
12.12	EDGE2	Fish
11.9	EDGE2	Fish
12.12	EDGE2	Fish
11.76	EDGE2	Fish
12.06	EDGE2	Fish
11.88	EDGE2	Fish
12.01	EDGE2	Fish
11.91	EDGE2	Fish
12.11	EDGE2	Fish
11.83	EDGE2	Fish
11.74	EDGE2	Fish
11.85	EDGE2	Fish
11.69	EDGE2	Fish
11.88	EDGE2	Fish
11.94	EDGE2	Fish
12.03	EDGE2	Fish
12.12	EDGE2	Fish
11.97	EDGE2	Fish
12	EDGE2	Fish
11.72	EDGE2	Fish
11.99	EDGE2	Fish
12.02	EDGE2	Fish
11.96	EDGE2	Fish
11.74	EDGE2	Fish
11.82	EDGE2	Fish
11.99	EDGE2	Fish
11.92	EDGE2	Fish
11.84	EDGE2	Fish
11.87	EDGE2	Fish
11.95	EDGE2	Fish
11.96	EDGE2	Fish
12.08	EDGE2	Fish
11.97	EDGE2	Fish
11.94	EDGE2	Fish
11.85	EDGE2	Fish
11.92	EDGE2	Fish
12.04	EDGE2	Fish
11.82	EDGE2	Fish
12.08	EDGE2	Fish
12.09	EDGE2	Fish
11.79	EDGE2	Fish
12.19	EDGE2	Fish
11.95	EDGE2	Fish
11.9	EDGE2	Fish
11.79	EDGE2	Fish
12	EDGE2	Fish
12.07	EDGE2	Fish
12.01	EDGE2	Fish
11.75	EDGE2	Fish
12.01	EDGE2	Fish
12.08	EDGE2	Fish
11.52	EDGE2	Fish
12.04	EDGE2	Fish
11.99	EDGE2	Fish
11.92	EDGE2	Fish
12	EDGE2	Fish
11.94	EDGE2	Fish
12.02	EDGE2	Fish
12.19	EDGE2	Fish
12.02	EDGE2	Fish
11.9	EDGE2	Fish
11.91	EDGE2	Fish
11.74	EDGE2	Fish
11.93	EDGE2	Fish
12.03	EDGE2	Fish
11.91	EDGE2	Fish
12.1	EDGE2	Fish
11.99	EDGE2	Fish
11.98	EDGE2	Fish
11.91	EDGE2	Fish
11.85	EDGE2	Fish
12.11	EDGE2	Fish
11.95	EDGE2	Fish
11.84	EDGE2	Fish
12.1	EDGE2	Fish
12.03	EDGE2	Fish
11.84	EDGE2	Fish
11.91	EDGE2	Fish
11.96	EDGE2	Fish
11.86	EDGE2	Fish
12.12	EDGE2	Fish
11.99	EDGE2	Fish
12.03	EDGE2	Fish
11.89	EDGE2	Fish
12.14	EDGE2	Fish
12.17	EDGE2	Fish
11.95	EDGE2	Fish
11.86	EDGE2	Fish
11.85	EDGE2	Fish
12.09	EDGE2	Fish
11.95	EDGE2	Fish
12.12	EDGE2	Fish
11.9	EDGE2	Fish
11.83	EDGE2	Fish
11.81	EDGE2	Fish
11.78	EDGE2	Fish
11.6	EDGE2	Fish
11.86	EDGE2	Fish
12.08	EDGE2	Fish
11.8	EDGE2	Fish
11.84	EDGE2	Fish
11.99	EDGE2	Fish
11.85	EDGE2	Fish
11.98	EDGE2	Fish
12.16	EDGE2	Fish
12.17	EDGE2	Fish
11.88	EDGE2	Fish
12.04	EDGE2	Fish
11.97	EDGE2	Fish
11.97	EDGE2	Fish
12.08	EDGE2	Fish
11.9	EDGE2	Fish
11.83	EDGE2	Fish
11.93	EDGE2	Fish
12	EDGE2	Fish
11.88	EDGE2	Fish
12	EDGE2	Fish
11.98	EDGE2	Fish
11.86	EDGE2	Fish
11.79	EDGE2	Fish
11.84	EDGE2	Fish
12.12	EDGE2	Fish
12.02	EDGE2	Fish
12.02	EDGE2	Fish
11.92	EDGE2	Fish
12.17	EDGE2	Fish
11.91	EDGE2	Fish
11.84	EDGE2	Fish
11.85	EDGE2	Fish
11.71	EDGE2	Fish
11.83	EDGE2	Fish
11.92	EDGE2	Fish
11.93	EDGE2	Fish
11.94	EDGE2	Fish
11.87	EDGE2	Fish
12	EDGE2	Fish
11.97	EDGE2	Fish
11.95	EDGE2	Fish
11.98	EDGE2	Fish
11.88	EDGE2	Fish
11.87	EDGE2	Fish
12.08	EDGE2	Fish
11.95	EDGE2	Fish
12.03	EDGE2	Fish
11.82	EDGE2	Fish
11.78	EDGE2	Fish
11.98	EDGE2	Fish
11.86	EDGE2	Fish
12.17	EDGE2	Fish
12.14	EDGE2	Fish
11.86	EDGE2	Fish
12.01	EDGE2	Fish
11.85	EDGE2	Fish
11.83	EDGE2	Fish
11.91	EDGE2	Fish
11.92	EDGE2	Fish
11.9	EDGE2	Fish
11.84	EDGE2	Fish
12.03	EDGE2	Fish
11.96	EDGE2	Fish
12.1	EDGE2	Fish
11.94	EDGE2	Fish
11.76	EDGE2	Fish
12.15	EDGE2	Fish
11.92	EDGE2	Fish
12.14	EDGE2	Fish
11.91	EDGE2	Fish
11.83	EDGE2	Fish
12.05	EDGE2	Fish
11.74	EDGE2	Fish
12.03	EDGE2	Fish
11.71	EDGE2	Fish
11.96	EDGE2	Fish
11.89	EDGE2	Fish
11.96	EDGE2	Fish
12	EDGE2	Fish
12.07	EDGE2	Fish
12.15	EDGE2	Fish
11.95	EDGE2	Fish
12.2	EDGE2	Fish
11.93	EDGE2	Fish
11.95	EDGE2	Fish
11.8	EDGE2	Fish
11.81	EDGE2	Fish
11.81	EDGE2	Fish
11.81	EDGE2	Fish
11.93	EDGE2	Fish
11.86	EDGE2	Fish
11.92	EDGE2	Fish
11.88	EDGE2	Fish
11.81	EDGE2	Fish
11.94	EDGE2	Fish
11.87	EDGE2	Fish
11.99	EDGE2	Fish
12.05	EDGE2	Fish
12.07	EDGE2	Fish
11.83	EDGE2	Fish
11.98	EDGE2	Fish
12.08	EDGE2	Fish
11.8	EDGE2	Fish
11.7	EDGE2	Fish
11.8	EDGE2	Fish
12.06	EDGE2	Fish
12.36	EDGE2	Fish
11.75	EDGE2	Fish
11.87	EDGE2	Fish
11.95	EDGE2	Fish
11.9	EDGE2	Fish
11.96	EDGE2	Fish
11.97	EDGE2	Fish
11.94	EDGE2	Fish
11.96	EDGE2	Fish
12.01	EDGE2	Fish
11.8	EDGE2	Fish
11.93	EDGE2	Fish
11.84	EDGE2	Fish
12.12	EDGE2	Fish
11.84	EDGE2	Fish
11.97	EDGE2	Fish
12.05	EDGE2	Fish
11.97	EDGE2	Fish
12.19	EDGE2	Fish
11.86	EDGE2	Fish
12.01	EDGE2	Fish
11.91	EDGE2	Fish
12.12	EDGE2	Fish
11.94	EDGE2	Fish
11.93	EDGE2	Fish
12.05	EDGE2	Fish
11.86	EDGE2	Fish
11.84	EDGE2	Fish
11.76	EDGE2	Fish
12.04	EDGE2	Fish
11.93	EDGE2	Fish
11.88	EDGE2	Fish
11.96	EDGE2	Fish
11.77	EDGE2	Fish
12.02	EDGE2	Fish
11.79	EDGE2	Fish
11.92	EDGE2	Fish
11.8	EDGE2	Fish
11.94	EDGE2	Fish
11.97	EDGE2	Fish
11.96	EDGE2	Fish
11.78	EDGE2	Fish
12.03	EDGE2	Fish
11.82	EDGE2	Fish
11.88	EDGE2	Fish
11.97	EDGE2	Fish
11.97	EDGE2	Fish
11.88	EDGE2	Fish
12.01	EDGE2	Fish
12.02	EDGE2	Fish
11.88	EDGE2	Fish
12.13	EDGE2	Fish
11.87	EDGE2	Fish
11.86	EDGE2	Fish
12.06	EDGE2	Fish
12.05	EDGE2	Fish
12.11	EDGE2	Fish
11.9	EDGE2	Fish
11.76	EDGE2	Fish
11.94	EDGE2	Fish
11.98	EDGE2	Fish
11.9	EDGE2	Fish
11.96	EDGE2	Fish
12.15	EDGE2	Fish
12.03	EDGE2	Fish
12.03	EDGE2	Fish
12.21	EDGE2	Fish
12.05	EDGE2	Fish
11.94	EDGE2	Fish
11.92	EDGE2	Fish
11.95	EDGE2	Fish
11.89	EDGE2	Fish
11.82	EDGE2	Fish
11.85	EDGE2	Fish
11.82	EDGE2	Fish
11.79	EDGE2	Fish
11.79	EDGE2	Fish
11.9	EDGE2	Fish
11.88	EDGE2	Fish
12.1	EDGE2	Fish
11.91	EDGE2	Fish
12.09	EDGE2	Fish
11.74	EDGE2	Fish
11.88	EDGE2	Fish
11.98	EDGE2	Fish
12.07	EDGE2	Fish
11.85	EDGE2	Fish
11.85	EDGE2	Fish
11.93	EDGE2	Fish
11.87	EDGE2	Fish
11.66	EDGE2	Fish
11.95	EDGE2	Fish
12.11	EDGE2	Fish
11.89	EDGE2	Fish
11.99	EDGE2	Fish
11.86	EDGE2	Fish
11.83	EDGE2	Fish
12.03	EDGE2	Fish
11.88	EDGE2	Fish
12.19	EDGE2	Fish
11.93	EDGE2	Fish
11.97	EDGE2	Fish
11.92	EDGE2	Fish
11.91	EDGE2	Fish
12.09	EDGE2	Fish
11.85	EDGE2	Fish
11.97	EDGE2	Fish
11.86	EDGE2	Fish
11.81	EDGE2	Fish
11.95	EDGE2	Fish
11.94	EDGE2	Fish
11.9	EDGE2	Fish
12.06	EDGE2	Fish
11.93	EDGE2	Fish
11.92	EDGE2	Fish
11.91	EDGE2	Fish
11.99	EDGE2	Fish
11.76	EDGE2	Fish
11.88	EDGE2	Fish
12.03	EDGE2	Fish
11.85	EDGE2	Fish
11.8	EDGE2	Fish
11.76	EDGE2	Fish
11.87	EDGE2	Fish
11.82	EDGE2	Fish
11.86	EDGE2	Fish
11.96	EDGE2	Fish
11.98	EDGE2	Fish
12.09	EDGE2	Fish
11.87	EDGE2	Fish
11.79	EDGE2	Fish
12.01	EDGE2	Fish
11.83	EDGE2	Fish
11.91	EDGE2	Fish
12.14	EDGE2	Fish
11.8	EDGE2	Fish
11.9	EDGE2	Fish
11.99	EDGE2	Fish
12.18	EDGE2	Fish
11.82	EDGE2	Fish
11.9	EDGE2	Fish
12.11	EDGE2	Fish
11.91	EDGE2	Fish
11.98	EDGE2	Fish
11.97	EDGE2	Fish
11.97	EDGE2	Fish
11.92	EDGE2	Fish
11.96	EDGE2	Fish
11.95	EDGE2	Fish
12.02	EDGE2	Fish
11.92	EDGE2	Fish
11.9	EDGE2	Fish
12.01	EDGE2	Fish
11.82	EDGE2	Fish
11.9	EDGE2	Fish
11.82	EDGE2	Fish
12.02	EDGE2	Fish
12.17	EDGE2	Fish
12.22	EDGE2	Fish
12.05	EDGE2	Fish
11.88	EDGE2	Fish
11.76	EDGE2	Fish
11.93	EDGE2	Fish
11.96	EDGE2	Fish
11.49	EDGE2	Fish
11.96	EDGE2	Fish
11.74	EDGE2	Fish
12.07	EDGE2	Fish
12	EDGE2	Fish
12.11	EDGE2	Fish
11.92	EDGE2	Fish
12	EDGE2	Fish
11.93	EDGE2	Fish
11.87	EDGE2	Fish
12.01	EDGE2	Fish
11.97	EDGE2	Fish
11.87	EDGE2	Fish
11.89	EDGE2	Fish
11.59	EDGE2	Fish
11.98	EDGE2	Fish
11.92	EDGE2	Fish
12.01	EDGE2	Fish
11.98	EDGE2	Fish
11.9	EDGE2	Fish
11.93	EDGE2	Fish
11.91	EDGE2	Fish
11.84	EDGE2	Fish
11.75	EDGE2	Fish
12.03	EDGE2	Fish
11.89	EDGE2	Fish
11.95	EDGE2	Fish
11.94	EDGE2	Fish
11.86	EDGE2	Fish
11.75	EDGE2	Fish
11.95	EDGE2	Fish
11.89	EDGE2	Fish
11.87	EDGE2	Fish
12.12	EDGE2	Fish
11.95	EDGE2	Fish
12.1	EDGE2	Fish
12.16	EDGE2	Fish
12.08	EDGE2	Fish
11.9	EDGE2	Fish
11.81	EDGE2	Fish
12.11	EDGE2	Fish
12.04	EDGE2	Fish
11.88	EDGE2	Fish
11.87	EDGE2	Fish
11.75	EDGE2	Fish
11.79	EDGE2	Fish
12.24	EDGE2	Fish
11.95	EDGE2	Fish
11.69	EDGE2	Fish
12.32	EDGE2	Fish
11.88	EDGE2	Fish
11.95	EDGE2	Fish
11.82	EDGE2	Fish
11.92	EDGE2	Fish
11.79	EDGE2	Fish
11.71	EDGE2	Fish
11.98	EDGE2	Fish
12.03	EDGE2	Fish
11.8	EDGE2	Fish
11.91	EDGE2	Fish
11.97	EDGE2	Fish
12.06	EDGE2	Fish
11.95	EDGE2	Fish
11.77	EDGE2	Fish
11.68	EDGE2	Fish
11.93	EDGE2	Fish
11.96	EDGE2	Fish
11.95	EDGE2	Fish
11.8	EDGE2	Fish
12.01	EDGE2	Fish
11.85	EDGE2	Fish
12.02	EDGE2	Fish
11.98	EDGE2	Fish
11.67	EDGE2	Fish
12.03	EDGE2	Fish
11.81	EDGE2	Fish
12.02	EDGE2	Fish
12.05	EDGE2	Fish
11.78	EDGE2	Fish
11.81	EDGE2	Fish
11.97	EDGE2	Fish
11.87	EDGE2	Fish
11.94	EDGE2	Fish
12.22	EDGE2	Fish
12.12	EDGE2	Fish
11.72	EDGE2	Fish
11.99	EDGE2	Fish
11.8	EDGE2	Fish
11.96	EDGE2	Fish
12.02	EDGE2	Fish
12	EDGE2	Fish
12	EDGE2	Fish
11.78	EDGE2	Fish
11.87	EDGE2	Fish
12.02	EDGE2	Fish
11.97	EDGE2	Fish
11.85	EDGE2	Fish
11.99	EDGE2	Fish
11.98	EDGE2	Fish
12.01	EDGE2	Fish
11.91	EDGE2	Fish
12.03	EDGE2	Fish
11.84	EDGE2	Fish
12.13	EDGE2	Fish
11.94	EDGE2	Fish
11.91	EDGE2	Fish
12.1	EDGE2	Fish
12.06	EDGE2	Fish
11.87	EDGE2	Fish
11.82	EDGE2	Fish
10.76	pext50	Fish
10.52	pext50	Fish
10.88	pext50	Fish
11.08	pext50	Fish
10.78	pext50	Fish
10.73	pext50	Fish
10.6	pext50	Fish
10.95	pext50	Fish
10.83	pext50	Fish
10.35	pext50	Fish
10.69	pext50	Fish
10.74	pext50	Fish
11.08	pext50	Fish
10.6	pext50	Fish
10.77	pext50	Fish
10.91	pext50	Fish
10.6	pext50	Fish
10.64	pext50	Fish
10.39	pext50	Fish
10.7	pext50	Fish
10.91	pext50	Fish
10.6	pext50	Fish
10.39	pext50	Fish
10.6	pext50	Fish
10.55	pext50	Fish
10.65	pext50	Fish
10.78	pext50	Fish
11.03	pext50	Fish
10.65	pext50	Fish
10.81	pext50	Fish
10.85	pext50	Fish
10.39	pext50	Fish
10.94	pext50	Fish
10.59	pext50	Fish
11.03	pext50	Fish
10.67	pext50	Fish
10.74	pext50	Fish
10.39	pext50	Fish
11.03	pext50	Fish
10.73	pext50	Fish
10.79	pext50	Fish
10.53	pext50	Fish
10.66	pext50	Fish
10.61	pext50	Fish
10.65	pext50	Fish
10.89	pext50	Fish
10.67	pext50	Fish
10.95	pext50	Fish
10.74	pext50	Fish
10.59	pext50	Fish
10.68	pext50	Fish
10.77	pext50	Fish
10.79	pext50	Fish
10.93	pext50	Fish
10.87	pext50	Fish
10.59	pext50	Fish
10.82	pext50	Fish
10.79	pext50	Fish
10.95	pext50	Fish
10.68	pext50	Fish
10.53	pext50	Fish
10.65	pext50	Fish
10.82	pext50	Fish
10.91	pext50	Fish
10.75	pext50	Fish
10.81	pext50	Fish
10.92	pext50	Fish
10.99	pext50	Fish
10.86	pext50	Fish
10.53	pext50	Fish
10.77	pext50	Fish
10.67	pext50	Fish
10.77	pext50	Fish
10.7	pext50	Fish
10.93	pext50	Fish
10.57	pext50	Fish
10.74	pext50	Fish
10.75	pext50	Fish
10.51	pext50	Fish
10.9	pext50	Fish
10.57	pext50	Fish
10.41	pext50	Fish
10.85	pext50	Fish
10.89	pext50	Fish
10.75	pext50	Fish
10.51	pext50	Fish
10.54	pext50	Fish
11.02	pext50	Fish
10.77	pext50	Fish
10.65	pext50	Fish
10.69	pext50	Fish
10.98	pext50	Fish
10.75	pext50	Fish
10.44	pext50	Fish
10.59	pext50	Fish
10.91	pext50	Fish
10.67	pext50	Fish
10.47	pext50	Fish
10.66	pext50	Fish
10.54	pext50	Fish
10.73	pext50	Fish
10.68	pext50	Fish
10.6	pext50	Fish
10.81	pext50	Fish
10.71	pext50	Fish
10.77	pext50	Fish
10.69	pext50	Fish
10.72	pext50	Fish
10.52	pext50	Fish
10.8	pext50	Fish
10.82	pext50	Fish
10.97	pext50	Fish
10.77	pext50	Fish
10.68	pext50	Fish
11.1	pext50	Fish
10.58	pext50	Fish
10.66	pext50	Fish
10.65	pext50	Fish
10.83	pext50	Fish
10.7	pext50	Fish
10.78	pext50	Fish
10.68	pext50	Fish
10.78	pext50	Fish
10.55	pext50	Fish
10.66	pext50	Fish
10.68	pext50	Fish
10.64	pext50	Fish
10.75	pext50	Fish
10.62	pext50	Fish
10.7	pext50	Fish
10.71	pext50	Fish
10.78	pext50	Fish
10.75	pext50	Fish
10.54	pext50	Fish
10.71	pext50	Fish
10.36	pext50	Fish
10.72	pext50	Fish
10.67	pext50	Fish
10.75	pext50	Fish
10.96	pext50	Fish
10.68	pext50	Fish
10.67	pext50	Fish
10.67	pext50	Fish
10.97	pext50	Fish
10.62	pext50	Fish
10.82	pext50	Fish
10.47	pext50	Fish
10.67	pext50	Fish
10.86	pext50	Fish
10.67	pext50	Fish
10.56	pext50	Fish
10.49	pext50	Fish
10.67	pext50	Fish
10.35	pext50	Fish
10.47	pext50	Fish
10.47	pext50	Fish
10.67	pext50	Fish
11.08	pext50	Fish
10.83	pext50	Fish
10.57	pext50	Fish
10.64	pext50	Fish
10.97	pext50	Fish
10.47	pext50	Fish
10.65	pext50	Fish
10.79	pext50	Fish
11.01	pext50	Fish
10.7	pext50	Fish
10.9	pext50	Fish
10.9	pext50	Fish
10.49	pext50	Fish
10.48	pext50	Fish
10.6	pext50	Fish
10.78	pext50	Fish
10.73	pext50	Fish
10.93	pext50	Fish
10.81	pext50	Fish
10.48	pext50	Fish
10.74	pext50	Fish
10.49	pext50	Fish
10.57	pext50	Fish
10.81	pext50	Fish
10.68	pext50	Fish
10.48	pext50	Fish
10.59	pext50	Fish
11.05	pext50	Fish
10.78	pext50	Fish
10.72	pext50	Fish
10.81	pext50	Fish
10.67	pext50	Fish
10.72	pext50	Fish
10.62	pext50	Fish
10.76	pext50	Fish
10.48	pext50	Fish
10.59	pext50	Fish
10.42	pext50	Fish
10.92	pext50	Fish
10.91	pext50	Fish
10.83	pext50	Fish
10.63	pext50	Fish
10.66	pext50	Fish
11.13	pext50	Fish
10.78	pext50	Fish
10.68	pext50	Fish
10.79	pext50	Fish
10.82	pext50	Fish
10.65	pext50	Fish
10.57	pext50	Fish
10.82	pext50	Fish
10.47	pext50	Fish
10.55	pext50	Fish
10.65	pext50	Fish
10.99	pext50	Fish
10.6	pext50	Fish
10.57	pext50	Fish
10.82	pext50	Fish
10.79	pext50	Fish
10.88	pext50	Fish
10.34	pext50	Fish
10.97	pext50	Fish
10.88	pext50	Fish
10.71	pext50	Fish
10.34	pext50	Fish
10.64	pext50	Fish
10.69	pext50	Fish
10.79	pext50	Fish
10.73	pext50	Fish
10.87	pext50	Fish
10.7	pext50	Fish
10.55	pext50	Fish
10.55	pext50	Fish
10.84	pext50	Fish
10.87	pext50	Fish
10.79	pext50	Fish
10.55	pext50	Fish
10.72	pext50	Fish
11.01	pext50	Fish
10.77	pext50	Fish
10.84	pext50	Fish
10.84	pext50	Fish
10.62	pext50	Fish
10.8	pext50	Fish
10.55	pext50	Fish
10.43	pext50	Fish
11.04	pext50	Fish
10.64	pext50	Fish
10.75	pext50	Fish
10.69	pext50	Fish
10.55	pext50	Fish
10.71	pext50	Fish
10.98	pext50	Fish
10.75	pext50	Fish
10.74	pext50	Fish
10.92	pext50	Fish
10.82	pext50	Fish
10.56	pext50	Fish
10.74	pext50	Fish
10.91	pext50	Fish
10.91	pext50	Fish
10.52	pext50	Fish
10.79	pext50	Fish
10.64	pext50	Fish
10.98	pext50	Fish
10.91	pext50	Fish
10.53	pext50	Fish
10.72	pext50	Fish
10.56	pext50	Fish
10.69	pext50	Fish
10.74	pext50	Fish
10.89	pext50	Fish
10.72	pext50	Fish
10.78	pext50	Fish
10.69	pext50	Fish
10.53	pext50	Fish
10.63	pext50	Fish
10.83	pext50	Fish
10.67	pext50	Fish
10.65	pext50	Fish
11	pext50	Fish
11.06	pext50	Fish
10.67	pext50	Fish
10.69	pext50	Fish
10.67	pext50	Fish
10.56	pext50	Fish
10.88	pext50	Fish
10.7	pext50	Fish
10.67	pext50	Fish
10.6	pext50	Fish
10.71	pext50	Fish
10.67	pext50	Fish
10.42	pext50	Fish
10.83	pext50	Fish
10.68	pext50	Fish
10.66	pext50	Fish
10.7	pext50	Fish
10.91	pext50	Fish
10.63	pext50	Fish
10.84	pext50	Fish
10.83	pext50	Fish
11	pext50	Fish
10.62	pext50	Fish
10.7	pext50	Fish
10.76	pext50	Fish
10.5	pext50	Fish
10.68	pext50	Fish
10.72	pext50	Fish
10.55	pext50	Fish
10.81	pext50	Fish
10.89	pext50	Fish
10.53	pext50	Fish
10.95	pext50	Fish
10.74	pext50	Fish
10.55	pext50	Fish
10.68	pext50	Fish
10.9	pext50	Fish
10.77	pext50	Fish
10.72	pext50	Fish
10.96	pext50	Fish
10.84	pext50	Fish
10.54	pext50	Fish
10.66	pext50	Fish
10.59	pext50	Fish
10.96	pext50	Fish
11	pext50	Fish
10.54	pext50	Fish
10.91	pext50	Fish
10.93	pext50	Fish
10.71	pext50	Fish
10.46	pext50	Fish
10.83	pext50	Fish
10.59	pext50	Fish
10.96	pext50	Fish
10.72	pext50	Fish
10.7	pext50	Fish
10.96	pext50	Fish
10.74	pext50	Fish
10.64	pext50	Fish
10.72	pext50	Fish
10.48	pext50	Fish
10.83	pext50	Fish
10.68	pext50	Fish
10.67	pext50	Fish
10.55	pext50	Fish
10.64	pext50	Fish
10.96	pext50	Fish
10.89	pext50	Fish
10.74	pext50	Fish
10.79	pext50	Fish
11.09	pext50	Fish
10.7	pext50	Fish
10.69	pext50	Fish
10.28	pext50	Fish
10.72	pext50	Fish
10.45	pext50	Fish
10.6	pext50	Fish
10.8	pext50	Fish
11.09	pext50	Fish
10.93	pext50	Fish
10.55	pext50	Fish
10.72	pext50	Fish
10.55	pext50	Fish
10.8	pext50	Fish
10.93	pext50	Fish
10.93	pext50	Fish
10.67	pext50	Fish
10.6	pext50	Fish
10.82	pext50	Fish
10.7	pext50	Fish
10.67	pext50	Fish
10.64	pext50	Fish
10.8	pext50	Fish
10.69	pext50	Fish
10.84	pext50	Fish
10.54	pext50	Fish
10.88	pext50	Fish
10.71	pext50	Fish
10.79	pext50	Fish
10.93	pext50	Fish
10.87	pext50	Fish
10.72	pext50	Fish
10.3	pext50	Fish
10.82	pext50	Fish
10.95	pext50	Fish
10.77	pext50	Fish
10.56	pext50	Fish
10.84	pext50	Fish
10.97	pext50	Fish
10.81	pext50	Fish
10.62	pext50	Fish
10.71	pext50	Fish
10.5	pext50	Fish
10.72	pext50	Fish
10.68	pext50	Fish
10.67	pext50	Fish
10.41	pext50	Fish
10.4	pext50	Fish
10.79	pext50	Fish
11.08	pext50	Fish
10.97	pext50	Fish
10.75	pext50	Fish
10.81	pext50	Fish
10.57	pext50	Fish
10.43	pext50	Fish
10.69	pext50	Fish
10.75	pext50	Fish
10.71	pext50	Fish
10.74	pext50	Fish
10.58	pext50	Fish
10.78	pext50	Fish
10.71	pext50	Fish
10.84	pext50	Fish
10.43	pext50	Fish
10.97	pext50	Fish
10.77	pext50	Fish
10.74	pext50	Fish
10.44	pext50	Fish
11.12	pext50	Fish
10.56	pext50	Fish
10.75	pext50	Fish
10.66	pext50	Fish
10.83	pext50	Fish
10.92	pext50	Fish
10.84	pext50	Fish
10.58	pext50	Fish
10.59	pext50	Fish
10.7	pext50	Fish
10.71	pext50	Fish
10.68	pext50	Fish
10.69	pext50	Fish
10.71	pext50	Fish
10.92	pext50	Fish
10.65	pext50	Fish
10.69	pext50	Fish
11.16	pext50	Fish
10.78	pext50	Fish
10.64	pext50	Fish
10.81	pext50	Fish
10.69	pext50	Fish
10.69	pext50	Fish
10.68	pext50	Fish
10.66	pext50	Fish
10.46	pext50	Fish
10.86	pext50	Fish
10.86	pext50	Fish
10.82	pext50	Fish
10.83	pext50	Fish
10.89	pext50	Fish
10.74	pext50	Fish
10.86	pext50	Fish
10.89	pext50	Fish
10.75	pext50	Fish
10.96	pext50	Fish
10.73	pext50	Fish
10.78	pext50	Fish
10.75	pext50	Fish
10.65	pext50	Fish
10.86	pext50	Fish
10.93	pext50	Fish
10.81	pext50	Fish
10.74	pext50	Fish
10.87	pext50	Fish
10.77	pext50	Fish
10.69	pext50	Fish
10.73	pext50	Fish
10.68	pext50	Fish
10.82	pext50	Fish
10.76	pext50	Fish
10.75	pext50	Fish
10.61	pext50	Fish
10.41	pext50	Fish
10.87	pext50	Fish
10.52	pext50	Fish
10.76	pext50	Fish
10.79	pext50	Fish
10.78	pext50	Fish
10.67	pext50	Fish
10.7	pext50	Fish
10.81	pext50	Fish
10.41	pext50	Fish
10.57	pext50	Fish
10.64	pext50	Fish
10.79	pext50	Fish
10.81	pext50	Fish
10.45	pext50	Fish
10.86	pext50	Fish
10.9	pext50	Fish
10.7	pext50	Fish
10.76	pext50	Fish
10.58	pext50	Fish
10.78	pext50	Fish
10.7	pext50	Fish
10.45	pext50	Fish
10.78	pext50	Fish
10.9	pext50	Fish
10.61	pext50	Fish
10.64	pext50	Fish
10.76	pext50	Fish
10.78	pext50	Fish
10.41	pext50	Fish
10.44	pext50	Fish
10.58	pext50	Fish
11	pext50	Fish
10.71	pext50	Fish
10.82	pext50	Fish
10.66	pext50	Fish
10.78	pext50	Fish
10.68	pext50	Fish
10.67	pext50	Fish
10.69	pext50	Fish
10.66	pext50	Fish
10.62	pext50	Fish
10.49	pext50	Fish
10.54	pext50	Fish
10.64	pext50	Fish
10.37	pext50	Fish
10.59	pext50	Fish
10.9	pext50	Fish
10.69	pext50	Fish
10.67	pext50	Fish
10.65	pext50	Fish
10.7	pext50	Fish
11.01	pext50	Fish
10.49	pext50	Fish
10.91	pext50	Fish
10.73	pext50	Fish
10.49	pext50	Fish
10.68	pext50	Fish
10.83	pext50	Fish
10.56	pext50	Fish
10.96	pext50	Fish
10.73	pext50	Fish
10.73	pext50	Fish
10.84	pext50	Fish
10.56	pext50	Fish
10.73	pext50	Fish
10.72	pext50	Fish
10.74	pext50	Fish
10.77	pext50	Fish
10.63	pext50	Fish
10.56	pext50	Fish
11.01	pext50	Fish
10.55	pext50	Fish
10.71	pext50	Fish
10.88	pext50	Fish
10.8	pext50	Fish
10.97	pext50	Fish
10.57	pext50	Fish
10.94	pext50	Fish
10.63	pext50	Fish
10.55	pext50	Fish
10.72	pext50	Fish
10.89	pext50	Fish
10.76	pext50	Fish
11.01	pext50	Fish
10.62	pext50	Fish
10.69	pext50	Fish
10.76	pext50	Fish
10.53	pext50	Fish
10.69	pext50	Fish
10.57	pext50	Fish
10.65	pext50	Fish
10.57	pext50	Fish
10.65	pext50	Fish
10.53	pext50	Fish
10.81	pext50	Fish
10.75	pext50	Fish
10.74	pext50	Fish
10.83	pext50	Fish
10.78	pext50	Fish
10.63	pext50	Fish
10.57	pext50	Fish
10.69	pext50	Fish
10.78	pext50	Fish
10.7	pext50	Fish
10.77	pext50	Fish
10.73	pext50	Fish
10.8	pext50	Fish
10.77	pext50	Fish
10.79	pext50	Fish
10.79	pext50	Fish
10.78	pext50	Fish
10.66	pext50	Fish
10.94	pext50	Fish
10.82	pext50	Fish
10.83	pext50	Fish
10.68	pext50	Fish
10.64	pext50	Fish
10.56	pext50	Fish
10.7	pext50	Fish
10.69	pext50	Fish
10.69	pext50	Fish
10.59	pext50	Fish
10.59	pext50	Fish
10.81	pext50	Fish
10.68	pext50	Fish
10.58	pext50	Fish
10.7	pext50	Fish
10.75	pext50	Fish
10.63	pext50	Fish
10.63	pext50	Fish
10.8	pext50	Fish
10.77	pext50	Fish
10.9	pext50	Fish
10.95	pext50	Fish
10.95	pext50	Fish
10.47	pext50	Fish
10.61	pext50	Fish
10.99	pext50	Fish
10.72	pext50	Fish
10.76	pext50	Fish
10.53	pext50	Fish
10.79	pext50	Fish
10.99	pext50	Fish
10.92	pext50	Fish
10.86	pext50	Fish
10.73	pext50	Fish
10.57	pext50	Fish
10.67	pext50	Fish
10.61	pext50	Fish
10.6	pext50	Fish
10.75	pext50	Fish
10.7	pext50	Fish
10.57	pext50	Fish
10.69	pext50	Fish
10.54	pext50	Fish
10.71	pext50	Fish
11.03	pext50	Fish
10.81	pext50	Fish
10.73	pext50	Fish
11.05	pext50	Fish
10.74	pext50	Fish
10.71	pext50	Fish
10.7	pext50	Fish
10.67	pext50	Fish
11.05	pext50	Fish
10.78	pext50	Fish
10.61	pext50	Fish
10.87	pext50	Fish
10.93	pext50	Fish
10.76	pext50	Fish
10.73	pext50	Fish
10.73	pext50	Fish
10.62	pext50	Fish
11.07	pext50	Fish
10.74	pext50	Fish
10.95	pext50	Fish
10.76	pext50	Fish
10.81	pext50	Fish
11.07	pext50	Fish
10.58	pext50	Fish
10.77	pext50	Fish
10.61	pext50	Fish
10.78	pext50	Fish
11.02	pext50	Fish
10.76	pext50	Fish
10.65	pext50	Fish
10.91	pext50	Fish
10.66	pext50	Fish
10.61	pext50	Fish
10.67	pext50	Fish
10.76	pext50	Fish
10.47	pext50	Fish
10.52	pext50	Fish
10.66	pext50	Fish
10.79	pext50	Fish
10.76	pext50	Fish
10.78	pext50	Fish
10.39	pext50	Fish
10.76	pext50	Fish
10.5	pext50	Fish
10.76	pext50	Fish
10.86	pext50	Fish
10.63	pext50	Fish
10.69	pext50	Fish
10.65	pext50	Fish
10.42	pext50	Fish
10.7	pext50	Fish
10.9	pext50	Fish
10.47	pext50	Fish
10.71	pext50	Fish
10.72	pext50	Fish
10.98	pext50	Fish
10.96	pext50	Fish
10.99	pext50	Fish
10.71	pext50	Fish
10.83	pext50	Fish
10.62	pext50	Fish
10.53	pext50	Fish
10.89	pext50	Fish
10.67	pext50	Fish
10.72	pext50	Fish
10.62	pext50	Fish
10.63	pext50	Fish
10.83	pext50	Fish
10.6	pext50	Fish
10.89	pext50	Fish
10.53	pext50	Fish
10.81	pext50	Fish
10.42	pext50	Fish
10.7	pext50	Fish
10.69	pext50	Fish
10.76	pext50	Fish
10.57	pext50	Fish
10.69	pext50	Fish
10.52	pext50	Fish
10.95	pext50	Fish
10.51	pext50	Fish
10.67	pext50	Fish
10.99	pext50	Fish
10.45	pext50	Fish
10.77	pext50	Fish
10.57	pext50	Fish
10.63	pext50	Fish
10.39	pext50	Fish
10.47	pext50	Fish
10.74	pext50	Fish
10.86	pext50	Fish
10.94	pext50	Fish
10.67	pext50	Fish
10.58	pext50	Fish
10.7	pext50	Fish
10.72	pext50	Fish
10.74	pext50	Fish
10.66	pext50	Fish
10.73	pext50	Fish
10.7	pext50	Fish
10.76	pext50	Fish
10.87	pext50	Fish
10.55	pext50	Fish
10.97	pext50	Fish
10.58	pext50	Fish
10.82	pext50	Fish
10.89	pext50	Fish
10.76	pext50	Fish
10.86	pext50	Fish
10.69	pext50	Fish
10.84	pext50	Fish
10.62	pext50	Fish
10.79	pext50	Fish
10.97	pext50	Fish
10.81	pext50	Fish
10.74	pext50	Fish
10.97	pext50	Fish
10.87	pext50	Fish
10.81	pext50	Fish
10.69	pext50	Fish
11.12	pext50	Fish
10.72	pext50	Fish
10.74	pext50	Fish
10.73	pext50	Fish
11.04	pext50	Fish
10.7	pext50	Fish
10.87	pext50	Fish
10.72	pext50	Fish
10.53	pext50	Fish
10.77	pext50	Fish
10.87	pext50	Fish
10.67	pext50	Fish
10.77	pext50	Fish
10.83	pext50	Fish
10.71	pext50	Fish
10.71	pext50	Fish
10.96	pext50	Fish
10.72	pext50	Fish
10.76	pext50	Fish
10.69	pext50	Fish
10.57	pext50	Fish
10.77	pext50	Fish
10.81	pext50	Fish
10.51	pext50	Fish
10.46	pext50	Fish
10.89	pext50	Fish
10.76	pext50	Fish
10.7	pext50	Fish
10.41	pext50	Fish
10.78	pext50	Fish
10.8	pext50	Fish
10.56	pext50	Fish
10.57	pext50	Fish
10.89	pext50	Fish
10.84	pext50	Fish
10.85	pext50	Fish
10.57	pext50	Fish
10.76	pext50	Fish
10.55	pext50	Fish
10.68	pext50	Fish
10.98	pext50	Fish
10.68	pext50	Fish
10.71	pext50	Fish
10.77	pext50	Fish
10.73	pext50	Fish
10.92	pext50	Fish
10.82	pext50	Fish
10.95	pext50	Fish
10.98	pext50	Fish
10.91	pext50	Fish
10.68	pext50	Fish
10.71	pext50	Fish
10.71	pext50	Fish
10.53	pext50	Fish
10.67	pext50	Fish
10.53	pext50	Fish
10.99	pext50	Fish
10.73	pext50	Fish
10.8	pext50	Fish
10.8	pext50	Fish
10.73	pext50	Fish
10.74	pext50	Fish
10.85	pext50	Fish
10.58	pext50	Fish
10.65	pext50	Fish
10.61	pext50	Fish
10.73	pext50	Fish
10.98	pext50	Fish
10.79	pext50	Fish
10.56	pext50	Fish
10.69	pext50	Fish
10.41	pext50	Fish
10.81	pext50	Fish
10.73	pext50	Fish
10.5	pext50	Fish
11.1	pext50	Fish
10.79	pext50	Fish
10.63	pext50	Fish
10.87	pext50	Fish
10.86	pext50	Fish
10.79	pext50	Fish
10.45	pext50	Fish
10.75	pext50	Fish
10.69	pext50	Fish
10.79	pext50	Fish
10.56	pext50	Fish
10.81	pext50	Fish
10.71	pext50	Fish
10.49	pext50	Fish
10.92	pext50	Fish
10.75	pext50	Fish
10.84	pext50	Fish
10.59	pext50	Fish
10.79	pext50	Fish
10.55	pext50	Fish
10.75	pext50	Fish
10.49	pext50	Fish
10.58	pext50	Fish
10.74	pext50	Fish
10.67	pext50	Fish
10.75	pext50	Fish
10.71	pext50	Fish
10.91	pext50	Fish
10.55	pext50	Fish
10.58	pext50	Fish
10.67	pext50	Fish
10.68	pext50	Fish
10.76	pext50	Fish
10.57	pext50	Fish
10.66	pext50	Fish
10.58	pext50	Fish
10.7	pext50	Fish
10.52	pext50	Fish
10.66	pext50	Fish
10.68	pext50	Fish
10.8	pext50	Fish
10.67	pext50	Fish
10.52	pext50	Fish
10.9	pext50	Fish
10.65	pext50	Fish
10.77	pext50	Fish
10.75	pext50	Fish
10.78	pext50	Fish
10.68	pext50	Fish
10.77	pext50	Fish
10.72	pext50	Fish
10.81	pext50	Fish
10.8	pext50	Fish
10.75	pext50	Fish
10.71	pext50	Fish
10.88	pext50	Fish
10.52	pext50	Fish
10.71	pext50	Fish
10.57	pext50	Fish
10.47	pext50	Fish
10.81	pext50	Fish
10.88	pext50	Fish
10.98	pext50	Fish
10.97	pext50	Fish
10.62	pext50	Fish
10.56	pext50	Fish
10.48	pext50	Fish
10.48	pext50	Fish
10.6	pext50	Fish
10.84	pext50	Fish
10.81	pext50	Fish
10.9	pext50	Fish
10.92	pext50	Fish
10.68	pext50	Fish
10.4	pext50	Fish
10.73	pext50	Fish
10.81	pext50	Fish
10.94	pext50	Fish
10.7	pext50	Fish
10.77	pext50	Fish
10.66	pext50	Fish
10.87	pext50	Fish
10.6	pext50	Fish
11.1	pext50	Fish
10.31	pext50	Fish
10.91	pext50	Fish
10.59	pext50	Fish
10.75	pext50	Fish
10.55	pext50	Fish
10.75	pext50	Fish
10.67	pext50	Fish
10.66	pext50	Fish
10.72	pext50	Fish
10.8	pext50	Fish
10.67	pext50	Fish
10.5	pext50	Fish
10.64	pext50	Fish
10.41	pext50	Fish
10.86	pext50	Fish
10.53	pext50	Fish
10.69	pext50	Fish
10.72	pext50	Fish
10.44	pext50	Fish
10.58	pext50	Fish
10.79	pext50	Fish
10.85	pext50	Fish
10.5	pext50	Fish
10.84	pext50	Fish
10.88	pext50	Fish
10.41	pext50	Fish
10.52	pext50	Fish
10.86	pext50	Fish
10.77	pext50	Fish
10.79	pext50	Fish
10.98	pext50	Fish
10.87	pext50	Fish
10.59	pext50	Fish
10.98	pext50	Fish
10.5	pext50	Fish
10.84	pext50	Fish
10.57	pext50	Fish
10.76	pext50	Fish
10.87	pext50	Fish
10.75	pext50	Fish
10.87	pext50	Fish
10.69	pext50	Fish
10.88	pext50	Fish
10.59	pext50	Fish
10.43	pext50	Fish
10.75	pext50	Fish
11.05	pext50	Fish
10.78	pext50	Fish
10.35	pext50	Fish
10.72	pext50	Fish
10.72	pext50	Fish
10.43	pext50	Fish
10.69	pext50	Fish
10.78	pext50	Fish
10.63	pext50	Fish
10.76	pext50	Fish
10.6	pext50	Fish
10.7	pext50	Fish
10.72	pext50	Fish
10.7	pext50	Fish
10.86	pext50	Fish
10.78	pext50	Fish
10.53	pext50	Fish
10.87	pext50	Fish
10.6	pext50	Fish
10.77	pext50	Fish
10.72	pext50	Fish
10.59	pext50	Fish
10.61	pext50	Fish
10.79	pext50	Fish
10.7	pext50	Fish
10.67	pext50	Fish
10.6	pext50	Fish
10.43	pext50	Fish
10.84	pext50	Fish
10.79	pext50	Fish
10.87	pext50	Fish
10.52	pext50	Fish
10.41	pext50	Fish
10.61	pext50	Fish
10.78	pext50	Fish
10.59	pext50	Fish
10.79	pext50	Fish
10.94	pext50	Fish
10.77	pext50	Fish
10.87	pext50	Fish
10.83	pext50	Fish
10.71	pext50	Fish
10.58	pext50	Fish
10.76	pext50	Fish
10.68	pext50	Fish
10.69	pext50	Fish
10.55	pext50	Fish
10.94	pext50	Fish
10.79	pext50	Fish
[truncated: 22,001 more rows]

## Sheet: Figure2a
pd.p.spp	group
23.2762	amp
17.8529	amp
17.2981	amp
17.9847	amp
18.2497	amp
17.2445	amp
18.0927	amp
18.0409	amp
18.4421	amp
18.1151	amp
17.4596	amp
17.615	amp
17.8063	amp
17.3613	amp
17.3245	amp
17.4089	amp
18.0128	amp
17.9433	amp
17.9658	amp
18.1889	amp
17.7982	amp
17.6717	amp
18.2754	amp
18.1279	amp
17.7774	amp
17.8369	amp
18.0538	amp
17.7644	amp
17.8527	amp
17.8549	amp
18.1116	amp
17.7806	amp
17.537	amp
17.8909	amp
17.3189	amp
18.3388	amp
18.7578	amp
18.5162	amp
17.4481	amp
18.2727	amp
17.9446	amp
17.1686	amp
17.4662	amp
16.9976	amp
17.11	amp
17.8814	amp
17.9018	amp
17.3924	amp
17.0066	amp
16.8797	amp
16.7036	amp
16.4075	amp
16.4082	amp
16.5991	amp
17.2019	amp
16.8254	amp
16.4791	amp
16.512	amp
17.11	amp
17.5481	amp
17.3457	amp
17.4639	amp
17.2582	amp
17.1597	amp
17.1564	amp
16.9218	amp
17.3867	amp
17.7446	amp
18.4486	amp
18.4985	amp
18.7228	amp
17.4902	amp
18.411	amp
18.1773	amp
18.2105	amp
18.0347	amp
17.8992	amp
17.8476	amp
17.741	amp
18.4379	amp
18.231	amp
17.6018	amp
17.6697	amp
17.742	amp
17.4211	amp
17.1314	amp
17.2246	amp
17.1792	amp
17.3667	amp
17.1452	amp
17.4028	amp
17.7938	amp
18.3666	amp
17.7609	amp
18.2679	amp
18.2546	amp
18.0992	amp
17.6034	amp
18.3077	amp
18.0067	amp
18.0927	amp
18.7577	amp
18.7186	amp
19.2174	amp
18.8728	amp
18.0094	amp
17.8793	amp
18.1944	amp
18.5649	amp
18.6048	amp
18.7801	amp
19.0085	amp
19.3567	amp
18.7078	amp
19.0461	amp
18.4815	amp
18.249	amp
18.6105	amp
18.6495	amp
19.1098	amp
18.2701	amp
18.8702	amp
18.5446	amp
18.5956	amp
18.9378	amp
18.5094	amp
18.8501	amp
18.722	amp
18.7333	amp
18.3367	amp
19.0008	amp
19.1171	amp
18.3716	amp
18.4673	amp
18.4631	amp
18.3985	amp
18.1354	amp
18.4121	amp
18.5042	amp
18.4151	amp
18.8426	amp
18.9642	amp
18.9537	amp
19.3189	amp
18.4028	amp
18.9841	amp
18.3302	amp
18.8874	amp
18.7256	amp
18.058	amp
18.1539	amp
18.5601	amp
18.4378	amp
18.7619	amp
18.8401	amp
18.4027	amp
18.2296	amp
18.3118	amp
18.5407	amp
18.9249	amp
18.6534	amp
18.7293	amp
18.7129	amp
19.0149	amp
18.3124	amp
18.5195	amp
18.7752	amp
18.3075	amp
18.3884	amp
18.3115	amp
18.459	amp
18.4181	amp
19.405	amp
18.7409	amp
18.4524	amp
18.0917	amp
18.2697	amp
18.0829	amp
18.2091	amp
18.0516	amp
18.3637	amp
18.5825	amp
18.822	amp
18.8086	amp
18.9433	amp
18.8993	amp
18.4085	amp
18.5314	amp
18.9647	amp
18.5804	amp
18.7649	amp
18.3965	amp
17.9605	amp
18.8008	amp
18.3532	amp
18.5692	amp
18.9574	amp
18.892	amp
19.0107	amp
19.526	amp
18.7169	amp
18.4051	amp
19.0031	amp
17.9493	amp
18.4718	amp
19.373	amp
19.4652	amp
19.3668	amp
19.0096	amp
18.8895	amp
19.2739	amp
18.3673	amp
18.4051	amp
18.1088	amp
19.0166	amp
19.0062	amp
19.1512	amp
18.8517	amp
19.3161	amp
19.6483	amp
19.0279	amp
17.9822	amp
19.1662	amp
18.5864	amp
19.0256	amp
18.6243	amp
19.1512	amp
18.9942	amp
18.4788	amp
18.8652	amp
18.9861	amp
19.3705	amp
18.8412	amp
18.7163	amp
19.0018	amp
18.9752	amp
18.7745	amp
18.7441	amp
19.3151	amp
19.2274	amp
18.381	amp
18.756	amp
19.4731	amp
18.9493	amp
18.8909	amp
18.9077	amp
18.7593	amp
18.5714	amp
18.0689	amp
18.6147	amp
18.2811	amp
18.3697	amp
18.3655	amp
18.5636	amp
18.9125	amp
18.795	amp
18.3015	amp
18.4107	amp
18.5433	amp
18.6038	amp
18.1447	amp
17.8681	amp
18.3338	amp
18.0657	amp
17.5342	amp
17.8295	amp
17.6987	amp
17.9898	amp
18.0094	amp
17.9396	amp
17.6881	amp
17.8047	amp
18.0936	amp
17.8888	amp
18.3226	amp
18.8378	amp
18.3699	amp
17.9923	amp
18.5546	amp
18.3542	amp
18.6558	amp
18.419	amp
18.7287	amp
18.7933	amp
18.2536	amp
18.6908	amp
18.5119	amp
18.698	amp
18.5742	amp
18.9084	amp
18.3959	amp
18.6708	amp
18.54	amp
19.2494	amp
18.4363	amp
18.4031	amp
18.5876	amp
19.5036	amp
18.6495	amp
18.7693	amp
18.4913	amp
18.7	amp
18.7441	amp
18.483	amp
19.3388	amp
18.8846	amp
19.4655	amp
19.2869	amp
18.6029	amp
18.7386	amp
18.9658	amp
18.9074	amp
19.5803	amp
19.4397	amp
19.1515	amp
19.1148	amp
18.9454	amp
18.5096	amp
18.3548	amp
19.0387	amp
18.8005	amp
19.3122	amp
18.4288	amp
18.694	amp
18.6127	amp
18.4129	amp
18.5724	amp
18.8725	amp
19.1495	amp
18.6865	amp
18.6583	amp
19.058	amp
19.2272	amp
19.4371	amp
19.253	amp
18.783	amp
19.1884	amp
18.4799	amp
18.4104	amp
18.4051	amp
18.286	amp
18.6465	amp
19.2313	amp
18.8346	amp
19.0895	amp
19.677	amp
18.8155	amp
18.9361	amp
18.9699	amp
19.0509	amp
19.4178	amp
18.4748	amp
18.3763	amp
18.7537	amp
18.7622	amp
18.7307	amp
19.4133	amp
18.4062	amp
18.8657	amp
18.5748	amp
19.0934	amp
19.5528	amp
19.6952	amp
18.9653	amp
19.3047	amp
18.8138	amp
18.938	amp
18.9723	amp
19.2705	amp
19.293	amp
18.6572	amp
18.8187	amp
19.1243	amp
18.7282	amp
19.0767	amp
19.0762	amp
18.8966	amp
18.2542	amp
18.784	amp
18.6013	amp
18.4176	amp
18.3181	amp
18.1494	amp
17.9194	amp
18.8072	amp
17.5081	amp
18.043	amp
17.9069	amp
17.6016	amp
18.2252	amp
18.1162	amp
17.9778	amp
18.1668	amp
18.3636	amp
17.2386	amp
17.8099	amp
17.5611	amp
17.9601	amp
17.5953	amp
18.0242	amp
17.9731	amp
17.4407	amp
17.4984	amp
17.4018	amp
17.4499	amp
17.5695	amp
17.4725	amp
17.8869	amp
17.8528	amp
17.368	amp
17.2397	amp
17.2278	amp
17.0181	amp
17.6483	amp
17.5935	amp
17.5936	amp
17.4502	amp
17.0764	amp
17.146	amp
18.0906	amp
17.4816	amp
17.5469	amp
17.5426	amp
17.7277	amp
17.8299	amp
17.8892	amp
18.5046	amp
18.1513	amp
18.0586	amp
18.3098	amp
18.5138	amp
18.5262	amp
18.4281	amp
18.8241	amp
19.0275	amp
18.518	amp
18.438	amp
17.3099	amp
17.3043	amp
17.6763	amp
17.7267	amp
17.7387	amp
18.4923	amp
18.6803	amp
18.6306	amp
18.4176	amp
17.6688	amp
18.293	amp
18.8853	amp
18.722	amp
18.7719	amp
19.012	amp
18.1424	amp
18.1418	amp
20.295	amp
18.7327	amp
19.2536	amp
20.1492	amp
19.3967	amp
18.3389	amp
17.7471	amp
19.723	amp
18.8116	amp
19.0062	amp
18.9825	amp
18.4972	amp
18.2417	amp
18.1874	amp
18.2277	amp
19.3209	amp
19.6879	amp
18.7581	amp
17.973	amp
19.4945	amp
17.9936	amp
17.9369	amp
18.8684	amp
18.1067	amp
17.6355	amp
18.3277	amp
18.1222	amp
17.6612	amp
17.4288	amp
17.6159	amp
17.5542	amp
17.545	amp
17.6668	amp
17.0808	amp
17.8341	amp
17.8055	amp
17.651	amp
17.3393	amp
17.2414	amp
17.6222	amp
17.1586	amp
17.6912	amp
17.5536	amp
17.4026	amp
17.7126	amp
17.7501	amp
32.1379	amp
18.4986	amp
18.4488	amp
17.9443	amp
17.4945	amp
18.4115	amp
18.4974	amp
18.9084	amp
18.4213	amp
17.5819	amp
17.405	amp
18.166	amp
17.6559	amp
17.4678	amp
17.3388	amp
17.6153	amp
17.9315	amp
17.0765	amp
16.6694	amp
16.8712	amp
16.6331	amp
16.908	amp
17.5996	amp
17.4635	amp
17.0956	amp
17.256	amp
17.5475	amp
17.8532	amp
18.1869	amp
18.0713	amp
17.5184	amp
18.2245	amp
18.0342	amp
18.1164	amp
17.3837	amp
17.2696	amp
17.1521	amp
17.0723	amp
16.4078	amp
17.5034	amp
17.2181	amp
17.2926	amp
17.9595	amp
16.7851	amp
16.5021	amp
17.0956	amp
16.9198	amp
17.3782	amp
17.3576	amp
16.9198	amp
16.7157	amp
17.9536	amp
16.3119	amp
17.5894	amp
16.798	amp
16.485	amp
17.434	amp
17.2963	amp
17.5234	amp
17.5345	amp
17.7026	amp
17.4411	amp
17.2087	amp
17.7111	amp
17.1984	amp
17.6467	amp
17.5216	amp
17.1321	amp
16.9222	amp
16.767	amp
17.6066	amp
17.4735	amp
17.1616	amp
17.4802	amp
17.07	amp
16.7809	amp
16.3342	amp
17.0589	amp
16.3968	amp
16.6231	amp
16.9161	amp
16.6041	amp
16.9093	amp
17.4991	amp
17.165	amp
16.847	amp
17.3405	amp
16.4155	amp
16.4177	amp
17.3737	amp
17.227	amp
17.3293	amp
17.1166	amp
17.1353	amp
17.8403	amp
18.3892	amp
18.3892	amp
17.3372	amp
17.1439	amp
17.3429	amp
17.7093	amp
17.5077	amp
16.9569	amp
17.1393	amp
16.7564	amp
16.9702	amp
17.157	amp
17.0726	amp
17.0934	amp
17.4917	amp
17.2891	amp
17.7896	amp
17.4705	amp
17.2781	amp
16.9927	amp
17.145	amp
16.6831	amp
17.1147	amp
17.0413	amp
17.2016	amp
17.0805	amp
17.5018	amp
17.7169	amp
17.8083	amp
17.324	amp
17.5206	amp
17.4155	amp
17.6946	amp
17.6917	amp
17.8223	amp
17.9931	amp
17.9427	amp
16.8415	amp
17.6588	amp
17.7188	amp
17.0686	amp
17.2356	amp
16.9619	amp
16.9593	amp
16.6934	amp
16.9057	amp
16.8306	amp
16.569	amp
16.4734	amp
16.8928	amp
17.3029	amp
17.225	amp
17.401	amp
18.0836	amp
17.8112	amp
18.0717	amp
18.1599	amp
18.1647	amp
18.2983	amp
17.827	amp
17.5616	amp
18.3661	amp
17.8655	amp
18.4837	amp
17.0968	amp
18.274	amp
16.9733	amp
17.0909	amp
17.4329	amp
17.4019	amp
18.1264	amp
17.9828	amp
17.8929	amp
17.8882	amp
17.9858	amp
17.6882	amp
15.8781	amp
18.3545	amp
18.1478	amp
17.7804	amp
17.212	amp
17.8309	amp
18.0126	amp
17.5837	amp
17.9099	amp
17.6956	amp
17.9112	amp
17.5077	amp
17.7308	amp
18.186	amp
17.9483	amp
17.638	amp
17.644	amp
17.7931	amp
17.4475	amp
18.0457	amp
18.4691	amp
17.881	amp
17.3321	amp
17.4269	amp
17.6329	amp
17.3214	amp
17.5038	amp
16.9374	amp
17.2777	amp
17.213	amp
17.5993	amp
17.572	amp
17.3216	amp
17.1896	amp
16.9936	amp
16.9903	amp
17.1496	amp
17.645	amp
17.7924	amp
18.6296	amp
17.6804	amp
17.3276	amp
17.3263	amp
17.6971	amp
18.0404	amp
18.0725	amp
18.2027	amp
18.2122	amp
17.645	amp
17.7478	amp
18.1771	amp
18.5141	amp
17.7117	amp
18.3922	amp
18.2667	amp
18.3411	amp
18.6323	amp
17.2036	amp
17.9749	amp
17.2783	amp
17.1621	amp
17.6037	amp
17.3736	amp
17.2538	amp
16.9873	amp
17.1353	amp
17.1597	amp
17.0505	amp
17.7765	amp
16.9295	amp
16.7455	amp
17.0606	amp
16.0475	amp
17.0615	amp
17.1548	amp
17.197	amp
17.0735	amp
17.9333	amp
17.3023	amp
17.6848	amp
18.9639	amp
16.8408	amp
17.5919	amp
17.6001	amp
17.2011	amp
17.4719	amp
16.8659	amp
16.0832	amp
17.0899	amp
17.0713	amp
17.0333	amp
16.724	amp
16.2629	amp
16.9859	amp
16.7235	amp
17.4148	amp
16.772	amp
17.2694	amp
17.3247	amp
18.0346	amp
17.6342	amp
17.7831	amp
17.3413	amp
17.5327	amp
17.4806	amp
16.9822	amp
17.206	amp
16.6521	amp
17.4499	amp
17.3215	amp
17.1847	amp
17.6352	amp
17.342	amp
17.7843	amp
16.5636	amp
16.6048	amp
17.1471	amp
17.0884	amp
16.9617	amp
16.8966	amp
17.28	amp
17.0799	amp
16.8156	amp
17.1927	amp
15.6454	amp
16.7518	amp
17.7546	amp
17.8201	amp
17.5816	amp
17.379	amp
17.7856	amp
16.684	amp
17.07	amp
17.6833	amp
17.9044	amp
17.4638	amp
17.4993	amp
16.7215	amp
17.2629	amp
17.0378	amp
16.8837	amp
17.1599	amp
16.908	amp
16.5178	amp
17.3147	amp
17.1081	amp
17.2413	amp
16.9415	amp
17.248	amp
17.3701	amp
16.7176	amp
17.2312	amp
16.349	amp
17.2449	amp
17.3717	amp
17.3053	amp
17.1316	amp
17.2207	amp
17.0052	amp
17.2178	amp
16.9977	amp
16.6355	amp
16.1075	amp
17.877	amp
16.2376	amp
16.6261	amp
17.2287	amp
16.2934	amp
17.2273	amp
17.4084	amp
16.4193	amp
17.347	amp
17.848	amp
16.8643	amp
16.3726	amp
16.7858	amp
16.4408	amp
16.5192	amp
16.5551	amp
16.631	amp
16.7125	amp
17.023	amp
17.2158	amp
16.2687	amp
16.645	amp
16.5916	amp
17.1627	amp
17.6426	amp
17.1384	amp
17.4578	amp
16.7587	amp
16.3111	amp
16.204	amp
16.3163	amp
16.4579	amp
16.6013	amp
16.8008	amp
17.0048	amp
16.8808	amp
16.2836	amp
15.8409	amp
15.8221	amp
16.639	amp
16.1707	amp
16.6581	amp
15.6054	amp
16.6708	amp
17.2973	amp
16.9668	amp
16.2049	amp
16.9214	amp
16.8785	amp
16.4721	amp
16.5665	amp
16.7421	amp
17.1179	amp
16.9468	amp
17.0876	amp
17.5827	amp
17.4041	amp
16.6318	amp
16.3105	amp
16.9125	amp
16.8047	amp
16.7116	amp
16.8711	amp
16.5665	amp
16.3913	amp
16.9609	amp
16.8001	amp
16.6334	amp
16.8088	amp
16.6715	amp
16.378	amp
16.485	amp
16.8593	amp
16.6249	amp
16.4727	amp
15.9036	amp
17.0086	amp
16.7979	amp
17.0372	amp
16.8647	amp
16.7547	amp
16.5976	amp
16.2078	amp
16.7147	amp
16.553	amp
16.8927	amp
16.093	amp
16.5892	amp
16.5444	amp
16.8341	amp
16.1624	amp
16.2858	amp
16.8421	amp
15.9256	amp
17.285	amp
16.6292	amp
16.68	amp
16.7469	amp
17.6041	amp
16.8438	amp
16.8109	amp
16.6932	amp
16.4974	amp
16.9638	amp
17.3264	amp
16.7161	amp
16.9301	amp
16.4112	amp
16.3152	amp
16.6877	amp
16.5421	amp
18.3922	amp
18.0067	amp
18.8501	amp
19.1512	amp
18.4288	amp
18.4488	amp
17.0956	amp
17.256	amp
16.8711	amp
18.8853	amp
17.8869	amp
17.4502	amp
19.1515	amp
19.253	amp
18.6296	amp
18.7619	amp
19.2536	amp
17.1792	amp
17.0048	amp
16.485	amp
17.227	amp
18.6147	amp
18.5042	amp
17.6034	amp
18.1539	amp
18.8005	amp
18.8378	amp
19.3388	amp
18.7752	amp
18.7578	amp
17.6882	amp
18.2296	amp
16.8109	amp
17.3029	amp
18.3892	amp
19.0096	amp
19.2869	amp
16.847	amp
15.8409	amp
18.3545	amp
18.7441	amp
18.8517	amp
16.7125	amp
19.012	amp
20.1492	amp
18.3411	amp
17.8549	amp
17.2287	amp
18.381	amp
18.7307	amp
18.3661	amp
16.8438	amp
18.4363	amp
18.274	amp
17.2019	amp
8.58469	bird
7.73717	bird
9.73898	bird
8.86648	bird
8.7818	bird
7.82284	bird
8.04453	bird
8.68959	bird
8.22702	bird
7.9296	bird
8.00059	bird
8.09497	bird
8.96468	bird
7.46854	bird
8.68555	bird
8.30092	bird
9.30627	bird
7.66134	bird
8.46055	bird
7.52647	bird
7.7651	bird
8.36493	bird
8.22474	bird
8.26313	bird
8.43671	bird
8.5653	bird
8.15581	bird
7.46004	bird
8.16164	bird
7.44052	bird
8.06169	bird
8.44104	bird
8.0652	bird
7.91321	bird
7.88082	bird
8.76521	bird
9.04604	bird
8.28654	bird
8.09451	bird
8.4358	bird
7.3812	bird
10.2903	bird
7.76132	bird
7.55407	bird
7.83532	bird
9.01883	bird
8.63793	bird
8.8477	bird
9.48271	bird
7.98305	bird
8.02457	bird
8.22482	bird
8.204	bird
7.61675	bird
8.05995	bird
8.03938	bird
7.77369	bird
8.054	bird
8.16947	bird
8.60243	bird
7.91705	bird
8.1497	bird
7.78103	bird
7.90014	bird
8.10925	bird
8.34098	bird
8.58983	bird
7.85945	bird
9.29284	bird
8.07835	bird
8.07072	bird
8.63236	bird
8.55092	bird
7.90209	bird
7.80186	bird
8.81575	bird
8.16018	bird
8.71054	bird
8.39072	bird
9.72541	bird
8.27389	bird
7.86897	bird
7.9516	bird
8.61382	bird
7.5806	bird
7.91254	bird
8.76437	bird
8.56998	bird
8.08779	bird
7.94747	bird
7.67982	bird
9.24597	bird
7.98772	bird
8.41209	bird
8.0722	bird
8.71441	bird
8.06756	bird
7.34976	bird
7.43572	bird
8.10764	bird
8.51509	bird
7.69634	bird
7.97116	bird
8.45581	bird
8.50185	bird
8.11694	bird
7.9154	bird
8.33038	bird
8.62005	bird
8.62136	bird
8.5189	bird
8.05113	bird
8.00509	bird
8.02549	bird
8.04146	bird
7.34657	bird
7.73879	bird
8.09703	bird
10.2919	bird
7.97747	bird
8.23803	bird
8.19946	bird
8.90544	bird
7.37218	bird
7.15557	bird
8.09708	bird
8.34693	bird
8.36348	bird
7.87018	bird
8.02665	bird
8.54605	bird
8.14009	bird
7.50917	bird
8.37079	bird
8.41642	bird
10.0122	bird
8.2152	bird
7.51793	bird
7.93206	bird
8.87222	bird
7.77823	bird
8.30289	bird
8.11391	bird
8.47637	bird
8.08107	bird
8.62377	bird
7.62538	bird
8.08079	bird
7.84002	bird
7.94829	bird
8.45625	bird
9.21393	bird
8.12009	bird
7.96254	bird
8.5761	bird
8.01858	bird
8.65069	bird
8.00346	bird
8.27814	bird
8.90519	bird
7.76176	bird
8.64682	bird
8.13039	bird
7.63786	bird
9.35827	bird
8.38674	bird
8.7058	bird
7.63468	bird
7.84311	bird
8.73793	bird
8.45029	bird
8.89914	bird
7.95769	bird
7.95587	bird
8.39189	bird
7.82265	bird
7.97935	bird
7.09768	bird
8.70359	bird
8.98414	bird
7.87987	bird
7.03644	bird
7.86407	bird
9.27035	bird
8.84856	bird
8.07665	bird
8.38445	bird
9.03114	bird
8.57646	bird
9.55226	bird
8.35407	bird
8.61372	bird
7.57224	bird
10.1745	bird
7.88533	bird
8.28351	bird
8.23859	bird
8.5696	bird
8.00629	bird
8.25429	bird
8.03139	bird
7.88586	bird
7.71476	bird
7.67984	bird
8.17366	bird
8.92314	bird
8.16236	bird
7.99763	bird
7.63701	bird
8.0878	bird
8.72936	bird
8.81179	bird
8.21997	bird
7.60318	bird
7.97069	bird
8.28802	bird
8.71175	bird
8.13033	bird
7.90431	bird
8.13992	bird
8.65052	bird
8.3276	bird
7.83659	bird
8.1175	bird
8.38852	bird
8.2026	bird
7.70284	bird
7.58444	bird
8.32736	bird
7.80932	bird
7.74559	bird
8.35264	bird
7.74685	bird
8.34602	bird
7.70121	bird
8.53692	bird
7.99327	bird
7.49177	bird
7.92013	bird
7.43369	bird
8.15562	bird
8.73943	bird
8.97755	bird
8.44261	bird
7.39497	bird
8.30673	bird
7.72045	bird
7.46207	bird
7.61699	bird
8.01668	bird
8.19659	bird
8.71714	bird
7.97764	bird
7.7269	bird
8.64118	bird
8.70673	bird
8.45426	bird
9.00146	bird
8.53032	bird
8.69739	bird
8.99136	bird
8.05328	bird
8.42275	bird
7.71023	bird
7.98317	bird
8.11901	bird
8.46103	bird
8.5874	bird
8.49271	bird
8.03963	bird
7.51453	bird
7.56357	bird
8.49825	bird
8.40813	bird
7.81187	bird
7.56487	bird
8.96981	bird
7.92071	bird
7.80963	bird
7.42989	bird
8.21858	bird
8.23846	bird
7.53906	bird
8.09526	bird
7.88528	bird
8.69291	bird
8.62246	bird
8.39465	bird
8.67297	bird
7.79754	bird
7.08717	bird
8.94169	bird
8.54231	bird
8.73745	bird
8.59973	bird
8.76044	bird
7.8611	bird
8.5265	bird
8.03588	bird
7.83091	bird
8.18311	bird
7.93846	bird
8.06536	bird
7.92556	bird
8.28446	bird
8.99957	bird
7.81383	bird
9.08532	bird
7.58128	bird
8.12289	bird
8.11634	bird
8.08287	bird
8.69582	bird
8.13461	bird
7.82484	bird
7.45858	bird
8.25535	bird
8.03704	bird
7.59955	bird
8.71347	bird
8.45855	bird
8.36035	bird
7.92665	bird
7.23247	bird
8.01631	bird
7.93531	bird
8.35959	bird
7.76398	bird
9.63828	bird
8.62769	bird
10.5205	bird
8.44685	bird
8.35696	bird
8.84436	bird
8.18013	bird
8.05048	bird
8.12573	bird
8.51666	bird
8.43642	bird
8.22689	bird
9.01641	bird
7.51567	bird
8.51506	bird
8.17156	bird
8.91915	bird
8.66818	bird
8.36975	bird
8.02529	bird
8.09504	bird
7.11511	bird
7.54214	bird
8.5009	bird
7.85159	bird
8.64064	bird
8.49371	bird
7.30907	bird
7.94225	bird
8.4976	bird
7.53211	bird
8.75304	bird
8.64838	bird
8.22837	bird
9.10754	bird
7.47361	bird
7.79806	bird
8.42633	bird
8.94008	bird
7.99118	bird
8.68564	bird
7.59087	bird
8.07894	bird
8.38591	bird
7.524	bird
7.97957	bird
7.7104	bird
8.44658	bird
8.0761	bird
7.78	bird
8.78024	bird
7.66284	bird
7.65336	bird
8.03055	bird
8.12262	bird
7.51649	bird
8.09163	bird
8.14133	bird
7.94103	bird
8.39545	bird
8.36818	bird
8.11178	bird
8.15571	bird
9.10007	bird
7.11976	bird
8.18369	bird
7.30414	bird
7.48	bird
8.89668	bird
7.82629	bird
8.42789	bird
8.65017	bird
7.77107	bird
8.67194	bird
8.59423	bird
8.5214	bird
7.77315	bird
8.05878	bird
7.71261	bird
8.06808	bird
9.45182	bird
9.35667	bird
7.87545	bird
7.58584	bird
8.11718	bird
8.12767	bird
8.16312	bird
8.32046	bird
8.81607	bird
8.04196	bird
7.29147	bird
7.85973	bird
8.37408	bird
7.6069	bird
7.4665	bird
10.169	bird
8.5075	bird
7.30054	bird
8.04726	bird
8.15771	bird
8.08023	bird
8.21757	bird
8.44523	bird
7.18463	bird
7.88858	bird
8.02389	bird
7.85902	bird
7.69964	bird
7.50733	bird
8.82142	bird
8.21304	bird
8.47764	bird
8.34211	bird
7.91808	bird
7.94212	bird
8.05573	bird
7.38924	bird
7.81376	bird
7.9866	bird
7.91573	bird
7.65612	bird
7.87859	bird
8.63536	bird
7.57162	bird
9.73639	bird
7.59717	bird
7.76871	bird
8.11868	bird
8.07559	bird
7.28659	bird
7.44452	bird
7.48016	bird
8.50219	bird
8.24505	bird
7.99542	bird
7.99637	bird
8.58459	bird
8.14973	bird
8.37439	bird
7.70216	bird
8.57071	bird
7.90813	bird
8.52472	bird
8.16047	bird
9.93173	bird
8.10868	bird
8.43157	bird
8.09453	bird
7.17719	bird
9.37565	bird
9.34005	bird
8.35973	bird
7.31661	bird
8.40766	bird
9.33558	bird
7.77603	bird
8.43157	bird
8.57209	bird
7.67761	bird
8.36077	bird
7.95057	bird
8.57132	bird
7.77974	bird
8.81164	bird
8.18667	bird
8.17983	bird
8.75887	bird
7.93715	bird
8.4375	bird
8.52309	bird
8.03062	bird
7.91556	bird
7.68319	bird
8.67301	bird
7.70446	bird
8.49649	bird
7.88409	bird
8.25576	bird
8.432	bird
7.38912	bird
7.7578	bird
10.5497	bird
7.3792	bird
7.46498	bird
7.9857	bird
7.98962	bird
8.60165	bird
7.62333	bird
8.65064	bird
9.27996	bird
8.22701	bird
8.48482	bird
8.54507	bird
7.5327	bird
7.61361	bird
8.31247	bird
8.4298	bird
8.38956	bird
8.69882	bird
8.13742	bird
7.95099	bird
7.70528	bird
7.95502	bird
8.49979	bird
8.05138	bird
8.20114	bird
8.03853	bird
8.71035	bird
8.09813	bird
7.9551	bird
9.67941	bird
8.58046	bird
7.64994	bird
9.17862	bird
8.15332	bird
7.98492	bird
7.91272	bird
8.21702	bird
7.85027	bird
7.38467	bird
8.63396	bird
8.46648	bird
9.11517	bird
8.13958	bird
8.70518	bird
7.90586	bird
7.95795	bird
7.59947	bird
8.18471	bird
8.36243	bird
8.61224	bird
8.55972	bird
9.00827	bird
9.90554	bird
8.70111	bird
9.0663	bird
7.94794	bird
7.82279	bird
8.54024	bird
7.97912	bird
8.71798	bird
7.41179	bird
8.14191	bird
8.5236	bird
8.0749	bird
9.29348	bird
7.83425	bird
8.22175	bird
7.5188	bird
7.54142	bird
8.30238	bird
8.60647	bird
7.43461	bird
8.27512	bird
8.47539	bird
8.45187	bird
7.82676	bird
7.77153	bird
8.21246	bird
7.6283	bird
8.04687	bird
8.1402	bird
7.49101	bird
8.15223	bird
8.63614	bird
8.05274	bird
7.87365	bird
7.92115	bird
7.26839	bird
8.79046	bird
8.38534	bird
7.84586	bird
7.45531	bird
8.8662	bird
8.10609	bird
7.63262	bird
8.60961	bird
8.5181	bird
8.5861	bird
7.84385	bird
8.39842	bird
8.63164	bird
8.03368	bird
8.4903	bird
7.96863	bird
8.66878	bird
7.89903	bird
8.31759	bird
8.85969	bird
7.60991	bird
8.71722	bird
7.59834	bird
8.00199	bird
7.92382	bird
8.38871	bird
8.17954	bird
9.94246	bird
8.42592	bird
7.54728	bird
8.41827	bird
7.35251	bird
8.60015	bird
7.46843	bird
7.39472	bird
8.51417	bird
8.14758	bird
7.66294	bird
8.05146	bird
7.71018	bird
7.58568	bird
7.91127	bird
7.71964	bird
7.50723	bird
8.15038	bird
7.81109	bird
7.98732	bird
8.45729	bird
8.35707	bird
8.71086	bird
7.3521	bird
8.44528	bird
8.6134	bird
8.82571	bird
8.52373	bird
8.0307	bird
7.71708	bird
8.90682	bird
7.64849	bird
7.94732	bird
8.24697	bird
8.31718	bird
7.56072	bird
9.05925	bird
7.89033	bird
8.1866	bird
8.20011	bird
8.13505	bird
9.74963	bird
8.24773	bird
8.9743	bird
8.50971	bird
8.01959	bird
7.7578	bird
8.29832	bird
8.50846	bird
7.89758	bird
8.18515	bird
8.46947	bird
7.7843	bird
7.92336	bird
7.96103	bird
7.81036	bird
10.0774	bird
8.55547	bird
8.71637	bird
8.05195	bird
7.72339	bird
8.6456	bird
8.02072	bird
10.1936	bird
8.56983	bird
8.30749	bird
8.31154	bird
8.48168	bird
8.44654	bird
8.5228	bird
7.68927	bird
9.01371	bird
8.63601	bird
8.59441	bird
8.35367	bird
8.19248	bird
8.21295	bird
8.4515	bird
8.01779	bird
8.24703	bird
7.94374	bird
8.27975	bird
9.71589	bird
8.52092	bird
8.11962	bird
8.14799	bird
8.70797	bird
8.27466	bird
8.77231	bird
8.28382	bird
8.25034	bird
7.74907	bird
8.23112	bird
8.6007	bird
8.7188	bird
7.91062	bird
7.82709	bird
7.5902	bird
8.46097	bird
7.67143	bird
9.94485	bird
8.67791	bird
8.87215	bird
7.68363	bird
8.06449	bird
7.45911	bird
8.95272	bird
9.50375	bird
8.51541	bird
8.40537	bird
8.17475	bird
8.32159	bird
7.15564	bird
7.64162	bird
8.04718	bird
9.07131	bird
7.94043	bird
7.74204	bird
7.93803	bird
8.45931	bird
8.48798	bird
8.11678	bird
8.65563	bird
8.60826	bird
9.66331	bird
7.74303	bird
8.00895	bird
7.60743	bird
7.35371	bird
8.82111	bird
8.89917	bird
8.11088	bird
7.6136	bird
8.56266	bird
7.73128	bird
8.29752	bird
8.07741	bird
7.89953	bird
8.14701	bird
9.02595	bird
9.888	bird
7.86652	bird
8.43852	bird
8.8267	bird
8.44547	bird
8.17978	bird
8.21426	bird
8.96492	bird
8.31674	bird
8.00651	bird
7.72987	bird
8.38127	bird
9.16442	bird
8.74117	bird
8.64272	bird
8.40759	bird
7.25726	bird
8.4701	bird
7.54213	bird
7.7773	bird
8.53593	bird
9.42498	bird
9.2693	bird
8.95593	bird
8.65685	bird
8.77268	bird
8.57379	bird
9.33399	bird
7.62731	bird
7.62139	bird
8.36619	bird
7.30847	bird
8.4477	bird
8.44001	bird
7.78516	bird
8.03148	bird
8.27901	bird
7.97596	bird
8.15113	bird
7.7629	bird
8.09967	bird
8.14347	bird
8.44488	bird
7.93572	bird
8.35661	bird
8.4432	bird
8.36611	bird
10.3306	bird
8.30342	bird
8.29731	bird
7.67975	bird
7.69454	bird
8.4241	bird
7.9455	bird
8.59136	bird
7.47753	bird
7.86027	bird
8.55934	bird
7.53897	bird
8.06786	bird
8.53933	bird
7.9146	bird
8.25788	bird
8.48248	bird
8.2046	bird
8.306	bird
8.33455	bird
7.96314	bird
8.87944	bird
7.64635	bird
8.19129	bird
8.97537	bird
8.14468	bird
7.97716	bird
8.48604	bird
8.50669	bird
8.22575	bird
7.18105	bird
7.92941	bird
8.32008	bird
8.55125	bird
8.30197	bird
8.19398	bird
8.06235	bird
8.49603	bird
10.2646	bird
7.83327	bird
8.16669	bird
8.74034	bird
8.77036	bird
7.4599	bird
7.29839	bird
8.81127	bird
8.71731	bird
8.35411	bird
8.31552	bird
8.02193	bird
7.4217	bird
8.14703	bird
9.99218	bird
8.71679	bird
8.30321	bird
8.56043	bird
8.23189	bird
8.20628	bird
8.71872	bird
7.87606	bird
7.79242	bird
8.42303	bird
7.93363	bird
7.88712	bird
9.58849	bird
7.93456	bird
7.24844	bird
8.06423	bird
8.26884	bird
8.05276	bird
10.1003	bird
7.63615	bird
7.77125	bird
8.10991	bird
7.86273	bird
7.89529	bird
8.37898	bird
8.31284	bird
8.76331	bird
7.61978	bird
8.24508	bird
8.73096	bird
8.51408	bird
7.99373	bird
8.84996	bird
7.61211	bird
9.11372	bird
7.69194	bird
9.10209	bird
7.42669	bird
8.45355	bird
8.77739	bird
8.58659	bird
8.45939	bird
8.25688	bird
8.45504	bird
8.02218	bird
7.97765	bird
7.41976	bird
7.9724	bird
8.22437	bird
8.3499	bird
8.11328	bird
7.82561	bird
7.91694	bird
8.31202	bird
8.01618	bird
8.44708	bird
7.7078	bird
7.49809	bird
8.96758	bird
7.8867	bird
7.85887	bird
7.73494	bird
8.15578	bird
7.93802	bird
8.23593	bird
8.97367	bird
8.27874	bird
7.59168	bird
8.39922	bird
8.37922	bird
7.61227	bird
7.75014	bird
8.70554	bird
8.09973	bird
8.08708	bird
8.6904	bird
9.95458	bird
8.15103	bird
8.96537	bird
8.02952	bird
8.63302	bird
7.99623	bird
8.08368	bird
7.83473	bird
8.15267	bird
8.78201	bird
8.48689	bird
8.66224	bird
8.72014	bird
8.61553	bird
7.6617	bird
7.55793	bird
8.21859	bird
7.64368	bird
7.8663	bird
8.795	bird
8.2111	bird
7.90036	bird
8.61263	bird
7.20852	bird
8.08597	bird
8.40975	bird
8.47726	bird
7.56814	bird
7.49512	bird
7.75356	bird
8.45276	bird
8.64889	bird
8.75932	bird
7.99382	bird
8.17454	bird
8.16872	bird
8.4693	bird
8.12667	bird
7.70108	bird
7.82439	bird
7.7002	bird
7.162	bird
8.40395	bird
7.43536	bird
8.7058	bird
8.26292	bird
7.77597	bird
7.90789	bird
8.83052	bird
8.48411	bird
8.46842	bird
7.79688	bird
7.47175	bird
8.43138	bird
8.12792	bird
8.41326	bird
7.72279	bird
8.38131	bird
8.95966	bird
8.60215	bird
[truncated: 6,001 more rows]

## Sheet: Figure2b
thr.pd.p.spp	group
3.43244	amp
2.5499	amp
2.47846	amp
2.67278	amp
2.70976	amp
2.5467	amp
2.66215	amp
2.68437	amp
2.57338	amp
2.65934	amp
2.61158	amp
2.57014	amp
2.55741	amp
2.45878	amp
2.56983	amp
2.57875	amp
2.62107	amp
2.4818	amp
2.59095	amp
2.6702	amp
2.59449	amp
2.65871	amp
2.66799	amp
2.68926	amp
2.59368	amp
2.64415	amp
2.63854	amp
2.62808	amp
2.60938	amp
2.57592	amp
2.70279	amp
2.54799	amp
2.57012	amp
2.60514	amp
2.53091	amp
2.70368	amp
2.74091	amp
2.72981	amp
2.48029	amp
2.6952	amp
2.62277	amp
2.50384	amp
2.5849	amp
2.37776	amp
2.46176	amp
2.56824	amp
2.60052	amp
2.53493	amp
2.56133	amp
2.55928	amp
2.45927	amp
2.34421	amp
2.40475	amp
2.39881	amp
2.38614	amp
2.49475	amp
2.40497	amp
2.45317	amp
2.45869	amp
2.5838	amp
2.45726	amp
2.54374	amp
2.56442	amp
2.46102	amp
2.47562	amp
2.49033	amp
2.55893	amp
2.6544	amp
2.74423	amp
2.91374	amp
2.8207	amp
2.56861	amp
2.60972	amp
2.61616	amp
2.77274	amp
2.61064	amp
2.61661	amp
2.69045	amp
2.634	amp
2.77763	amp
2.70987	amp
2.60543	amp
2.6043	amp
2.69832	amp
2.55913	amp
2.5311	amp
2.6469	amp
2.50404	amp
2.57907	amp
2.56115	amp
2.63592	amp
2.70482	amp
2.73881	amp
2.69148	amp
2.76752	amp
2.77315	amp
2.65274	amp
2.5428	amp
2.70343	amp
2.62484	amp
2.74306	amp
2.76217	amp
2.71017	amp
2.88933	amp
2.82292	amp
2.73803	amp
2.61246	amp
2.79244	amp
2.89249	amp
2.66757	amp
2.78923	amp
2.89739	amp
2.93291	amp
2.88293	amp
2.78791	amp
2.89315	amp
2.83858	amp
2.8338	amp
2.85862	amp
2.87141	amp
2.83071	amp
2.78671	amp
2.66555	amp
2.79522	amp
2.86576	amp
2.69664	amp
2.83711	amp
2.78465	amp
2.78457	amp
2.73334	amp
2.87681	amp
2.86827	amp
2.72704	amp
2.76423	amp
2.79817	amp
2.73657	amp
2.62914	amp
2.7285	amp
2.80384	amp
2.78021	amp
2.74844	amp
2.87913	amp
2.7686	amp
2.9602	amp
2.71923	amp
2.90757	amp
2.82656	amp
2.79162	amp
2.74608	amp
2.74475	amp
2.67548	amp
2.74714	amp
2.74811	amp
2.83636	amp
2.78032	amp
2.7962	amp
2.67692	amp
2.72993	amp
2.80973	amp
2.91974	amp
2.85454	amp
2.78396	amp
2.88117	amp
2.78025	amp
2.71338	amp
2.69861	amp
2.79183	amp
2.73995	amp
2.68985	amp
2.7393	amp
2.77521	amp
2.7588	amp
2.88616	amp
2.71891	amp
2.80261	amp
2.63289	amp
2.66545	amp
2.71035	amp
2.6078	amp
2.64981	amp
2.71097	amp
2.70025	amp
2.78713	amp
2.70577	amp
2.78342	amp
2.85396	amp
2.65203	amp
2.7487	amp
2.85884	amp
2.77071	amp
2.84084	amp
2.7647	amp
2.56561	amp
2.7426	amp
2.74377	amp
2.68588	amp
2.74157	amp
2.78553	amp
2.81675	amp
2.95477	amp
2.83634	amp
2.65841	amp
2.81845	amp
2.65478	amp
2.70211	amp
2.78489	amp
2.9313	amp
2.87543	amp
2.8498	amp
2.7682	amp
2.80115	amp
2.68524	amp
2.68506	amp
2.71228	amp
2.93056	amp
2.8138	amp
2.83629	amp
2.86616	amp
2.88374	amp
2.82475	amp
2.8213	amp
2.67285	amp
2.78979	amp
2.68323	amp
2.78697	amp
2.76787	amp
2.73102	amp
2.89752	amp
2.72435	amp
2.80106	amp
2.73709	amp
2.77486	amp
2.7223	amp
2.71649	amp
2.79679	amp
2.76911	amp
2.87791	amp
2.7857	amp
2.90157	amp
2.93667	amp
2.80223	amp
2.68494	amp
2.92023	amp
2.68378	amp
2.71997	amp
2.78383	amp
2.75097	amp
2.7575	amp
2.73489	amp
2.80127	amp
2.74851	amp
2.71674	amp
2.61857	amp
2.61038	amp
2.81168	amp
2.71154	amp
2.77666	amp
2.82057	amp
2.79075	amp
2.75047	amp
2.71395	amp
2.66244	amp
2.77124	amp
2.65199	amp
2.57197	amp
2.64931	amp
2.61113	amp
2.70172	amp
2.61594	amp
2.57144	amp
2.70664	amp
2.57107	amp
2.70989	amp
2.65532	amp
2.75366	amp
2.82908	amp
2.74325	amp
2.62563	amp
2.77021	amp
2.82949	amp
2.78669	amp
2.73794	amp
2.77034	amp
2.69384	amp
2.70924	amp
2.77613	amp
2.80274	amp
2.75562	amp
2.73531	amp
2.73404	amp
2.63128	amp
2.68125	amp
2.73284	amp
2.9046	amp
2.71511	amp
2.69707	amp
2.68041	amp
2.81179	amp
2.78504	amp
2.78147	amp
2.67764	amp
2.63524	amp
2.75169	amp
2.73451	amp
2.81352	amp
2.72731	amp
2.85307	amp
2.92168	amp
2.74863	amp
2.78026	amp
2.83899	amp
2.7482	amp
2.897	amp
2.85101	amp
2.77509	amp
2.83551	amp
2.78446	amp
2.7193	amp
2.6686	amp
2.79006	amp
2.78213	amp
2.90968	amp
2.78947	amp
2.76854	amp
2.73315	amp
2.69354	amp
2.65709	amp
2.71456	amp
2.81167	amp
2.8248	amp
2.65601	amp
2.7986	amp
2.82238	amp
2.82299	amp
2.91513	amp
2.79636	amp
2.8167	amp
2.67603	amp
2.675	amp
2.61507	amp
2.6782	amp
2.75147	amp
2.79999	amp
2.77408	amp
2.78002	amp
2.79312	amp
2.80066	amp
2.81711	amp
2.82726	amp
2.80877	amp
2.90358	amp
2.77726	amp
2.58513	amp
2.77716	amp
2.66284	amp
2.71687	amp
2.81079	amp
2.79071	amp
2.79407	amp
2.7068	amp
2.89091	amp
3.02838	amp
2.88748	amp
2.81729	amp
2.85351	amp
2.76863	amp
2.79563	amp
2.69551	amp
2.84975	amp
2.82382	amp
2.70952	amp
2.7109	amp
2.8033	amp
2.71558	amp
2.736	amp
2.76921	amp
2.8178	amp
2.65495	amp
2.75378	amp
2.67146	amp
2.79947	amp
2.66074	amp
2.67651	amp
2.6304	amp
2.62303	amp
2.64704	amp
2.64937	amp
2.58191	amp
2.59292	amp
2.66802	amp
2.68781	amp
2.62729	amp
2.57939	amp
2.61106	amp
2.46707	amp
2.64968	amp
2.62989	amp
2.61487	amp
2.58847	amp
2.59781	amp
2.59645	amp
2.50307	amp
2.52421	amp
2.46715	amp
2.59128	amp
2.54293	amp
2.43217	amp
2.58264	amp
2.61847	amp
2.4815	amp
2.4903	amp
2.4989	amp
2.50362	amp
2.60271	amp
2.51691	amp
2.623	amp
2.46366	amp
2.54447	amp
2.44276	amp
2.69153	amp
2.57222	amp
2.48797	amp
2.58432	amp
2.51764	amp
2.65042	amp
2.56001	amp
2.66004	amp
2.56402	amp
2.5791	amp
2.74299	amp
2.6907	amp
2.68704	amp
2.70998	amp
2.71498	amp
2.77077	amp
2.66127	amp
2.62988	amp
2.55486	amp
2.57543	amp
2.62159	amp
2.5902	amp
2.59344	amp
2.66578	amp
2.79944	amp
2.75215	amp
2.71572	amp
2.58708	amp
2.55281	amp
2.69906	amp
2.73098	amp
2.66356	amp
2.799	amp
2.63165	amp
2.68997	amp
3.01888	amp
2.80979	amp
2.87734	amp
2.95741	amp
2.83048	amp
2.73397	amp
2.61398	amp
2.98453	amp
2.69777	amp
2.85761	amp
2.77	amp
2.73386	amp
2.61136	amp
2.67433	amp
2.70639	amp
2.87541	amp
2.92104	amp
2.80162	amp
2.7591	amp
2.86631	amp
2.67511	amp
2.64093	amp
2.8194	amp
2.73996	amp
2.60146	amp
2.68656	amp
2.75762	amp
2.63358	amp
2.66073	amp
2.61185	amp
2.50089	amp
2.71007	amp
2.64286	amp
2.48605	amp
2.59135	amp
2.61192	amp
2.72492	amp
2.70615	amp
2.59919	amp
2.68307	amp
2.54787	amp
2.65158	amp
2.5832	amp
2.62025	amp
2.63761	amp
2.61026	amp
4.90788	amp
2.82905	amp
2.74855	amp
2.62174	amp
2.68757	amp
2.76333	amp
2.77758	amp
2.9295	amp
2.65271	amp
2.57696	amp
2.46087	amp
2.65455	amp
2.64882	amp
2.47535	amp
2.50697	amp
2.58056	amp
2.63531	amp
2.4196	amp
2.40512	amp
2.42883	amp
2.384	amp
2.42505	amp
2.56815	amp
2.58562	amp
2.43223	amp
2.53368	amp
2.60947	amp
2.59343	amp
2.62505	amp
2.68973	amp
2.53742	amp
2.72806	amp
2.62456	amp
2.61877	amp
2.54466	amp
2.59079	amp
2.51776	amp
2.51555	amp
2.3639	amp
2.59724	amp
2.58149	amp
2.53083	amp
2.60036	amp
2.51941	amp
2.38245	amp
2.48231	amp
2.49331	amp
2.51858	amp
2.58832	amp
2.44602	amp
2.4842	amp
2.68707	amp
2.46966	amp
2.51145	amp
2.37854	amp
2.45635	amp
2.50414	amp
2.55085	amp
2.5381	amp
2.5663	amp
2.64506	amp
2.55412	amp
2.56816	amp
2.65501	amp
2.52759	amp
2.57771	amp
2.5745	amp
2.59047	amp
2.45178	amp
2.55998	amp
2.5988	amp
2.62593	amp
2.56448	amp
2.65412	amp
2.58054	amp
2.48081	amp
2.35524	amp
2.5213	amp
2.40539	amp
2.43736	amp
2.42811	amp
2.46965	amp
2.46618	amp
2.50832	amp
2.47418	amp
2.45115	amp
2.55047	amp
2.34502	amp
2.30164	amp
2.48994	amp
2.57726	amp
2.55434	amp
2.52473	amp
2.49296	amp
2.56334	amp
2.69348	amp
2.63689	amp
2.49459	amp
2.46378	amp
2.6391	amp
2.56195	amp
2.48562	amp
2.45118	amp
2.53798	amp
2.47965	amp
2.42029	amp
2.51798	amp
2.45739	amp
2.57175	amp
2.62303	amp
2.45119	amp
2.5936	amp
2.55953	amp
2.43684	amp
2.55302	amp
2.56189	amp
2.47023	amp
2.47337	amp
2.47324	amp
2.58597	amp
2.45711	amp
2.6209	amp
2.66277	amp
2.62543	amp
2.54201	amp
2.50179	amp
2.57149	amp
2.60426	amp
2.557	amp
2.59222	amp
2.55334	amp
2.58997	amp
2.39522	amp
2.59944	amp
2.59547	amp
2.52742	amp
2.5269	amp
2.53642	amp
2.45318	amp
2.49193	amp
2.38157	amp
2.45235	amp
2.45324	amp
2.4018	amp
2.47124	amp
2.52004	amp
2.58391	amp
2.49412	amp
2.60658	amp
2.47282	amp
2.67346	amp
2.60063	amp
2.59245	amp
2.66001	amp
2.6525	amp
2.5743	amp
2.76753	amp
2.54546	amp
2.68436	amp
2.55345	amp
2.7491	amp
2.51888	amp
2.51405	amp
2.51445	amp
2.51561	amp
2.60725	amp
2.59079	amp
2.55759	amp
2.60303	amp
2.63589	amp
2.65129	amp
2.32966	amp
2.70686	amp
2.62008	amp
2.57721	amp
2.40504	amp
2.56602	amp
2.61277	amp
2.51262	amp
2.57989	amp
2.49151	amp
2.54153	amp
2.53666	amp
2.43118	amp
2.55347	amp
2.62197	amp
2.52261	amp
2.61987	amp
2.53003	amp
2.44908	amp
2.55459	amp
2.67444	amp
2.63669	amp
2.50737	amp
2.55047	amp
2.57244	amp
2.53135	amp
2.46941	amp
2.39357	amp
2.5185	amp
2.52793	amp
2.58128	amp
2.51981	amp
2.55439	amp
2.43876	amp
2.43791	amp
2.5076	amp
2.5184	amp
2.46191	amp
2.52297	amp
2.5882	amp
2.4744	amp
2.41385	amp
2.49308	amp
2.4981	amp
2.61118	amp
2.51181	amp
2.67514	amp
2.68821	amp
2.57995	amp
2.55686	amp
2.65357	amp
2.70432	amp
2.55483	amp
2.6901	amp
2.55499	amp
2.64657	amp
2.7209	amp
2.47718	amp
2.60687	amp
2.54115	amp
2.54527	amp
2.6507	amp
2.53923	amp
2.53729	amp
2.4957	amp
2.50224	amp
2.58731	amp
2.55338	amp
2.55722	amp
2.5261	amp
2.47947	amp
2.56198	amp
2.34205	amp
2.47894	amp
2.53168	amp
2.48289	amp
2.56296	amp
2.61799	amp
2.66629	amp
2.55594	amp
2.81634	amp
2.46369	amp
2.6412	amp
2.54698	amp
2.50651	amp
2.61564	amp
2.44963	amp
2.39735	amp
2.51547	amp
2.60222	amp
2.43039	amp
2.49961	amp
2.39704	amp
2.45018	amp
2.52447	amp
2.64537	amp
2.49784	amp
2.51572	amp
2.54136	amp
2.69537	amp
2.6208	amp
2.59827	amp
2.6125	amp
2.59147	amp
2.64346	amp
2.55974	amp
2.52001	amp
2.42093	amp
2.58976	amp
2.52119	amp
2.51127	amp
2.62513	amp
2.47591	amp
2.64434	amp
2.40246	amp
2.42774	amp
2.55063	amp
2.60108	amp
2.51853	amp
2.50366	amp
2.50102	amp
2.5012	amp
2.4986	amp
2.5433	amp
2.33598	amp
2.38991	amp
2.54634	amp
2.61736	amp
2.52918	amp
2.61876	amp
2.61055	amp
2.44297	amp
2.50987	amp
2.58622	amp
2.6976	amp
2.65396	amp
2.58619	amp
2.55259	amp
2.59169	amp
2.54113	amp
2.51253	amp
2.50143	amp
2.4985	amp
2.43434	amp
2.54893	amp
2.51766	amp
2.59056	amp
2.51154	amp
2.49781	amp
2.53725	amp
2.41341	amp
2.48481	amp
2.39172	amp
2.54749	amp
2.72906	amp
2.4924	amp
2.49965	amp
2.49951	amp
2.45026	amp
2.51178	amp
2.52022	amp
2.35127	amp
2.38978	amp
2.57358	amp
2.38054	amp
2.40909	amp
2.48437	amp
2.35161	amp
2.52319	amp
2.5504	amp
2.33979	amp
2.45055	amp
2.56158	amp
2.53213	amp
2.43894	amp
2.4588	amp
2.41781	amp
2.48487	amp
2.40559	amp
2.40744	amp
2.47208	amp
2.50556	amp
2.49321	amp
2.33117	amp
2.48812	amp
2.42247	amp
2.62812	amp
2.58705	amp
2.35389	amp
2.64368	amp
2.48905	amp
2.43351	amp
2.37802	amp
2.40865	amp
2.37511	amp
2.46367	amp
2.44868	amp
2.4813	amp
2.40615	amp
2.42973	amp
2.31421	amp
2.35048	amp
2.48672	amp
2.36608	amp
2.52968	amp
2.29066	amp
2.43269	amp
2.45662	amp
2.55161	amp
2.38228	amp
2.51201	amp
2.48701	amp
2.44552	amp
2.3498	amp
2.45274	amp
2.53777	amp
2.47289	amp
2.52116	amp
2.58327	amp
2.59701	amp
2.36728	amp
2.41613	amp
2.42048	amp
2.48227	amp
2.44639	amp
2.48926	amp
2.41847	amp
2.30656	amp
2.45363	amp
2.52784	amp
2.44439	amp
2.58577	amp
2.4193	amp
2.50984	amp
2.45282	amp
2.46558	amp
2.44463	amp
2.45713	amp
2.31993	amp
2.55469	amp
2.52031	amp
2.49377	amp
2.32703	amp
2.40648	amp
2.41673	amp
2.33074	amp
2.42607	amp
2.27756	amp
2.44443	amp
2.36937	amp
2.40488	amp
2.40293	amp
2.421	amp
2.43368	amp
2.414	amp
2.50886	amp
2.35171	amp
2.52148	amp
2.47701	amp
2.46047	amp
2.40833	amp
2.52504	amp
2.53395	amp
2.3764	amp
2.34387	amp
2.33562	amp
2.51912	amp
2.54021	amp
2.40945	amp
2.42628	amp
2.42661	amp
2.34689	amp
2.46827	amp
2.46555	amp
2.6901	amp
2.62484	amp
2.83711	amp
2.83629	amp
2.78947	amp
2.74855	amp
2.43223	amp
2.53368	amp
2.48926	amp
2.69906	amp
2.58264	amp
2.46366	amp
2.77509	amp
2.91513	amp
2.5882	amp
2.83636	amp
2.87734	amp
2.50404	amp
2.4813	amp
2.45635	amp
2.57726	amp
2.80127	amp
2.80384	amp
2.5428	amp
2.67548	amp
2.78213	amp
2.82908	amp
2.81352	amp
2.79183	amp
2.74091	amp
2.65129	amp
2.67692	amp
2.3764	amp
2.52004	amp
2.69348	amp
2.8498	amp
2.92168	amp
2.45115	amp
2.31421	amp
2.70686	amp
2.7857	amp
2.86616	amp
2.47208	amp
2.799	amp
2.95741	amp
2.64657	amp
2.57592	amp
2.48437	amp
2.80223	amp
2.71687	amp
2.76753	amp
2.53395	amp
2.71511	amp
2.7491	amp
2.38614	amp
0.269604	bird
0.248946	bird
0.295009	bird
0.282866	bird
0.30287	bird
0.252182	bird
0.254543	bird
0.273122	bird
0.252648	bird
0.24474	bird
0.261013	bird
0.258165	bird
0.283412	bird
0.250461	bird
0.263173	bird
0.254459	bird
0.288126	bird
0.237514	bird
0.263989	bird
0.239336	bird
0.247421	bird
0.263294	bird
0.265443	bird
0.262245	bird
0.27626	bird
0.284807	bird
0.252559	bird
0.249084	bird
0.262349	bird
0.243452	bird
0.278361	bird
0.277797	bird
0.259849	bird
0.242565	bird
0.247254	bird
0.283645	bird
0.291874	bird
0.258335	bird
0.257198	bird
0.261864	bird
0.246201	bird
0.364711	bird
0.252967	bird
0.243615	bird
0.259301	bird
0.293301	bird
0.272833	bird
0.277656	bird
0.301429	bird
0.251318	bird
0.244271	bird
0.259542	bird
0.252561	bird
0.243116	bird
0.255365	bird
0.281229	bird
0.248523	bird
0.261419	bird
0.252541	bird
0.278597	bird
0.254343	bird
0.260213	bird
0.256674	bird
0.263324	bird
0.269103	bird
0.270236	bird
0.269896	bird
0.246672	bird
0.311485	bird
0.261596	bird
0.274139	bird
0.274026	bird
0.255907	bird
0.243684	bird
0.254346	bird
0.296455	bird
0.25386	bird
0.287066	bird
0.263864	bird
0.33484	bird
0.257531	bird
0.245954	bird
0.263699	bird
0.275089	bird
0.248636	bird
0.257931	bird
0.281557	bird
0.287876	bird
0.251472	bird
0.255195	bird
0.254552	bird
0.296304	bird
0.2509	bird
0.259605	bird
0.254491	bird
0.286605	bird
0.250966	bird
0.22237	bird
0.233323	bird
0.244195	bird
0.264791	bird
0.257394	bird
0.254984	bird
0.263616	bird
0.272889	bird
0.245284	bird
0.238922	bird
0.265145	bird
0.280311	bird
0.26204	bird
0.26745	bird
0.253787	bird
0.253409	bird
0.257322	bird
0.261719	bird
0.26074	bird
0.253364	bird
0.261739	bird
0.358096	bird
0.247553	bird
0.266498	bird
0.271582	bird
0.294419	bird
0.23683	bird
0.235263	bird
0.2768	bird
0.263196	bird
0.263039	bird
0.251158	bird
0.263435	bird
0.286242	bird
0.275142	bird
0.239445	bird
0.277937	bird
0.276561	bird
0.303375	bird
0.26988	bird
0.253638	bird
0.252718	bird
0.279127	bird
0.242478	bird
0.263503	bird
0.269675	bird
0.26928	bird
0.250146	bird
0.273118	bird
0.25059	bird
0.256773	bird
0.255793	bird
0.263141	bird
0.260828	bird
0.308025	bird
0.250101	bird
0.261071	bird
0.279751	bird
0.246821	bird
0.272903	bird
0.247598	bird
0.259285	bird
0.280977	bird
0.266536	bird
0.281018	bird
0.267312	bird
0.23703	bird
0.300403	bird
0.275154	bird
0.278029	bird
0.248435	bird
0.253205	bird
0.259199	bird
0.262855	bird
0.290542	bird
0.262401	bird
0.242453	bird
0.262372	bird
0.253614	bird
0.267316	bird
0.223289	bird
0.277039	bird
0.282292	bird
0.242231	bird
0.236115	bird
0.253058	bird
0.317341	bird
0.280216	bird
0.255052	bird
0.266398	bird
0.294218	bird
0.271666	bird
0.330515	bird
0.253312	bird
0.280572	bird
0.24313	bird
0.364011	bird
0.251927	bird
0.259618	bird
0.271093	bird
0.274735	bird
0.252992	bird
0.255349	bird
0.26518	bird
0.256823	bird
0.234328	bird
0.251651	bird
0.256864	bird
0.266676	bird
0.274651	bird
0.258561	bird
0.244015	bird
0.259603	bird
0.272738	bird
0.282622	bird
0.266671	bird
0.247456	bird
0.251236	bird
0.273387	bird
0.28264	bird
0.271455	bird
0.245541	bird
0.270693	bird
0.273833	bird
0.256193	bird
0.255735	bird
0.258391	bird
0.2736	bird
0.269428	bird
0.251177	bird
0.240247	bird
0.26209	bird
0.278486	bird
0.254324	bird
0.267051	bird
0.248139	bird
0.266302	bird
0.24267	bird
0.276792	bird
0.247577	bird
0.261735	bird
0.254755	bird
0.238593	bird
0.262622	bird
0.278281	bird
0.277798	bird
0.255588	bird
0.229657	bird
0.257751	bird
0.263621	bird
0.237796	bird
0.234825	bird
0.252726	bird
0.258397	bird
0.272289	bird
0.258046	bird
0.261769	bird
0.278611	bird
0.282937	bird
0.274922	bird
0.272414	bird
0.263988	bird
0.288647	bird
0.298529	bird
0.250707	bird
0.266308	bird
0.244158	bird
0.274863	bird
0.25263	bird
0.276292	bird
0.269443	bird
0.270802	bird
0.258287	bird
0.237937	bird
0.241281	bird
0.259529	bird
0.257206	bird
0.248401	bird
0.241243	bird
0.265109	bird
0.250841	bird
0.263595	bird
0.237522	bird
0.253056	bird
0.275042	bird
0.257165	bird
0.266269	bird
0.243813	bird
0.293929	bird
0.269924	bird
0.269665	bird
0.267624	bird
0.232923	bird
0.234816	bird
0.285992	bird
0.269462	bird
0.280018	bird
0.271011	bird
0.280274	bird
0.258689	bird
0.279382	bird
0.263299	bird
0.264585	bird
0.271139	bird
0.24884	bird
0.256952	bird
0.251029	bird
0.271736	bird
0.285242	bird
0.247236	bird
0.300118	bird
0.252044	bird
0.248528	bird
0.25055	bird
0.257202	bird
0.275475	bird
0.257495	bird
0.251756	bird
0.228117	bird
0.262064	bird
0.241748	bird
0.245651	bird
0.276293	bird
0.276858	bird
0.257447	bird
0.254493	bird
0.231385	bird
0.269232	bird
0.243369	bird
0.265637	bird
0.260471	bird
0.303101	bird
0.278654	bird
0.374927	bird
0.270799	bird
0.25118	bird
0.277182	bird
0.238194	bird
0.240511	bird
0.253756	bird
0.267984	bird
0.282796	bird
0.26755	bird
0.290034	bird
0.236078	bird
0.298197	bird
0.259224	bird
0.278082	bird
0.273441	bird
0.25967	bird
0.262913	bird
0.25673	bird
0.236874	bird
0.247961	bird
0.282091	bird
0.261116	bird
0.279736	bird
0.267365	bird
0.24731	bird
0.240168	bird
0.25944	bird
0.244433	bird
0.269856	bird
0.277119	bird
0.252271	bird
0.286658	bird
0.240951	bird
0.250914	bird
0.253911	bird
0.276655	bird
0.251073	bird
0.271299	bird
0.240536	bird
0.269811	bird
0.275395	bird
0.228261	bird
0.250329	bird
0.241217	bird
0.276589	bird
0.268082	bird
0.256061	bird
0.2827	bird
0.257867	bird
0.257223	bird
0.253622	bird
0.274633	bird
0.239552	bird
0.25905	bird
0.252248	bird
0.253469	bird
0.273188	bird
0.245841	bird
0.259198	bird
0.263879	bird
0.289306	bird
0.235493	bird
0.266403	bird
0.24161	bird
0.225431	bird
0.288873	bird
0.250132	bird
0.274349	bird
0.285629	bird
0.24512	bird
0.272114	bird
0.271944	bird
0.278505	bird
0.244918	bird
0.240919	bird
0.260236	bird
0.264248	bird
0.322371	bird
0.295358	bird
0.256579	bird
0.231752	bird
0.257926	bird
0.281413	bird
0.257075	bird
0.262302	bird
0.29151	bird
0.249278	bird
0.240231	bird
0.256923	bird
0.25694	bird
0.244955	bird
0.242836	bird
0.354159	bird
0.279143	bird
0.228455	bird
0.247155	bird
0.264844	bird
0.260577	bird
0.273938	bird
0.268623	bird
0.228515	bird
0.260578	bird
0.255105	bird
0.254565	bird
0.256142	bird
0.23962	bird
0.277046	bird
0.270745	bird
0.263801	bird
0.265997	bird
0.25175	bird
0.257783	bird
0.263079	bird
0.230564	bird
0.253667	bird
0.260529	bird
0.24794	bird
0.255971	bird
0.248628	bird
0.275285	bird
0.24994	bird
0.334721	bird
0.241267	bird
0.247218	bird
0.257507	bird
0.256739	bird
0.245451	bird
0.238991	bird
0.250803	bird
0.275037	bird
0.263317	bird
0.26083	bird
0.256137	bird
0.281728	bird
0.258285	bird
0.253791	bird
0.250865	bird
0.276688	bird
0.272136	bird
0.276244	bird
0.257347	bird
0.346842	bird
0.269931	bird
0.255316	bird
0.244933	bird
0.238428	bird
0.314157	bird
0.304891	bird
0.276834	bird
0.249131	bird
0.266617	bird
0.301083	bird
0.260349	bird
0.280638	bird
0.276069	bird
0.256185	bird
0.267089	bird
0.245536	bird
0.269441	bird
0.25922	bird
0.287451	bird
0.267085	bird
0.249224	bird
0.269687	bird
0.259575	bird
0.265072	bird
0.266252	bird
0.253057	bird
0.253108	bird
0.258278	bird
0.280372	bird
0.24735	bird
0.26978	bird
0.237973	bird
0.268774	bird
0.261706	bird
0.244324	bird
0.24768	bird
0.371522	bird
0.242938	bird
0.234166	bird
0.256158	bird
0.241878	bird
0.265674	bird
0.252612	bird
0.255603	bird
0.305329	bird
0.262713	bird
0.259338	bird
0.287621	bird
0.239184	bird
0.243986	bird
0.265135	bird
0.277133	bird
0.271361	bird
0.279918	bird
0.265356	bird
0.274248	bird
0.238513	bird
0.264919	bird
0.268443	bird
0.257343	bird
0.266064	bird
0.269592	bird
0.276389	bird
0.264985	bird
0.264599	bird
0.332166	bird
0.273969	bird
0.248339	bird
0.305908	bird
0.268673	bird
0.260343	bird
0.252009	bird
0.270454	bird
0.253643	bird
0.240372	bird
0.28165	bird
0.260727	bird
0.281658	bird
0.279027	bird
0.268283	bird
0.26017	bird
0.246094	bird
0.248256	bird
0.26615	bird
0.264361	bird
0.26456	bird
0.261389	bird
0.29321	bird
0.336104	bird
0.27333	bird
0.275228	bird
0.26928	bird
0.253531	bird
0.28224	bird
0.262272	bird
0.282792	bird
0.238693	bird
0.258035	bird
0.263907	bird
0.276	bird
0.297607	bird
0.256472	bird
0.259023	bird
0.237821	bird
0.24812	bird
0.251583	bird
0.273661	bird
0.243259	bird
0.266965	bird
0.260793	bird
0.291999	bird
0.267444	bird
0.253654	bird
0.270965	bird
0.233618	bird
0.253116	bird
0.260848	bird
0.228301	bird
0.263675	bird
0.271474	bird
0.254014	bird
0.256705	bird
0.260174	bird
0.232547	bird
0.283513	bird
0.268974	bird
0.254966	bird
0.24427	bird
0.299783	bird
0.265389	bird
0.244019	bird
0.260769	bird
0.259153	bird
0.256565	bird
0.260012	bird
0.279624	bird
0.27288	bird
0.257484	bird
0.274237	bird
0.265488	bird
0.281378	bird
0.257284	bird
0.273225	bird
0.290164	bird
0.254551	bird
0.276494	bird
0.239499	bird
0.256979	bird
0.261735	bird
0.273283	bird
0.261003	bird
0.322931	bird
0.264189	bird
0.231468	bird
0.271628	bird
0.237575	bird
0.283357	bird
0.23299	bird
0.234155	bird
0.277277	bird
0.251469	bird
0.24901	bird
0.277859	bird
0.249151	bird
0.246719	bird
0.249317	bird
0.266396	bird
0.252455	bird
0.259429	bird
0.24906	bird
0.259014	bird
0.266254	bird
0.26943	bird
0.280466	bird
0.235553	bird
0.260076	bird
0.266951	bird
0.282799	bird
0.268983	bird
0.252971	bird
0.258396	bird
0.285249	bird
0.245776	bird
0.258903	bird
0.251802	bird
0.259063	bird
0.242981	bird
0.278941	bird
0.252581	bird
0.253536	bird
0.26275	bird
0.250744	bird
0.325233	bird
0.264134	bird
0.277207	bird
0.256666	bird
0.253619	bird
0.25909	bird
0.270862	bird
0.275172	bird
0.261372	bird
0.243934	bird
0.274719	bird
0.254205	bird
0.249233	bird
0.250001	bird
0.248512	bird
0.354455	bird
0.274577	bird
0.265994	bird
0.250563	bird
0.242719	bird
0.275386	bird
0.259645	bird
0.356734	bird
0.268746	bird
0.259369	bird
0.27128	bird
0.262434	bird
0.264219	bird
0.282578	bird
0.257885	bird
0.29176	bird
0.278024	bird
0.270287	bird
0.260685	bird
0.249745	bird
0.274478	bird
0.267967	bird
0.260822	bird
0.265553	bird
0.259534	bird
0.265051	bird
0.334215	bird
0.260802	bird
0.246877	bird
0.268129	bird
0.273859	bird
0.250886	bird
0.269417	bird
0.270522	bird
0.269771	bird
0.261124	bird
0.262272	bird
0.263844	bird
0.278531	bird
0.264916	bird
0.260931	bird
0.247833	bird
0.271606	bird
0.251821	bird
0.32322	bird
0.281654	bird
0.273365	bird
0.249945	bird
0.242941	bird
0.246151	bird
0.276062	bird
0.300476	bird
0.279241	bird
0.264816	bird
0.269975	bird
0.26638	bird
0.234694	bird
0.239284	bird
0.247764	bird
0.295262	bird
0.261997	bird
0.247757	bird
0.256254	bird
0.264198	bird
0.265231	bird
0.275628	bird
0.259633	bird
0.271681	bird
0.32373	bird
0.260419	bird
0.260275	bird
0.245013	bird
0.244066	bird
0.271511	bird
0.283024	bird
0.255285	bird
0.239988	bird
0.279757	bird
0.243496	bird
0.270863	bird
0.267273	bird
0.248334	bird
0.255716	bird
0.287776	bird
0.345288	bird
0.251452	bird
0.278367	bird
0.29348	bird
0.260031	bird
0.264311	bird
0.248521	bird
0.279862	bird
0.26531	bird
0.277008	bird
0.257368	bird
0.261504	bird
0.269168	bird
0.264835	bird
0.267641	bird
0.269638	bird
0.241603	bird
0.276863	bird
0.241831	bird
0.240801	bird
0.268497	bird
0.306254	bird
0.285896	bird
0.287422	bird
0.28942	bird
0.270139	bird
0.284281	bird
0.314639	bird
0.253209	bird
0.24999	bird
0.270257	bird
0.241587	bird
0.26429	bird
0.268014	bird
0.266724	bird
0.268211	bird
0.284451	bird
0.24927	bird
0.258449	bird
0.262981	bird
0.259555	bird
0.261977	bird
0.265052	bird
0.262491	bird
0.249972	bird
0.273056	bird
0.270901	bird
0.364383	bird
0.260005	bird
0.263933	bird
0.262882	bird
0.246212	bird
0.261824	bird
0.259395	bird
0.257762	bird
0.247988	bird
0.254998	bird
0.277407	bird
0.241843	bird
0.268289	bird
0.28498	bird
0.253093	bird
0.261814	bird
0.273409	bird
0.280121	bird
0.256841	bird
0.265646	bird
0.260355	bird
0.295247	bird
0.238754	bird
0.249528	bird
0.277816	bird
0.263667	bird
0.257359	bird
0.270815	bird
0.275324	bird
0.256622	bird
0.237934	bird
0.249311	bird
0.262838	bird
0.280374	bird
0.274882	bird
0.265825	bird
0.257426	bird
0.258031	bird
0.355031	bird
0.250543	bird
0.248208	bird
0.278435	bird
0.276943	bird
0.242713	bird
0.241004	bird
0.274318	bird
0.266288	bird
0.27461	bird
0.266037	bird
0.246135	bird
0.241069	bird
0.256328	bird
0.342644	bird
0.273114	bird
0.263316	bird
0.271661	bird
0.259129	bird
0.266049	bird
0.263575	bird
0.249211	bird
0.243163	bird
0.264708	bird
0.254709	bird
0.255717	bird
0.325867	bird
0.26018	bird
0.233215	bird
0.256495	bird
0.273359	bird
0.251641	bird
0.351536	bird
0.250808	bird
0.246102	bird
0.258664	bird
0.256289	bird
0.246479	bird
0.257249	bird
0.267077	bird
0.272045	bird
0.245896	bird
0.273649	bird
0.297087	bird
0.263947	bird
0.245895	bird
0.279658	bird
0.249658	bird
0.28169	bird
0.252629	bird
0.293769	bird
0.225493	bird
0.271015	bird
0.286372	bird
0.27393	bird
0.263734	bird
0.272441	bird
0.274891	bird
0.268293	bird
0.258212	bird
0.2378	bird
0.254542	bird
0.268055	bird
0.270199	bird
0.252246	bird
0.254435	bird
0.257747	bird
0.256941	bird
0.262037	bird
0.278514	bird
0.252074	bird
0.245751	bird
0.289465	bird
0.239218	bird
0.260652	bird
0.265357	bird
0.268126	bird
0.268846	bird
0.266782	bird
0.29802	bird
0.272697	bird
0.253438	bird
0.26752	bird
0.249133	bird
0.245516	bird
0.246198	bird
0.284937	bird
0.236465	bird
0.268362	bird
0.269909	bird
0.315994	bird
0.264499	bird
0.279571	bird
0.247813	bird
0.278838	bird
0.243441	bird
0.261639	bird
0.259349	bird
0.266508	bird
0.282414	bird
0.262574	bird
0.264816	bird
0.259669	bird
0.262996	bird
0.246862	bird
0.233332	bird
0.256129	bird
0.249474	bird
0.241502	bird
0.28295	bird
0.257556	bird
0.252387	bird
0.283196	bird
0.253089	bird
0.261143	bird
0.272669	bird
0.266821	bird
0.255614	bird
0.250126	bird
0.241701	bird
0.265301	bird
0.261104	bird
0.275502	bird
0.240252	bird
0.255909	bird
0.26799	bird
0.266888	bird
0.256641	bird
0.243613	bird
0.257161	bird
0.242871	bird
0.243297	bird
0.273329	bird
0.246929	bird
0.277663	bird
0.25839	bird
0.238258	bird
0.246135	bird
0.274804	bird
0.278078	bird
0.265336	bird
0.247336	bird
0.231544	bird
0.276558	bird
0.262262	bird
0.267408	bird
0.24941	bird
0.248335	bird
0.283978	bird
0.28057	bird
[truncated: 6,001 more rows]

## Sheet: Figure3
Species	EDGE
Anoxypristis_cuspidata	72.8367
Anoxypristis_cuspidata	45.2475
Anoxypristis_cuspidata	67.7605
Anoxypristis_cuspidata	85.4068
Anoxypristis_cuspidata	92.131
Anoxypristis_cuspidata	57.5936
Anoxypristis_cuspidata	58.6055
Anoxypristis_cuspidata	30.6799
Anoxypristis_cuspidata	23.1782
Anoxypristis_cuspidata	56.1373
Anoxypristis_cuspidata	57.6086
Anoxypristis_cuspidata	59.1683
Anoxypristis_cuspidata	12.8807
Anoxypristis_cuspidata	60.7222
Anoxypristis_cuspidata	50.7506
Anoxypristis_cuspidata	60.4094
Anoxypristis_cuspidata	47.8463
Anoxypristis_cuspidata	41.6884
Anoxypristis_cuspidata	85.935
Anoxypristis_cuspidata	45.6958
Anoxypristis_cuspidata	66.2475
Anoxypristis_cuspidata	63.0844
Anoxypristis_cuspidata	79.3883
Anoxypristis_cuspidata	81.6713
Anoxypristis_cuspidata	58.3509
Anoxypristis_cuspidata	27.2952
Anoxypristis_cuspidata	53.7809
Anoxypristis_cuspidata	23.3288
Anoxypristis_cuspidata	62.555
Anoxypristis_cuspidata	61.0779
Anoxypristis_cuspidata	72.8803
Anoxypristis_cuspidata	47.2543
Anoxypristis_cuspidata	26.3808
Anoxypristis_cuspidata	29.9435
Anoxypristis_cuspidata	73.2969
Anoxypristis_cuspidata	60.1619
Anoxypristis_cuspidata	37.2606
Anoxypristis_cuspidata	22.3866
Anoxypristis_cuspidata	79.3867
Anoxypristis_cuspidata	81.7265
Anoxypristis_cuspidata	30.8464
Anoxypristis_cuspidata	68.8029
Anoxypristis_cuspidata	29.9998
Anoxypristis_cuspidata	76.4999
Anoxypristis_cuspidata	23.429
Anoxypristis_cuspidata	62.7659
Anoxypristis_cuspidata	68.4492
Anoxypristis_cuspidata	73.1266
Anoxypristis_cuspidata	28.8878
Anoxypristis_cuspidata	85.3394
Anoxypristis_cuspidata	59.9728
Anoxypristis_cuspidata	48.2092
Anoxypristis_cuspidata	29.1671
Anoxypristis_cuspidata	23.7674
Anoxypristis_cuspidata	46.3286
Anoxypristis_cuspidata	52.4223
Anoxypristis_cuspidata	79.7769
Anoxypristis_cuspidata	71.7581
Anoxypristis_cuspidata	64.6421
Anoxypristis_cuspidata	22.2589
Anoxypristis_cuspidata	22.2554
Anoxypristis_cuspidata	91.322
Anoxypristis_cuspidata	75.9118
Anoxypristis_cuspidata	25.802
Anoxypristis_cuspidata	22.7506
Anoxypristis_cuspidata	46.4847
Anoxypristis_cuspidata	25.9888
Anoxypristis_cuspidata	60.4399
Anoxypristis_cuspidata	46.7055
Anoxypristis_cuspidata	30.4185
Anoxypristis_cuspidata	57.146
Anoxypristis_cuspidata	71.3934
Anoxypristis_cuspidata	41.1254
Anoxypristis_cuspidata	69.9681
Anoxypristis_cuspidata	23.9382
Anoxypristis_cuspidata	47.7288
Anoxypristis_cuspidata	41.0091
Anoxypristis_cuspidata	27.9309
Anoxypristis_cuspidata	56.3064
Anoxypristis_cuspidata	83.0248
Anoxypristis_cuspidata	39.7766
Anoxypristis_cuspidata	54.9363
Anoxypristis_cuspidata	81.1956
Anoxypristis_cuspidata	31.0967
Anoxypristis_cuspidata	52.5033
Anoxypristis_cuspidata	54.18
Anoxypristis_cuspidata	55.6568
Anoxypristis_cuspidata	38.8994
Anoxypristis_cuspidata	71.2024
Anoxypristis_cuspidata	35.5632
Anoxypristis_cuspidata	60.3484
Anoxypristis_cuspidata	52.1353
Anoxypristis_cuspidata	83.8544
Anoxypristis_cuspidata	73.4685
Anoxypristis_cuspidata	71.5691
Anoxypristis_cuspidata	25.9646
Anoxypristis_cuspidata	23.8086
Anoxypristis_cuspidata	64.1525
Anoxypristis_cuspidata	77.8292
Anoxypristis_cuspidata	60.5159
Anoxypristis_cuspidata	69.2215
Anoxypristis_cuspidata	53.31
Anoxypristis_cuspidata	74.8609
Anoxypristis_cuspidata	50.4222
Anoxypristis_cuspidata	43.3429
Anoxypristis_cuspidata	65.6416
Anoxypristis_cuspidata	87.1188
Anoxypristis_cuspidata	59.351
Anoxypristis_cuspidata	55.0929
Anoxypristis_cuspidata	24.9239
Anoxypristis_cuspidata	43.9788
Anoxypristis_cuspidata	41.3514
Anoxypristis_cuspidata	43.866
Anoxypristis_cuspidata	48.7014
Anoxypristis_cuspidata	61.4573
Anoxypristis_cuspidata	54.4714
Anoxypristis_cuspidata	32.436
Anoxypristis_cuspidata	51.4075
Anoxypristis_cuspidata	47.7151
Anoxypristis_cuspidata	54.0674
Anoxypristis_cuspidata	41.288
Anoxypristis_cuspidata	59.6763
Anoxypristis_cuspidata	32.4461
Anoxypristis_cuspidata	49.6276
Anoxypristis_cuspidata	61.9097
Anoxypristis_cuspidata	59.4733
Anoxypristis_cuspidata	78.8346
Anoxypristis_cuspidata	26.2906
Anoxypristis_cuspidata	42.6597
Anoxypristis_cuspidata	49.2846
Anoxypristis_cuspidata	54.1071
Anoxypristis_cuspidata	50.1384
Anoxypristis_cuspidata	73.4321
Anoxypristis_cuspidata	46.8746
Anoxypristis_cuspidata	59.8489
Anoxypristis_cuspidata	73.7347
Anoxypristis_cuspidata	48.478
Anoxypristis_cuspidata	43.2397
Anoxypristis_cuspidata	44.6186
Anoxypristis_cuspidata	74.2747
Anoxypristis_cuspidata	32.8959
Anoxypristis_cuspidata	39.0745
Anoxypristis_cuspidata	46.8828
Anoxypristis_cuspidata	66.0214
Anoxypristis_cuspidata	24.1723
Anoxypristis_cuspidata	68.6634
Anoxypristis_cuspidata	50.0691
Anoxypristis_cuspidata	93.9028
Anoxypristis_cuspidata	84.8063
Anoxypristis_cuspidata	70.0885
Anoxypristis_cuspidata	41.1767
Anoxypristis_cuspidata	45.7634
Anoxypristis_cuspidata	20.1001
Anoxypristis_cuspidata	75.0202
Anoxypristis_cuspidata	23.1287
Anoxypristis_cuspidata	34.3189
Anoxypristis_cuspidata	73.8572
Anoxypristis_cuspidata	59.0546
Anoxypristis_cuspidata	41.7308
Anoxypristis_cuspidata	60.6252
Anoxypristis_cuspidata	50.3683
Anoxypristis_cuspidata	82.7222
Anoxypristis_cuspidata	63.0473
Anoxypristis_cuspidata	38.0166
Anoxypristis_cuspidata	26.846
Anoxypristis_cuspidata	81.9553
Anoxypristis_cuspidata	50.4086
Anoxypristis_cuspidata	36.5927
Anoxypristis_cuspidata	62.8006
Anoxypristis_cuspidata	23.2029
Anoxypristis_cuspidata	83.7162
Anoxypristis_cuspidata	63.9039
Anoxypristis_cuspidata	82.2364
Anoxypristis_cuspidata	69.9335
Anoxypristis_cuspidata	61.2738
Anoxypristis_cuspidata	44.0035
Anoxypristis_cuspidata	78.5571
Anoxypristis_cuspidata	56.99
Anoxypristis_cuspidata	80.9258
Anoxypristis_cuspidata	90.5429
Anoxypristis_cuspidata	3.41344
Anoxypristis_cuspidata	31.4322
Anoxypristis_cuspidata	71.9264
Anoxypristis_cuspidata	94.4198
Anoxypristis_cuspidata	51.1966
Anoxypristis_cuspidata	82.9053
Anoxypristis_cuspidata	59.9669
Anoxypristis_cuspidata	60.118
Anoxypristis_cuspidata	76.2499
Anoxypristis_cuspidata	40.441
Anoxypristis_cuspidata	76.4943
Anoxypristis_cuspidata	50.3889
Anoxypristis_cuspidata	27.9696
Anoxypristis_cuspidata	56.2046
Anoxypristis_cuspidata	46.4143
Anoxypristis_cuspidata	53.1651
Anoxypristis_cuspidata	33.3803
Anoxypristis_cuspidata	36.7038
Anoxypristis_cuspidata	40.3036
Anoxypristis_cuspidata	28.1041
Anoxypristis_cuspidata	35.4846
Anoxypristis_cuspidata	65.0745
Anoxypristis_cuspidata	26.8693
Anoxypristis_cuspidata	54.8411
Anoxypristis_cuspidata	67.0774
Anoxypristis_cuspidata	55.8214
Anoxypristis_cuspidata	51.8183
Anoxypristis_cuspidata	49.5944
Anoxypristis_cuspidata	55.9546
Anoxypristis_cuspidata	30.0263
Anoxypristis_cuspidata	66.9765
Anoxypristis_cuspidata	75.636
Anoxypristis_cuspidata	34.1542
Anoxypristis_cuspidata	29.7867
Anoxypristis_cuspidata	57.3069
Anoxypristis_cuspidata	67.4593
Anoxypristis_cuspidata	55.6077
Anoxypristis_cuspidata	47.2927
Anoxypristis_cuspidata	66.7233
Anoxypristis_cuspidata	38.5276
Anoxypristis_cuspidata	15.968
Anoxypristis_cuspidata	74.5097
Anoxypristis_cuspidata	40.8139
Anoxypristis_cuspidata	61.0754
Anoxypristis_cuspidata	63.9839
Anoxypristis_cuspidata	42.9549
Anoxypristis_cuspidata	38.0433
Anoxypristis_cuspidata	48.4172
Anoxypristis_cuspidata	60.4869
Anoxypristis_cuspidata	23.992
Anoxypristis_cuspidata	49.3575
Anoxypristis_cuspidata	29.7009
Anoxypristis_cuspidata	68.3156
Anoxypristis_cuspidata	46.4412
Anoxypristis_cuspidata	81.8003
Anoxypristis_cuspidata	50.2603
Anoxypristis_cuspidata	41.8035
Anoxypristis_cuspidata	23.1283
Anoxypristis_cuspidata	57.9965
Anoxypristis_cuspidata	79.3206
Anoxypristis_cuspidata	69.1197
Anoxypristis_cuspidata	56.7294
Anoxypristis_cuspidata	54.4973
Anoxypristis_cuspidata	56.4721
Anoxypristis_cuspidata	74.2081
Anoxypristis_cuspidata	25.4524
Anoxypristis_cuspidata	42.043
Anoxypristis_cuspidata	70.505
Anoxypristis_cuspidata	66.0374
Anoxypristis_cuspidata	60.7631
Anoxypristis_cuspidata	28.8772
Anoxypristis_cuspidata	50.1508
Anoxypristis_cuspidata	62.9174
Anoxypristis_cuspidata	37.2059
Anoxypristis_cuspidata	37.037
Anoxypristis_cuspidata	66.8013
Anoxypristis_cuspidata	40.7401
Anoxypristis_cuspidata	68.5569
Anoxypristis_cuspidata	42.4012
Anoxypristis_cuspidata	75.1076
Anoxypristis_cuspidata	24.168
Anoxypristis_cuspidata	23.6916
Anoxypristis_cuspidata	59.2922
Anoxypristis_cuspidata	62.0918
Anoxypristis_cuspidata	64.154
Anoxypristis_cuspidata	49.8476
Anoxypristis_cuspidata	25.3536
Anoxypristis_cuspidata	42.4607
Anoxypristis_cuspidata	46.549
Anoxypristis_cuspidata	51.5675
Anoxypristis_cuspidata	51.6538
Anoxypristis_cuspidata	80.7582
Anoxypristis_cuspidata	86.1673
Anoxypristis_cuspidata	75.0346
Anoxypristis_cuspidata	72.6398
Anoxypristis_cuspidata	23.4423
Anoxypristis_cuspidata	28.8121
Anoxypristis_cuspidata	59.5752
Anoxypristis_cuspidata	76.5557
Anoxypristis_cuspidata	67.8461
Anoxypristis_cuspidata	63.6652
Anoxypristis_cuspidata	76.556
Anoxypristis_cuspidata	61.8046
Anoxypristis_cuspidata	66.004
Anoxypristis_cuspidata	43.7965
Anoxypristis_cuspidata	54.9875
Anoxypristis_cuspidata	87.4096
Anoxypristis_cuspidata	53.5492
Anoxypristis_cuspidata	43.2408
Anoxypristis_cuspidata	63.0544
Anoxypristis_cuspidata	71.8962
Anoxypristis_cuspidata	54.864
Anoxypristis_cuspidata	74.1647
Anoxypristis_cuspidata	47.9762
Anoxypristis_cuspidata	56.5174
Anoxypristis_cuspidata	73.1576
Anoxypristis_cuspidata	59.7657
Anoxypristis_cuspidata	59.6509
Anoxypristis_cuspidata	85.2159
Anoxypristis_cuspidata	66.2269
Anoxypristis_cuspidata	29.7333
Anoxypristis_cuspidata	47.6989
Anoxypristis_cuspidata	34.683
Anoxypristis_cuspidata	44.1054
Anoxypristis_cuspidata	63.4176
Anoxypristis_cuspidata	44.5396
Anoxypristis_cuspidata	59.3054
Anoxypristis_cuspidata	65.4105
Anoxypristis_cuspidata	63.7143
Anoxypristis_cuspidata	82.3084
Anoxypristis_cuspidata	65.2592
Anoxypristis_cuspidata	42.367
Anoxypristis_cuspidata	73.01
Anoxypristis_cuspidata	34.9593
Anoxypristis_cuspidata	58.2824
Anoxypristis_cuspidata	49.8024
Anoxypristis_cuspidata	9.73234
Anoxypristis_cuspidata	23.9906
Anoxypristis_cuspidata	37.4062
Anoxypristis_cuspidata	67.4371
Anoxypristis_cuspidata	65.1178
Anoxypristis_cuspidata	43.7004
Anoxypristis_cuspidata	41.4096
Anoxypristis_cuspidata	34.4227
Anoxypristis_cuspidata	42.9345
Anoxypristis_cuspidata	77.1902
Anoxypristis_cuspidata	34.2203
Anoxypristis_cuspidata	66.2314
Anoxypristis_cuspidata	76.6327
Anoxypristis_cuspidata	23.832
Anoxypristis_cuspidata	53.6102
Anoxypristis_cuspidata	101.945
Anoxypristis_cuspidata	66.8992
Anoxypristis_cuspidata	65.7375
Anoxypristis_cuspidata	44.1792
Anoxypristis_cuspidata	76.1292
Anoxypristis_cuspidata	38.7791
Anoxypristis_cuspidata	84.8157
Anoxypristis_cuspidata	40.2932
Anoxypristis_cuspidata	39.9594
Anoxypristis_cuspidata	46.7554
Anoxypristis_cuspidata	61.1279
Anoxypristis_cuspidata	42.1244
Anoxypristis_cuspidata	39.6507
Anoxypristis_cuspidata	69.0867
Anoxypristis_cuspidata	63.1765
Anoxypristis_cuspidata	72.2576
Anoxypristis_cuspidata	75.3959
Anoxypristis_cuspidata	65.972
Anoxypristis_cuspidata	32.0658
Anoxypristis_cuspidata	38.2309
Anoxypristis_cuspidata	68.5187
Anoxypristis_cuspidata	69.3662
Anoxypristis_cuspidata	60.0229
Anoxypristis_cuspidata	75.9192
Anoxypristis_cuspidata	74.5995
Anoxypristis_cuspidata	87.786
Anoxypristis_cuspidata	64.3884
Anoxypristis_cuspidata	51.9234
Anoxypristis_cuspidata	71.7749
Anoxypristis_cuspidata	37.3999
Anoxypristis_cuspidata	44.7262
Anoxypristis_cuspidata	73.1776
Anoxypristis_cuspidata	30.2797
Anoxypristis_cuspidata	42.4609
Anoxypristis_cuspidata	50.1559
Anoxypristis_cuspidata	50.7888
Anoxypristis_cuspidata	40.7851
Anoxypristis_cuspidata	77.8294
Anoxypristis_cuspidata	61.0615
Anoxypristis_cuspidata	43.1736
Anoxypristis_cuspidata	49.4384
Anoxypristis_cuspidata	29.8803
Anoxypristis_cuspidata	79.7254
Anoxypristis_cuspidata	46.453
Anoxypristis_cuspidata	68.3402
Anoxypristis_cuspidata	58.1497
Anoxypristis_cuspidata	51.4196
Anoxypristis_cuspidata	57.1557
Anoxypristis_cuspidata	17.3916
Anoxypristis_cuspidata	49.7849
Anoxypristis_cuspidata	26.3292
Anoxypristis_cuspidata	36.604
Anoxypristis_cuspidata	40.12
Anoxypristis_cuspidata	95.5488
Anoxypristis_cuspidata	22.9099
Anoxypristis_cuspidata	42.9346
Anoxypristis_cuspidata	78.7825
Anoxypristis_cuspidata	28.8676
Anoxypristis_cuspidata	47.798
Anoxypristis_cuspidata	76.5277
Anoxypristis_cuspidata	50.0175
Anoxypristis_cuspidata	68.1557
Anoxypristis_cuspidata	85.6243
Anoxypristis_cuspidata	60.3341
Anoxypristis_cuspidata	48.8175
Anoxypristis_cuspidata	62.5842
Anoxypristis_cuspidata	73.3775
Anoxypristis_cuspidata	69.1571
Anoxypristis_cuspidata	36.2388
Anoxypristis_cuspidata	61.9301
Anoxypristis_cuspidata	57.1136
Anoxypristis_cuspidata	46.4592
Anoxypristis_cuspidata	69.5612
Anoxypristis_cuspidata	45.1206
Anoxypristis_cuspidata	61.0443
Anoxypristis_cuspidata	52.7772
Anoxypristis_cuspidata	28.4928
Anoxypristis_cuspidata	83.109
Anoxypristis_cuspidata	50.1511
Anoxypristis_cuspidata	15.1553
Anoxypristis_cuspidata	25.4849
Anoxypristis_cuspidata	62.2375
Anoxypristis_cuspidata	32.8485
Anoxypristis_cuspidata	26.0292
Anoxypristis_cuspidata	78.8263
Anoxypristis_cuspidata	68.7461
Anoxypristis_cuspidata	69.166
Anoxypristis_cuspidata	41.4244
Anoxypristis_cuspidata	58.8626
Anoxypristis_cuspidata	28.4707
Anoxypristis_cuspidata	77.2378
Anoxypristis_cuspidata	65.4941
Anoxypristis_cuspidata	39.3182
Anoxypristis_cuspidata	53.2491
Anoxypristis_cuspidata	46.8272
Anoxypristis_cuspidata	78.5987
Anoxypristis_cuspidata	74.6967
Anoxypristis_cuspidata	54.2627
Anoxypristis_cuspidata	75.7191
Anoxypristis_cuspidata	85.4468
Anoxypristis_cuspidata	30.2841
Anoxypristis_cuspidata	57.1065
Anoxypristis_cuspidata	56.1459
Anoxypristis_cuspidata	52.7005
Anoxypristis_cuspidata	70.1072
Anoxypristis_cuspidata	59.4444
Anoxypristis_cuspidata	41.4804
Anoxypristis_cuspidata	81.9294
Anoxypristis_cuspidata	83.5194
Anoxypristis_cuspidata	77.1221
Anoxypristis_cuspidata	47.6789
Anoxypristis_cuspidata	72.181
Anoxypristis_cuspidata	51.8251
Anoxypristis_cuspidata	46.4744
Anoxypristis_cuspidata	62.4614
Anoxypristis_cuspidata	55.2393
Anoxypristis_cuspidata	49.8599
Anoxypristis_cuspidata	29.7907
Anoxypristis_cuspidata	64.7102
Anoxypristis_cuspidata	48.8702
Anoxypristis_cuspidata	26.9124
Anoxypristis_cuspidata	75.3906
Anoxypristis_cuspidata	71.9783
Anoxypristis_cuspidata	72.8632
Anoxypristis_cuspidata	80.447
Anoxypristis_cuspidata	64.4465
Anoxypristis_cuspidata	24.9059
Anoxypristis_cuspidata	58.8513
Anoxypristis_cuspidata	54.276
Anoxypristis_cuspidata	24.6779
Anoxypristis_cuspidata	44.2622
Anoxypristis_cuspidata	27.8147
Anoxypristis_cuspidata	27.7399
Anoxypristis_cuspidata	30.6511
Anoxypristis_cuspidata	59.7288
Anoxypristis_cuspidata	41.6163
Anoxypristis_cuspidata	23.2975
Anoxypristis_cuspidata	63.0514
Anoxypristis_cuspidata	23.7294
Anoxypristis_cuspidata	51.9764
Anoxypristis_cuspidata	13.4938
Anoxypristis_cuspidata	69.9465
Anoxypristis_cuspidata	58.6674
Anoxypristis_cuspidata	60.2678
Anoxypristis_cuspidata	35.2864
Anoxypristis_cuspidata	79.9536
Anoxypristis_cuspidata	67.1001
Anoxypristis_cuspidata	50.0246
Anoxypristis_cuspidata	41.4093
Anoxypristis_cuspidata	46.6226
Anoxypristis_cuspidata	52.7173
Anoxypristis_cuspidata	42.2806
Anoxypristis_cuspidata	91.1582
Anoxypristis_cuspidata	55.5154
Anoxypristis_cuspidata	53.8468
Anoxypristis_cuspidata	87.6517
Anoxypristis_cuspidata	41.6641
Anoxypristis_cuspidata	64.4887
Anoxypristis_cuspidata	56.7686
Anoxypristis_cuspidata	59.2853
Anoxypristis_cuspidata	75.6859
Anoxypristis_cuspidata	69.6003
Anoxypristis_cuspidata	67.4162
Anoxypristis_cuspidata	54.4148
Anoxypristis_cuspidata	79.026
Anoxypristis_cuspidata	60.4465
Anoxypristis_cuspidata	58.4776
Anoxypristis_cuspidata	82.2059
Anoxypristis_cuspidata	49.1511
Anoxypristis_cuspidata	53.074
Anoxypristis_cuspidata	65.0737
Anoxypristis_cuspidata	69.0548
Anoxypristis_cuspidata	24.61
Anoxypristis_cuspidata	26.7276
Anoxypristis_cuspidata	92.6535
Anoxypristis_cuspidata	80.4886
Anoxypristis_cuspidata	48.9272
Anoxypristis_cuspidata	28.9162
Anoxypristis_cuspidata	75.3895
Anoxypristis_cuspidata	106.582
Anoxypristis_cuspidata	61.227
Anoxypristis_cuspidata	5.74277
Anoxypristis_cuspidata	54.6233
Anoxypristis_cuspidata	27.7756
Anoxypristis_cuspidata	64.1372
Anoxypristis_cuspidata	41.4061
Anoxypristis_cuspidata	46.625
Anoxypristis_cuspidata	66.5108
Anoxypristis_cuspidata	38.9013
Anoxypristis_cuspidata	33.185
Anoxypristis_cuspidata	52.9495
Anoxypristis_cuspidata	38.2007
Anoxypristis_cuspidata	59.4976
Anoxypristis_cuspidata	31.7249
Anoxypristis_cuspidata	40.8087
Anoxypristis_cuspidata	55.0604
Anoxypristis_cuspidata	55.2949
Anoxypristis_cuspidata	38.0432
Anoxypristis_cuspidata	81.7365
Anoxypristis_cuspidata	50.6029
Anoxypristis_cuspidata	29.5732
Anoxypristis_cuspidata	85.1917
Anoxypristis_cuspidata	48.0652
Anoxypristis_cuspidata	82.8898
Anoxypristis_cuspidata	82.9005
Anoxypristis_cuspidata	24.1751
Anoxypristis_cuspidata	51.2802
Anoxypristis_cuspidata	61.152
Anoxypristis_cuspidata	43.3299
Anoxypristis_cuspidata	41.2904
Anoxypristis_cuspidata	32.2373
Anoxypristis_cuspidata	43.0194
Anoxypristis_cuspidata	53.0128
Anoxypristis_cuspidata	90.0239
Anoxypristis_cuspidata	55.4956
Anoxypristis_cuspidata	56.2722
Anoxypristis_cuspidata	42.2961
Anoxypristis_cuspidata	46.2342
Anoxypristis_cuspidata	41.8624
Anoxypristis_cuspidata	58.7495
Anoxypristis_cuspidata	96.6225
Anoxypristis_cuspidata	73.5913
Anoxypristis_cuspidata	43.2918
Anoxypristis_cuspidata	34.7606
Anoxypristis_cuspidata	43.2902
Anoxypristis_cuspidata	49.8608
Anoxypristis_cuspidata	60.8276
Anoxypristis_cuspidata	53.0807
Anoxypristis_cuspidata	85.092
Anoxypristis_cuspidata	29.9515
Anoxypristis_cuspidata	57.929
Anoxypristis_cuspidata	13.8739
Anoxypristis_cuspidata	84.9206
Anoxypristis_cuspidata	45.5263
Anoxypristis_cuspidata	13.8605
Anoxypristis_cuspidata	43.2392
Anoxypristis_cuspidata	42.5781
Anoxypristis_cuspidata	60.8001
Anoxypristis_cuspidata	47.1291
Anoxypristis_cuspidata	70.6998
Anoxypristis_cuspidata	52.7481
Anoxypristis_cuspidata	57.7178
Anoxypristis_cuspidata	101.398
Anoxypristis_cuspidata	74.6249
Anoxypristis_cuspidata	67.1965
Anoxypristis_cuspidata	45.9446
Anoxypristis_cuspidata	31.6708
Anoxypristis_cuspidata	81.681
Anoxypristis_cuspidata	19.9797
Anoxypristis_cuspidata	85.6691
Anoxypristis_cuspidata	56.7862
Anoxypristis_cuspidata	55.3023
Anoxypristis_cuspidata	68.1717
Anoxypristis_cuspidata	85.8076
Anoxypristis_cuspidata	56.2168
Anoxypristis_cuspidata	60.7789
Anoxypristis_cuspidata	68.7073
Anoxypristis_cuspidata	56.9305
Anoxypristis_cuspidata	41.0648
Anoxypristis_cuspidata	38.9024
Anoxypristis_cuspidata	66.0767
Anoxypristis_cuspidata	65.0811
Anoxypristis_cuspidata	74.652
Anoxypristis_cuspidata	46.6203
Anoxypristis_cuspidata	64.5081
Anoxypristis_cuspidata	72.272
Anoxypristis_cuspidata	29.7495
Anoxypristis_cuspidata	52.6406
Anoxypristis_cuspidata	44.816
Anoxypristis_cuspidata	61.127
Anoxypristis_cuspidata	44.633
Anoxypristis_cuspidata	68.639
Anoxypristis_cuspidata	58.7955
Anoxypristis_cuspidata	56.4471
Anoxypristis_cuspidata	75.0232
Anoxypristis_cuspidata	34.2599
Anoxypristis_cuspidata	34.3847
Anoxypristis_cuspidata	82.2474
Anoxypristis_cuspidata	16.4179
Anoxypristis_cuspidata	82.005
Anoxypristis_cuspidata	39.9007
Anoxypristis_cuspidata	31.6554
Anoxypristis_cuspidata	57.3979
Anoxypristis_cuspidata	34.1353
Anoxypristis_cuspidata	26.4008
Anoxypristis_cuspidata	77.611
Anoxypristis_cuspidata	64.3921
Anoxypristis_cuspidata	3.9149
Anoxypristis_cuspidata	85.1963
Anoxypristis_cuspidata	75.3998
Anoxypristis_cuspidata	67.3242
Anoxypristis_cuspidata	44.8217
Anoxypristis_cuspidata	40.1483
Anoxypristis_cuspidata	43.734
Anoxypristis_cuspidata	77.7828
Anoxypristis_cuspidata	36.4732
Anoxypristis_cuspidata	79.5771
Anoxypristis_cuspidata	60.6193
Anoxypristis_cuspidata	25.262
Anoxypristis_cuspidata	84.0252
Anoxypristis_cuspidata	86.4416
Anoxypristis_cuspidata	94.6231
Anoxypristis_cuspidata	55.0283
Anoxypristis_cuspidata	17.0242
Anoxypristis_cuspidata	87.358
Anoxypristis_cuspidata	81.4607
Anoxypristis_cuspidata	26.0998
Anoxypristis_cuspidata	74.5849
Anoxypristis_cuspidata	43.7222
Anoxypristis_cuspidata	34.0956
Anoxypristis_cuspidata	12.9736
Anoxypristis_cuspidata	40.2554
Anoxypristis_cuspidata	79.4652
Anoxypristis_cuspidata	67.9909
Anoxypristis_cuspidata	41.7033
Anoxypristis_cuspidata	88.1279
Anoxypristis_cuspidata	83.3272
Anoxypristis_cuspidata	46.9985
Anoxypristis_cuspidata	37.634
Anoxypristis_cuspidata	70.4386
Anoxypristis_cuspidata	33.0201
Anoxypristis_cuspidata	53.9588
Anoxypristis_cuspidata	73.6107
Anoxypristis_cuspidata	63.778
Anoxypristis_cuspidata	65.6711
Anoxypristis_cuspidata	41.4188
Anoxypristis_cuspidata	75.9635
Anoxypristis_cuspidata	47.7359
Anoxypristis_cuspidata	27.7814
Anoxypristis_cuspidata	6.82422
Anoxypristis_cuspidata	45.8251
Anoxypristis_cuspidata	38.0023
Anoxypristis_cuspidata	51.4613
Anoxypristis_cuspidata	42.3096
Anoxypristis_cuspidata	46.6761
Anoxypristis_cuspidata	33.0059
Anoxypristis_cuspidata	48.138
Anoxypristis_cuspidata	39.7264
Anoxypristis_cuspidata	55.3785
Anoxypristis_cuspidata	76.5345
Anoxypristis_cuspidata	80.7066
Anoxypristis_cuspidata	73.9497
Anoxypristis_cuspidata	25.7614
Anoxypristis_cuspidata	33.1602
Anoxypristis_cuspidata	77.3712
Anoxypristis_cuspidata	53.5402
Anoxypristis_cuspidata	65.1589
Anoxypristis_cuspidata	53.4333
Anoxypristis_cuspidata	67.3986
Anoxypristis_cuspidata	52.9641
Anoxypristis_cuspidata	100.606
Anoxypristis_cuspidata	43.3428
Anoxypristis_cuspidata	61.9315
Anoxypristis_cuspidata	74.3125
Anoxypristis_cuspidata	95.7157
Anoxypristis_cuspidata	46.2577
Anoxypristis_cuspidata	26.0395
Anoxypristis_cuspidata	31.8668
Anoxypristis_cuspidata	58.6492
Anoxypristis_cuspidata	43.7574
Anoxypristis_cuspidata	42.2877
Anoxypristis_cuspidata	25.0545
Anoxypristis_cuspidata	55.603
Anoxypristis_cuspidata	66.6101
Anoxypristis_cuspidata	44.8403
Anoxypristis_cuspidata	45.8081
Anoxypristis_cuspidata	45.878
Anoxypristis_cuspidata	30.3722
Anoxypristis_cuspidata	43.8005
Anoxypristis_cuspidata	60.7944
Anoxypristis_cuspidata	44.4829
Anoxypristis_cuspidata	19.5816
Anoxypristis_cuspidata	82.489
Anoxypristis_cuspidata	62.2167
Anoxypristis_cuspidata	69.1837
Anoxypristis_cuspidata	46.6882
Anoxypristis_cuspidata	51.6867
Anoxypristis_cuspidata	58.4981
Anoxypristis_cuspidata	64.3476
Anoxypristis_cuspidata	62.8219
Anoxypristis_cuspidata	48.6631
Anoxypristis_cuspidata	66.1798
Anoxypristis_cuspidata	50.7584
Anoxypristis_cuspidata	71.4727
Anoxypristis_cuspidata	51.5279
Anoxypristis_cuspidata	32.9289
Anoxypristis_cuspidata	61.0372
Anoxypristis_cuspidata	60.9444
Anoxypristis_cuspidata	32.2871
Anoxypristis_cuspidata	29.8363
Anoxypristis_cuspidata	87.335
Anoxypristis_cuspidata	50.3368
Anoxypristis_cuspidata	56.1046
Anoxypristis_cuspidata	51.039
Anoxypristis_cuspidata	99.0052
Anoxypristis_cuspidata	53.2368
Anoxypristis_cuspidata	75.6662
Anoxypristis_cuspidata	75.4926
Anoxypristis_cuspidata	75.1471
Anoxypristis_cuspidata	77.3785
Anoxypristis_cuspidata	79.1638
Anoxypristis_cuspidata	67.4046
Anoxypristis_cuspidata	40.387
Anoxypristis_cuspidata	50.8721
Anoxypristis_cuspidata	53.4479
Anoxypristis_cuspidata	43.6685
Anoxypristis_cuspidata	35.1861
Anoxypristis_cuspidata	28.7175
Anoxypristis_cuspidata	50.9231
Anoxypristis_cuspidata	74.0339
Anoxypristis_cuspidata	48.4091
Anoxypristis_cuspidata	70.9725
Anoxypristis_cuspidata	43.4666
Anoxypristis_cuspidata	31.4696
Anoxypristis_cuspidata	54.1937
Anoxypristis_cuspidata	76.366
Anoxypristis_cuspidata	102.816
Anoxypristis_cuspidata	80.9913
Anoxypristis_cuspidata	66.3903
Anoxypristis_cuspidata	67.9184
Anoxypristis_cuspidata	31.7755
Anoxypristis_cuspidata	87.5022
Anoxypristis_cuspidata	39.4432
Anoxypristis_cuspidata	72.7063
Anoxypristis_cuspidata	65.4025
Anoxypristis_cuspidata	64.4139
Anoxypristis_cuspidata	43.0124
Anoxypristis_cuspidata	75.7803
Anoxypristis_cuspidata	51.1133
Anoxypristis_cuspidata	46.2896
Anoxypristis_cuspidata	69.6037
Anoxypristis_cuspidata	74.4885
Anoxypristis_cuspidata	85.2866
Anoxypristis_cuspidata	28.1714
Anoxypristis_cuspidata	77.648
Anoxypristis_cuspidata	66.4818
Anoxypristis_cuspidata	42.2277
Anoxypristis_cuspidata	36.9474
Anoxypristis_cuspidata	38.7467
Anoxypristis_cuspidata	88.0038
Anoxypristis_cuspidata	52.1824
Anoxypristis_cuspidata	31.226
Anoxypristis_cuspidata	64.7136
Anoxypristis_cuspidata	53.6634
Anoxypristis_cuspidata	82.4847
Anoxypristis_cuspidata	26.0512
Anoxypristis_cuspidata	53.7969
Anoxypristis_cuspidata	47.8593
Anoxypristis_cuspidata	79.1354
Anoxypristis_cuspidata	46.289
Anoxypristis_cuspidata	40.7246
Anoxypristis_cuspidata	50.3453
Anoxypristis_cuspidata	77.4545
Anoxypristis_cuspidata	15.0956
Anoxypristis_cuspidata	32.1043
Anoxypristis_cuspidata	54.4644
Anoxypristis_cuspidata	47.8202
Anoxypristis_cuspidata	23.5679
Anoxypristis_cuspidata	85.0564
Anoxypristis_cuspidata	84.7287
Anoxypristis_cuspidata	47.1446
Anoxypristis_cuspidata	76.452
Anoxypristis_cuspidata	50.0219
Anoxypristis_cuspidata	69.6345
Anoxypristis_cuspidata	27.8676
Anoxypristis_cuspidata	71.6445
Anoxypristis_cuspidata	38.483
Anoxypristis_cuspidata	46.2934
Anoxypristis_cuspidata	33.6033
Anoxypristis_cuspidata	76.1269
Anoxypristis_cuspidata	50.8724
Anoxypristis_cuspidata	80.6446
Anoxypristis_cuspidata	43.7087
Anoxypristis_cuspidata	61.6361
Anoxypristis_cuspidata	68.7283
Anoxypristis_cuspidata	72.1138
Anoxypristis_cuspidata	40.9654
Anoxypristis_cuspidata	83.8182
Anoxypristis_cuspidata	41.0425
Anoxypristis_cuspidata	43.4904
Anoxypristis_cuspidata	82.0492
Anoxypristis_cuspidata	77.207
Anoxypristis_cuspidata	55.8684
Anoxypristis_cuspidata	68.8165
Anoxypristis_cuspidata	48.8402
Anoxypristis_cuspidata	32.4921
Anoxypristis_cuspidata	62.3388
Anoxypristis_cuspidata	66.0126
Anoxypristis_cuspidata	63.4228
Anoxypristis_cuspidata	57.3563
Anoxypristis_cuspidata	25.1788
Anoxypristis_cuspidata	50.4828
Anoxypristis_cuspidata	23.2274
Anoxypristis_cuspidata	39.2847
Anoxypristis_cuspidata	42.7657
Anoxypristis_cuspidata	78.6369
Anoxypristis_cuspidata	57.3237
Anoxypristis_cuspidata	83.4878
Anoxypristis_cuspidata	41.3582
Anoxypristis_cuspidata	40.705
Anoxypristis_cuspidata	66.3488
Anoxypristis_cuspidata	46.5123
Anoxypristis_cuspidata	46.7763
Anoxypristis_cuspidata	85.9734
Anoxypristis_cuspidata	70.7388
Anoxypristis_cuspidata	46.6954
Anoxypristis_cuspidata	43.5916
Anoxypristis_cuspidata	34.0591
Anoxypristis_cuspidata	44.3176
Anoxypristis_cuspidata	59.3097
Anoxypristis_cuspidata	61.2498
Anoxypristis_cuspidata	86.2898
Anoxypristis_cuspidata	47.9948
Anoxypristis_cuspidata	23.2953
Anoxypristis_cuspidata	59.6692
Anoxypristis_cuspidata	69.6024
Anoxypristis_cuspidata	51.1556
Anoxypristis_cuspidata	45.877
Anoxypristis_cuspidata	66.7198
Anoxypristis_cuspidata	32.8361
Anoxypristis_cuspidata	47.747
Anoxypristis_cuspidata	54.5331
Anoxypristis_cuspidata	45.2055
Anoxypristis_cuspidata	60.233
Anoxypristis_cuspidata	51.2516
Anoxypristis_cuspidata	69.4298
Anoxypristis_cuspidata	26.5479
Anoxypristis_cuspidata	76.5261
Anoxypristis_cuspidata	31.7219
Anoxypristis_cuspidata	48.5549
Anoxypristis_cuspidata	50.35
Anoxypristis_cuspidata	35.4495
Anoxypristis_cuspidata	43.2279
Anoxypristis_cuspidata	59.7839
Anoxypristis_cuspidata	23.7089
Anoxypristis_cuspidata	82.4463
Anoxypristis_cuspidata	57.824
Anoxypristis_cuspidata	25.4235
Anoxypristis_cuspidata	44.6933
Anoxypristis_cuspidata	89.6149
Anoxypristis_cuspidata	37.2206
Anoxypristis_cuspidata	74.9789
Anoxypristis_cuspidata	86.1708
Anoxypristis_cuspidata	60.4691
Anoxypristis_cuspidata	47.0807
Anoxypristis_cuspidata	57.0675
Anoxypristis_cuspidata	42.15
Anoxypristis_cuspidata	80.2027
Anoxypristis_cuspidata	45.6004
Anoxypristis_cuspidata	56.6736
Anoxypristis_cuspidata	41.5936
Anoxypristis_cuspidata	67.895
Anoxypristis_cuspidata	32.5778
Anoxypristis_cuspidata	53.2349
Anoxypristis_cuspidata	27.3637
Anoxypristis_cuspidata	40.3819
Anoxypristis_cuspidata	40.6163
Anoxypristis_cuspidata	51.4672
Anoxypristis_cuspidata	26.0554
Anoxypristis_cuspidata	79.1781
Anoxypristis_cuspidata	23.8377
Anoxypristis_cuspidata	64.4875
Anoxypristis_cuspidata	56.7147
Anoxypristis_cuspidata	28.5969
Anoxypristis_cuspidata	72.5662
Anoxypristis_cuspidata	33.8487
Anoxypristis_cuspidata	55.6675
Anoxypristis_cuspidata	73.0205
Anoxypristis_cuspidata	72.3431
Anoxypristis_cuspidata	39.9715
Anoxypristis_cuspidata	68.7669
Anoxypristis_cuspidata	57.9112
Anoxypristis_cuspidata	46.6959
Anoxypristis_cuspidata	69.1982
Anoxypristis_cuspidata	54.7193
Anoxypristis_cuspidata	43.3626
Anoxypristis_cuspidata	58.742
Anoxypristis_cuspidata	70.514
Anoxypristis_cuspidata	48.835
Anoxypristis_cuspidata	79.3037
Anoxypristis_cuspidata	67.022
Anoxypristis_cuspidata	43.7675
Anoxypristis_cuspidata	59.8777
Anoxypristis_cuspidata	86.8506
Anoxypristis_cuspidata	57.1345
Anoxypristis_cuspidata	34.8411
Anoxypristis_cuspidata	65.6032
Anoxypristis_cuspidata	54.9765
Anoxypristis_cuspidata	35.9783
Anoxypristis_cuspidata	22.9766
Anoxypristis_cuspidata	43.171
Anoxypristis_cuspidata	49.5815
Anoxypristis_cuspidata	77.7623
Anoxypristis_cuspidata	87.549
Anoxypristis_cuspidata	74.4887
Anoxypristis_cuspidata	73.9129
Anoxypristis_cuspidata	29.9043
Anoxypristis_cuspidata	87.7937
Anoxypristis_cuspidata	39.032
Anoxypristis_cuspidata	46.6425
Anoxypristis_cuspidata	71.655
Anoxypristis_cuspidata	76.6803
Anoxypristis_cuspidata	69.5342
Anoxypristis_cuspidata	58.9222
Anoxypristis_cuspidata	77.5539
Anoxypristis_cuspidata	49.1973
Anoxypristis_cuspidata	60.4394
Anoxypristis_cuspidata	58.2104
Anoxypristis_cuspidata	71.897
Anoxypristis_cuspidata	24.4495
Anoxypristis_cuspidata	79.3978
Anoxypristis_cuspidata	65.9849
Anoxypristis_cuspidata	52.1498
Anoxypristis_cuspidata	45.5653
Anoxypristis_cuspidata	60.4714
Anoxypristis_cuspidata	28.9803
Anoxypristis_cuspidata	23.8111
Anoxypristis_cuspidata	90.2142
Anoxypristis_cuspidata	50.2467
Anoxypristis_cuspidata	45.723
Anoxypristis_cuspidata	27.1521
Anoxypristis_cuspidata	78.4056
Anoxypristis_cuspidata	36.7644
Anoxypristis_cuspidata	49.0532
Anoxypristis_cuspidata	51.8222
Anoxypristis_cuspidata	25.1835
Anoxypristis_cuspidata	56.9889
Anoxypristis_cuspidata	49.3335
Anoxypristis_cuspidata	88.2385
Anoxypristis_cuspidata	79.7554
Anoxypristis_cuspidata	39.3073
Anoxypristis_cuspidata	49.8938
Anoxypristis_cuspidata	15.5085
Anoxypristis_cuspidata	29.984
Anoxypristis_cuspidata	80.6932
Anoxypristis_cuspidata	65.1278
Anoxypristis_cuspidata	69.8952
Anoxypristis_cuspidata	45.9509
Anoxypristis_cuspidata	75.8329
Anoxypristis_cuspidata	54.3567
Anoxypristis_cuspidata	50.69
Anoxypristis_cuspidata	42.2401
Anoxypristis_cuspidata	89.0012
Anoxypristis_cuspidata	47.214
Anoxypristis_cuspidata	22.1754
Anoxypristis_cuspidata	53.1299
Anoxypristis_cuspidata	22.1598
Anoxypristis_cuspidata	5.80912
Anoxypristis_cuspidata	43.7098
Anoxypristis_cuspidata	68.1144
Anoxypristis_cuspidata	86.1797
Anoxypristis_cuspidata	87.1314
Anoxypristis_cuspidata	60.9783
Anoxypristis_cuspidata	40.5421
Anoxypristis_cuspidata	28.0329
Anoxypristis_cuspidata	67.8328
Anoxypristis_cuspidata	55.2064
Anoxypristis_cuspidata	82.113
Anoxypristis_cuspidata	56.0882
Anoxypristis_cuspidata	58.335
Anoxypristis_cuspidata	60.1321
Anoxypristis_cuspidata	71.5656
Anoxypristis_cuspidata	76.0516
Anoxypristis_cuspidata	52.8254
Anoxypristis_cuspidata	31.0257
Anoxypristis_cuspidata	42.6611
Anoxypristis_cuspidata	53.1504
Anoxypristis_cuspidata	54.0697
Anoxypristis_cuspidata	76.1158
Balebreviceps_hillmani	10.6822
Balebreviceps_hillmani	65.3439
Balebreviceps_hillmani	56.6111
Balebreviceps_hillmani	65.9743
Balebreviceps_hillmani	56.327
Balebreviceps_hillmani	42.1504
Balebreviceps_hillmani	60.4761
Balebreviceps_hillmani	68.5408
Balebreviceps_hillmani	42.0462
Balebreviceps_hillmani	62.1951
Balebreviceps_hillmani	66.4972
Balebreviceps_hillmani	55.0022
Balebreviceps_hillmani	64.9488
Balebreviceps_hillmani	49.8948
Balebreviceps_hillmani	61.9891
Balebreviceps_hillmani	55.8689
Balebreviceps_hillmani	59.5787
Balebreviceps_hillmani	61.895
Balebreviceps_hillmani	42.7014
Balebreviceps_hillmani	59.3242
Balebreviceps_hillmani	67.2508
Balebreviceps_hillmani	51.2624
Balebreviceps_hillmani	49.6229
Balebreviceps_hillmani	59.9512
Balebreviceps_hillmani	58.3899
Balebreviceps_hillmani	56.1066
Balebreviceps_hillmani	59.6722
Balebreviceps_hillmani	52.8954
Balebreviceps_hillmani	47.7314
Balebreviceps_hillmani	67.1257
Balebreviceps_hillmani	49.7224
Balebreviceps_hillmani	69.1567
Balebreviceps_hillmani	49.7305
Balebreviceps_hillmani	54.2532
Balebreviceps_hillmani	48.7948
Balebreviceps_hillmani	43.62
Balebreviceps_hillmani	57.3655
Balebreviceps_hillmani	57.8365
Balebreviceps_hillmani	59.3532
Balebreviceps_hillmani	39.3073
Balebreviceps_hillmani	52.8642
Balebreviceps_hillmani	38.6145
Balebreviceps_hillmani	38.1676
Balebreviceps_hillmani	39.5104
Balebreviceps_hillmani	54.5088
Balebreviceps_hillmani	64.0217
Balebreviceps_hillmani	50.5256
Balebreviceps_hillmani	39.8352
Balebreviceps_hillmani	53.1907
Balebreviceps_hillmani	49.9342
Balebreviceps_hillmani	35.8523
Balebreviceps_hillmani	51.2956
Balebreviceps_hillmani	47.2449
Balebreviceps_hillmani	55.3839
Balebreviceps_hillmani	51.9815
Balebreviceps_hillmani	48.0604
Balebreviceps_hillmani	50.3779
Balebreviceps_hillmani	53.0166
Balebreviceps_hillmani	69.3108
Balebreviceps_hillmani	53.9105
Balebreviceps_hillmani	59.4704
Balebreviceps_hillmani	67.935
Balebreviceps_hillmani	53.4643
Balebreviceps_hillmani	57.1475
Balebreviceps_hillmani	69.2232
Balebreviceps_hillmani	58.5154
Balebreviceps_hillmani	64.0172
Balebreviceps_hillmani	67.9823
Balebreviceps_hillmani	66.5832
Balebreviceps_hillmani	60.8235
Balebreviceps_hillmani	56.6804
Balebreviceps_hillmani	42.628
Balebreviceps_hillmani	56.5703
Balebreviceps_hillmani	65.8552
Balebreviceps_hillmani	68.0815
Balebreviceps_hillmani	64.0662
Balebreviceps_hillmani	39.0027
Balebreviceps_hillmani	58.1198
Balebreviceps_hillmani	56.5021
Balebreviceps_hillmani	63.1311
Balebreviceps_hillmani	65.6106
Balebreviceps_hillmani	48.1897
Balebreviceps_hillmani	60.508
Balebreviceps_hillmani	43.8008
Balebreviceps_hillmani	59.753
Balebreviceps_hillmani	50.2148
Balebreviceps_hillmani	65.568
Balebreviceps_hillmani	66.4324
Balebreviceps_hillmani	43.6871
Balebreviceps_hillmani	71.0496
Balebreviceps_hillmani	35.9091
Balebreviceps_hillmani	70.6637
Balebreviceps_hillmani	51.0666
Balebreviceps_hillmani	31.174
Balebreviceps_hillmani	38.5068
Balebreviceps_hillmani	55.1944
Balebreviceps_hillmani	52.2927
Balebreviceps_hillmani	40.3803
Balebreviceps_hillmani	53.9411
Balebreviceps_hillmani	55.039
Balebreviceps_hillmani	48.6378
Balebreviceps_hillmani	61.344
Balebreviceps_hillmani	62.4197
Balebreviceps_hillmani	53.3649
Balebreviceps_hillmani	44.876
Balebreviceps_hillmani	49.4315
Balebreviceps_hillmani	52.3128
Balebreviceps_hillmani	51.0517
Balebreviceps_hillmani	54.0771
Balebreviceps_hillmani	60.1931
Balebreviceps_hillmani	45.1972
Balebreviceps_hillmani	57.0139
Balebreviceps_hillmani	53.4611
Balebreviceps_hillmani	46.6353
Balebreviceps_hillmani	51.1319
Balebreviceps_hillmani	71.2741
Balebreviceps_hillmani	67.2384
Balebreviceps_hillmani	66.4481
Balebreviceps_hillmani	42.4191
Balebreviceps_hillmani	62.5567
Balebreviceps_hillmani	50.3401
Balebreviceps_hillmani	52.5129
Balebreviceps_hillmani	74.7532
Balebreviceps_hillmani	54.4032
Balebreviceps_hillmani	46.2874
Balebreviceps_hillmani	64.268
Balebreviceps_hillmani	61.74
Balebreviceps_hillmani	68.2133
Balebreviceps_hillmani	66.9208
Balebreviceps_hillmani	71.3008
Balebreviceps_hillmani	66.8314
Balebreviceps_hillmani	55.5886
Balebreviceps_hillmani	48.3919
Balebreviceps_hillmani	48.419
Balebreviceps_hillmani	49.6307
Balebreviceps_hillmani	42.9179
Balebreviceps_hillmani	66.2805
Balebreviceps_hillmani	62.6385
Balebreviceps_hillmani	57.7281
Balebreviceps_hillmani	57.6778
Balebreviceps_hillmani	53.2293
Balebreviceps_hillmani	49.0567
Balebreviceps_hillmani	76.3224
Balebreviceps_hillmani	51.2633
Balebreviceps_hillmani	64.5993
Balebreviceps_hillmani	66.0886
Balebreviceps_hillmani	46.5027
Balebreviceps_hillmani	66.6894
Balebreviceps_hillmani	76.5806
Balebreviceps_hillmani	71.3023
Balebreviceps_hillmani	68.4527
Balebreviceps_hillmani	78.1586
Balebreviceps_hillmani	62.1568
Balebreviceps_hillmani	54.8251
Balebreviceps_hillmani	48.8048
Balebreviceps_hillmani	67.0198
Balebreviceps_hillmani	72.3156
Balebreviceps_hillmani	71.0823
Balebreviceps_hillmani	55.1937
Balebreviceps_hillmani	73.1059
Balebreviceps_hillmani	65.3258
Balebreviceps_hillmani	88.8366
Balebreviceps_hillmani	61.3893
Balebreviceps_hillmani	66.4949
Balebreviceps_hillmani	69.9915
Balebreviceps_hillmani	47.6412
Balebreviceps_hillmani	50.9605
Balebreviceps_hillmani	65.4401
Balebreviceps_hillmani	70.4018
Balebreviceps_hillmani	50.4727
Balebreviceps_hillmani	66.1839
Balebreviceps_hillmani	45.961
Balebreviceps_hillmani	50.0635
Balebreviceps_hillmani	64.4873
Balebreviceps_hillmani	64.5459
Balebreviceps_hillmani	42.711
Balebreviceps_hillmani	65.5698
Balebreviceps_hillmani	51.8957
Balebreviceps_hillmani	72.1679
Balebreviceps_hillmani	47.0414
Balebreviceps_hillmani	48.7732
Balebreviceps_hillmani	52.6137
Balebreviceps_hillmani	44.7932
Balebreviceps_hillmani	53.5298
Balebreviceps_hillmani	59.7208
Balebreviceps_hillmani	53.5543
Balebreviceps_hillmani	61.7511
Balebreviceps_hillmani	49.7538
Balebreviceps_hillmani	54.5996
Balebreviceps_hillmani	47.0772
Balebreviceps_hillmani	53.6238
Balebreviceps_hillmani	54.7104
Balebreviceps_hillmani	38.9067
Balebreviceps_hillmani	54.2751
Balebreviceps_hillmani	55.1473
Balebreviceps_hillmani	69.497
Balebreviceps_hillmani	67.7762
Balebreviceps_hillmani	68.4421
Balebreviceps_hillmani	64.3989
Balebreviceps_hillmani	53.6412
Balebreviceps_hillmani	53.9059
Balebreviceps_hillmani	60.849
Balebreviceps_hillmani	54.2329
Balebreviceps_hillmani	54.7003
Balebreviceps_hillmani	50.6796
Balebreviceps_hillmani	61.3206
Balebreviceps_hillmani	53.3358
Balebreviceps_hillmani	41.4515
Balebreviceps_hillmani	49.4752
Balebreviceps_hillmani	40.4038
Balebreviceps_hillmani	60.2962
Balebreviceps_hillmani	41.1164
Balebreviceps_hillmani	53.8748
Balebreviceps_hillmani	36.9629
Balebreviceps_hillmani	44.16
Balebreviceps_hillmani	53.5649
Balebreviceps_hillmani	45.0687
Balebreviceps_hillmani	53.4881
Balebreviceps_hillmani	55.8516
Balebreviceps_hillmani	60.1685
Balebreviceps_hillmani	55.7975
Balebreviceps_hillmani	61.2536
Balebreviceps_hillmani	52.348
Balebreviceps_hillmani	47.9022
Balebreviceps_hillmani	45.3592
Balebreviceps_hillmani	37.1231
Balebreviceps_hillmani	48.5065
Balebreviceps_hillmani	45.1334
Balebreviceps_hillmani	53.6014
Balebreviceps_hillmani	52.9143
Balebreviceps_hillmani	42.6137
Balebreviceps_hillmani	66.2572
Balebreviceps_hillmani	61.014
Balebreviceps_hillmani	70.3363
Balebreviceps_hillmani	55.4323
Balebreviceps_hillmani	60.5953
Balebreviceps_hillmani	52.464
Balebreviceps_hillmani	67.1499
Balebreviceps_hillmani	68.3873
Balebreviceps_hillmani	58.4085
Balebreviceps_hillmani	74.0771
Balebreviceps_hillmani	49.987
Balebreviceps_hillmani	65.3805
Balebreviceps_hillmani	57.6675
Balebreviceps_hillmani	50.5439
Balebreviceps_hillmani	53.2474
Balebreviceps_hillmani	47.0474
Balebreviceps_hillmani	7.07602
Balebreviceps_hillmani	45.6229
Balebreviceps_hillmani	56.4338
Balebreviceps_hillmani	51.5597
Balebreviceps_hillmani	49.3955
Balebreviceps_hillmani	48.3801
Balebreviceps_hillmani	51.2654
Balebreviceps_hillmani	39.6424
Balebreviceps_hillmani	57.356
Balebreviceps_hillmani	52.4357
Balebreviceps_hillmani	49.5074
Balebreviceps_hillmani	45.504
Balebreviceps_hillmani	45.9891
Balebreviceps_hillmani	56.6324
Balebreviceps_hillmani	61.4862
Balebreviceps_hillmani	45.8589
Balebreviceps_hillmani	48.0155
Balebreviceps_hillmani	52.2076
Balebreviceps_hillmani	52.4845
Balebreviceps_hillmani	53.7108
Balebreviceps_hillmani	55.6063
Balebreviceps_hillmani	36.8102
Balebreviceps_hillmani	40.7373
Balebreviceps_hillmani	37.6943
Balebreviceps_hillmani	49.8708
Balebreviceps_hillmani	39.827
Balebreviceps_hillmani	40.2006
Balebreviceps_hillmani	46.8748
Balebreviceps_hillmani	53.6987
Balebreviceps_hillmani	45.8968
Balebreviceps_hillmani	42.3891
Balebreviceps_hillmani	42.6252
Balebreviceps_hillmani	51.9504
Balebreviceps_hillmani	42.7663
Balebreviceps_hillmani	51.3971
Balebreviceps_hillmani	56.2564
Balebreviceps_hillmani	43.71
Balebreviceps_hillmani	50.1288
Balebreviceps_hillmani	51.5378
Balebreviceps_hillmani	42.458
Balebreviceps_hillmani	72.7094
Balebreviceps_hillmani	72.1196
Balebreviceps_hillmani	46.779
Balebreviceps_hillmani	52.5757
Balebreviceps_hillmani	40.1925
Balebreviceps_hillmani	51.2408
Balebreviceps_hillmani	60.3351
Balebreviceps_hillmani	53.5108
Balebreviceps_hillmani	54.5855
Balebreviceps_hillmani	47.8829
Balebreviceps_hillmani	61.1751
Balebreviceps_hillmani	59.4447
Balebreviceps_hillmani	9.59069
Balebreviceps_hillmani	43.657
Balebreviceps_hillmani	69.8988
Balebreviceps_hillmani	51.6495
Balebreviceps_hillmani	63.8358
Balebreviceps_hillmani	63.3016
Balebreviceps_hillmani	62.9754
Balebreviceps_hillmani	62.6316
Balebreviceps_hillmani	59.8284
Balebreviceps_hillmani	41.2175
Balebreviceps_hillmani	62.7319
Balebreviceps_hillmani	57.5509
Balebreviceps_hillmani	52.6507
Balebreviceps_hillmani	66.5089
Balebreviceps_hillmani	46.2894
Balebreviceps_hillmani	53.5629
Balebreviceps_hillmani	55.2597
Balebreviceps_hillmani	64.3935
Balebreviceps_hillmani	57.4193
Balebreviceps_hillmani	45.2168
Balebreviceps_hillmani	46.5497
Balebreviceps_hillmani	66.9064
Balebreviceps_hillmani	64.958
Balebreviceps_hillmani	47.5077
Balebreviceps_hillmani	57.0223
Balebreviceps_hillmani	47.6572
Balebreviceps_hillmani	44.8288
Balebreviceps_hillmani	51.4354
Balebreviceps_hillmani	49.3871
Balebreviceps_hillmani	43.641
Balebreviceps_hillmani	60.8335
Balebreviceps_hillmani	47.0683
Balebreviceps_hillmani	54.6468
Balebreviceps_hillmani	59.2511
Balebreviceps_hillmani	63.6787
Balebreviceps_hillmani	54.3705
Balebreviceps_hillmani	54.0378
Balebreviceps_hillmani	45.8583
Balebreviceps_hillmani	46.9354
Balebreviceps_hillmani	56.7497
Balebreviceps_hillmani	47.7357
Balebreviceps_hillmani	49.6332
Balebreviceps_hillmani	42.4331
Balebreviceps_hillmani	40.1302
Balebreviceps_hillmani	51.5873
Balebreviceps_hillmani	47.467
Balebreviceps_hillmani	49.8807
Balebreviceps_hillmani	41.263
Balebreviceps_hillmani	55.9191
Balebreviceps_hillmani	37.6055
Balebreviceps_hillmani	41.3018
Balebreviceps_hillmani	59.1138
Balebreviceps_hillmani	44.2512
Balebreviceps_hillmani	53.8272
Balebreviceps_hillmani	44.4062
Balebreviceps_hillmani	52.2539
Balebreviceps_hillmani	57.9385
Balebreviceps_hillmani	54.3797
Balebreviceps_hillmani	39.7578
Balebreviceps_hillmani	47.9795
Balebreviceps_hillmani	60.6994
Balebreviceps_hillmani	52.4128
Balebreviceps_hillmani	60.027
Balebreviceps_hillmani	54.7418
Balebreviceps_hillmani	67.1747
Balebreviceps_hillmani	72.6855
Balebreviceps_hillmani	61.6203
Balebreviceps_hillmani	41.4949
Balebreviceps_hillmani	44.2935
Balebreviceps_hillmani	42.4874
Balebreviceps_hillmani	54.9459
Balebreviceps_hillmani	44.0143
Balebreviceps_hillmani	38.1288
Balebreviceps_hillmani	60.6756
Balebreviceps_hillmani	55.1704
Balebreviceps_hillmani	65.7992
Balebreviceps_hillmani	70.926
Balebreviceps_hillmani	38.9736
Balebreviceps_hillmani	62.2923
Balebreviceps_hillmani	61.7014
Balebreviceps_hillmani	39.9007
Balebreviceps_hillmani	53.8702
Balebreviceps_hillmani	46.6771
Balebreviceps_hillmani	45.554
Balebreviceps_hillmani	34.6671
Balebreviceps_hillmani	46.146
Balebreviceps_hillmani	51.1757
Balebreviceps_hillmani	42.2191
Balebreviceps_hillmani	43.0949
Balebreviceps_hillmani	57.5728
Balebreviceps_hillmani	36.8324
Balebreviceps_hillmani	35.3581
Balebreviceps_hillmani	47.4118
Balebreviceps_hillmani	44.8495
Balebreviceps_hillmani	48.5792
Balebreviceps_hillmani	40.7871
Balebreviceps_hillmani	47.8128
Balebreviceps_hillmani	55.6387
Balebreviceps_hillmani	63.9313
Balebreviceps_hillmani	45.7331
Balebreviceps_hillmani	39.9878
Balebreviceps_hillmani	46.7561
Balebreviceps_hillmani	54.398
Balebreviceps_hillmani	41.8013
Balebreviceps_hillmani	39.9758
Balebreviceps_hillmani	51.3812
Balebreviceps_hillmani	50.6929
Balebreviceps_hillmani	43.6297
Balebreviceps_hillmani	63.7551
Balebreviceps_hillmani	62.0838
Balebreviceps_hillmani	52.6171
Balebreviceps_hillmani	61.7403
Balebreviceps_hillmani	44.7311
Balebreviceps_hillmani	51.537
Balebreviceps_hillmani	44.2482
Balebreviceps_hillmani	61.6197
Balebreviceps_hillmani	60.8768
Balebreviceps_hillmani	55.6532
Balebreviceps_hillmani	52.633
Balebreviceps_hillmani	55.0664
Balebreviceps_hillmani	55.9921
Balebreviceps_hillmani	67.5338
Balebreviceps_hillmani	74.792
Balebreviceps_hillmani	66.4307
Balebreviceps_hillmani	65.5578
Balebreviceps_hillmani	66.9103
Balebreviceps_hillmani	63.1309
Balebreviceps_hillmani	62.6843
Balebreviceps_hillmani	56.4553
Balebreviceps_hillmani	51.7967
Balebreviceps_hillmani	66.4385
Balebreviceps_hillmani	61.4301
Balebreviceps_hillmani	59.3875
Balebreviceps_hillmani	52.3814
Balebreviceps_hillmani	63.3391
Balebreviceps_hillmani	58.5289
Balebreviceps_hillmani	56.1624
Balebreviceps_hillmani	61.9576
Balebreviceps_hillmani	49.855
Balebreviceps_hillmani	41.0386
Balebreviceps_hillmani	38.6361
Balebreviceps_hillmani	55.8581
Balebreviceps_hillmani	47.3274
Balebreviceps_hillmani	58.729
Balebreviceps_hillmani	60.087
Balebreviceps_hillmani	42.9707
Balebreviceps_hillmani	40.3476
Balebreviceps_hillmani	39.5018
Balebreviceps_hillmani	40.5376
Balebreviceps_hillmani	76.2064
Balebreviceps_hillmani	52.133
Balebreviceps_hillmani	54.0936
Balebreviceps_hillmani	59.2307
Balebreviceps_hillmani	66.4827
Balebreviceps_hillmani	59.8022
Balebreviceps_hillmani	54.7147
Balebreviceps_hillmani	64.0015
Balebreviceps_hillmani	62.3151
Balebreviceps_hillmani	62.4319
Balebreviceps_hillmani	67.6832
Balebreviceps_hillmani	48.7122
Balebreviceps_hillmani	48.0618
Balebreviceps_hillmani	51.2259
Balebreviceps_hillmani	65.8223
Balebreviceps_hillmani	58.7108
Balebreviceps_hillmani	66.7213
Balebreviceps_hillmani	48.3664
Balebreviceps_hillmani	41.6188
Balebreviceps_hillmani	45.5926
Balebreviceps_hillmani	47.6871
Balebreviceps_hillmani	65.719
Balebreviceps_hillmani	57.5636
Balebreviceps_hillmani	46.8417
Balebreviceps_hillmani	51.0289
Balebreviceps_hillmani	65.4453
Balebreviceps_hillmani	38.1868
Balebreviceps_hillmani	46.6178
Balebreviceps_hillmani	42.6054
Balebreviceps_hillmani	47.2596
Balebreviceps_hillmani	43.1615
Balebreviceps_hillmani	38.848
Balebreviceps_hillmani	39.5489
Balebreviceps_hillmani	45.2673
Balebreviceps_hillmani	41.9679
Balebreviceps_hillmani	37.8503
Balebreviceps_hillmani	56.4312
Balebreviceps_hillmani	53.0514
Balebreviceps_hillmani	59.8501
Balebreviceps_hillmani	37.2978
Balebreviceps_hillmani	37.8784
Balebreviceps_hillmani	42.3223
Balebreviceps_hillmani	36.4254
Balebreviceps_hillmani	45.5722
Balebreviceps_hillmani	44.9649
Balebreviceps_hillmani	43.9679
Balebreviceps_hillmani	43.9999
Balebreviceps_hillmani	48.5865
Balebreviceps_hillmani	37.2743
Balebreviceps_hillmani	54.9968
Balebreviceps_hillmani	47.4868
Balebreviceps_hillmani	29.2381
Balebreviceps_hillmani	61.8291
Balebreviceps_hillmani	64.5786
Balebreviceps_hillmani	52.9239
Balebreviceps_hillmani	50.985
Balebreviceps_hillmani	44.1288
Balebreviceps_hillmani	67.9206
Balebreviceps_hillmani	52.9891
Balebreviceps_hillmani	53.4808
Balebreviceps_hillmani	53.621
Balebreviceps_hillmani	42.3256
Balebreviceps_hillmani	44.835
Balebreviceps_hillmani	47.8384
Balebreviceps_hillmani	45.8971
Balebreviceps_hillmani	35.0185
Balebreviceps_hillmani	49.8575
Balebreviceps_hillmani	44.3336
Balebreviceps_hillmani	41.412
Balebreviceps_hillmani	46.934
Balebreviceps_hillmani	44.5583
Balebreviceps_hillmani	35.6118
Balebreviceps_hillmani	61.0143
Balebreviceps_hillmani	36.0981
Balebreviceps_hillmani	32.9203
Balebreviceps_hillmani	51.5913
Balebreviceps_hillmani	41.0303
Balebreviceps_hillmani	42.6331
Balebreviceps_hillmani	57.5979
Balebreviceps_hillmani	54.0438
Balebreviceps_hillmani	35.0142
Balebreviceps_hillmani	54.0257
Balebreviceps_hillmani	47.546
Balebreviceps_hillmani	58.0952
Balebreviceps_hillmani	51.3267
Balebreviceps_hillmani	60.2183
Balebreviceps_hillmani	50.824
Balebreviceps_hillmani	43.7066
Balebreviceps_hillmani	43.0606
Balebreviceps_hillmani	40.8763
Balebreviceps_hillmani	59.8005
Balebreviceps_hillmani	55.6062
Balebreviceps_hillmani	58.0939
Balebreviceps_hillmani	32.9958
Balebreviceps_hillmani	48.2372
Balebreviceps_hillmani	36.3848
Balebreviceps_hillmani	37.2846
Balebreviceps_hillmani	40.4984
Balebreviceps_hillmani	34.7427
Balebreviceps_hillmani	33.1082
Balebreviceps_hillmani	40.6335
Balebreviceps_hillmani	40.26
Balebreviceps_hillmani	48.8027
Balebreviceps_hillmani	40.8216
Balebreviceps_hillmani	38.0076
Balebreviceps_hillmani	36.297
Balebreviceps_hillmani	56.2857
Balebreviceps_hillmani	69.7132
Balebreviceps_hillmani	51.5159
Balebreviceps_hillmani	42.8549
Balebreviceps_hillmani	38.5339
Balebreviceps_hillmani	54.5484
Balebreviceps_hillmani	55.7196
Balebreviceps_hillmani	50.1401
Balebreviceps_hillmani	56.5835
Balebreviceps_hillmani	54.2006
Balebreviceps_hillmani	56.0524
Balebreviceps_hillmani	55.7589
Balebreviceps_hillmani	50.5435
Balebreviceps_hillmani	52.3761
Balebreviceps_hillmani	62.9018
Balebreviceps_hillmani	61.735
Balebreviceps_hillmani	61.224
Balebreviceps_hillmani	55.4077
Balebreviceps_hillmani	42.2301
Balebreviceps_hillmani	62.5272
Balebreviceps_hillmani	52.419
Balebreviceps_hillmani	37.8714
Balebreviceps_hillmani	55.034
Balebreviceps_hillmani	41.3793
Balebreviceps_hillmani	58.3918
Balebreviceps_hillmani	55.5676
Balebreviceps_hillmani	51.7663
Balebreviceps_hillmani	59.4681
Balebreviceps_hillmani	46.6573
Balebreviceps_hillmani	35.0022
Balebreviceps_hillmani	45.8107
Balebreviceps_hillmani	55.0064
Balebreviceps_hillmani	62.4691
Balebreviceps_hillmani	48.8666
Balebreviceps_hillmani	61.7282
Balebreviceps_hillmani	53.7058
Balebreviceps_hillmani	58.5093
Balebreviceps_hillmani	42.3011
Balebreviceps_hillmani	42.3212
Balebreviceps_hillmani	45.3047
Balebreviceps_hillmani	48.3751
Balebreviceps_hillmani	52.5473
Balebreviceps_hillmani	55.6769
Balebreviceps_hillmani	51.555
Balebreviceps_hillmani	58.8028
Balebreviceps_hillmani	61.5084
Balebreviceps_hillmani	45.8742
Balebreviceps_hillmani	55.9711
Balebreviceps_hillmani	56.7991
Balebreviceps_hillmani	55.2588
Balebreviceps_hillmani	40.6266
Balebreviceps_hillmani	54.5248
Balebreviceps_hillmani	52.9542
Balebreviceps_hillmani	47.1991
Balebreviceps_hillmani	48.7009
Balebreviceps_hillmani	60.4918
Balebreviceps_hillmani	52.6255
Balebreviceps_hillmani	54.2399
Balebreviceps_hillmani	65.9321
Balebreviceps_hillmani	53.7317
Balebreviceps_hillmani	52.8955
Balebreviceps_hillmani	56.9853
Balebreviceps_hillmani	37.8546
Balebreviceps_hillmani	39.9827
Balebreviceps_hillmani	56.4928
Balebreviceps_hillmani	53.6569
Balebreviceps_hillmani	45.1916
Balebreviceps_hillmani	39.8275
Balebreviceps_hillmani	42.9965
Balebreviceps_hillmani	41.9212
Balebreviceps_hillmani	55.0933
Balebreviceps_hillmani	42.6624
Balebreviceps_hillmani	48.0705
Balebreviceps_hillmani	40.7072
Balebreviceps_hillmani	40.2127
Balebreviceps_hillmani	41.3939
Balebreviceps_hillmani	42.9863
Balebreviceps_hillmani	55.8772
Balebreviceps_hillmani	26.5977
Balebreviceps_hillmani	42.0869
Balebreviceps_hillmani	47.6506
Balebreviceps_hillmani	34.8573
Balebreviceps_hillmani	53.6096
Balebreviceps_hillmani	30.4088
Balebreviceps_hillmani	29.125
Balebreviceps_hillmani	45.277
Balebreviceps_hillmani	48.3495
Balebreviceps_hillmani	39.54
Balebreviceps_hillmani	44.0962
Balebreviceps_hillmani	54.183
Balebreviceps_hillmani	63.4974
Balebreviceps_hillmani	53.7197
Balebreviceps_hillmani	58.2821
Balebreviceps_hillmani	57.716
Balebreviceps_hillmani	40.2092
Balebreviceps_hillmani	60.2278
Balebreviceps_hillmani	64.5918
Balebreviceps_hillmani	37.7055
Balebreviceps_hillmani	34.3936
Balebreviceps_hillmani	60.7098
Balebreviceps_hillmani	59.8929
Balebreviceps_hillmani	36.3166
Balebreviceps_hillmani	46.814
Balebreviceps_hillmani	61.5516
Balebreviceps_hillmani	75.0061
Balebreviceps_hillmani	46.2221
Balebreviceps_hillmani	36.6569
Balebreviceps_hillmani	63.5578
Balebreviceps_hillmani	48.6576
Balebreviceps_hillmani	57.7422
Balebreviceps_hillmani	52.4919
Balebreviceps_hillmani	36.3863
Balebreviceps_hillmani	35.276
Balebreviceps_hillmani	40.9164
Balebreviceps_hillmani	36.4246
Balebreviceps_hillmani	46.6853
Balebreviceps_hillmani	56.4172
Balebreviceps_hillmani	42.8361
Balebreviceps_hillmani	49.222
Balebreviceps_hillmani	62.4329
Balebreviceps_hillmani	34.966
Balebreviceps_hillmani	48.2028
Balebreviceps_hillmani	40.3488
Balebreviceps_hillmani	53.474
Balebreviceps_hillmani	34.386
Balebreviceps_hillmani	52.9829
Balebreviceps_hillmani	42.9929
Balebreviceps_hillmani	56.8629
Balebreviceps_hillmani	30.5078
Balebreviceps_hillmani	38.6653
Balebreviceps_hillmani	47.5507
Balebreviceps_hillmani	42.2645
Balebreviceps_hillmani	47.1685
Balebreviceps_hillmani	45.712
Balebreviceps_hillmani	47.9026
Balebreviceps_hillmani	53.0849
Balebreviceps_hillmani	43.78
Balebreviceps_hillmani	40.4643
Balebreviceps_hillmani	45.5143
Balebreviceps_hillmani	42.4557
Balebreviceps_hillmani	45.9502
Balebreviceps_hillmani	49.7065
Balebreviceps_hillmani	51.4945
Balebreviceps_hillmani	55.4714
Balebreviceps_hillmani	42.3156
Balebreviceps_hillmani	41.693
Balebreviceps_hillmani	41.8258
Balebreviceps_hillmani	42.4627
Balebreviceps_hillmani	51.5317
Balebreviceps_hillmani	38.9647
Balebreviceps_hillmani	45.106
Balebreviceps_hillmani	42.5689
Balebreviceps_hillmani	37.8345
Balebreviceps_hillmani	25.506
Balebreviceps_hillmani	46.8747
Balebreviceps_hillmani	44.2578
Balebreviceps_hillmani	58.8063
Balebreviceps_hillmani	44.7306
Balebreviceps_hillmani	38.4346
Balebreviceps_hillmani	28.0237
Balebreviceps_hillmani	48.1285
Balebreviceps_hillmani	52.8593
Balebreviceps_hillmani	51.1576
Balebreviceps_hillmani	44.0799
Balebreviceps_hillmani	41.1313
Balebreviceps_hillmani	51.1971
Balebreviceps_hillmani	41.2269
Balebreviceps_hillmani	42.2652
Balebreviceps_hillmani	41.8963
Balebreviceps_hillmani	46.2893
Balebreviceps_hillmani	46.8544
Balebreviceps_hillmani	48.0466
Balebreviceps_hillmani	52.7226
Balebreviceps_hillmani	38.6357
Balebreviceps_hillmani	37.1857
Balebreviceps_hillmani	43.924
Balebreviceps_hillmani	42.5708
Balebreviceps_hillmani	34.9037
Balebreviceps_hillmani	38.4357
Balebreviceps_hillmani	45.3875
Balebreviceps_hillmani	41.0238
Balebreviceps_hillmani	44.4942
Balebreviceps_hillmani	42.6199
Balebreviceps_hillmani	44.8769
Balebreviceps_hillmani	44.7778
Balebreviceps_hillmani	55.0858
Balebreviceps_hillmani	50.7126
Balebreviceps_hillmani	46.1965
Balebreviceps_hillmani	30.396
Balebreviceps_hillmani	36.321
Balebreviceps_hillmani	45.4094
Balebreviceps_hillmani	44.76
Balebreviceps_hillmani	52.5636
Balebreviceps_hillmani	58.7273
Balebreviceps_hillmani	42.4594
Balebreviceps_hillmani	47.9729
Balebreviceps_hillmani	58.3729
Balebreviceps_hillmani	36.1124
Balebreviceps_hillmani	41.2546
Balebreviceps_hillmani	39.7813
Balebreviceps_hillmani	35.3328
Balebreviceps_hillmani	48.7294
Balebreviceps_hillmani	51.1652
Balebreviceps_hillmani	43.4655
Balebreviceps_hillmani	45.7914
Balebreviceps_hillmani	43.5092
Balebreviceps_hillmani	49.1712
Balebreviceps_hillmani	48.5583
Balebreviceps_hillmani	44.8394
Balebreviceps_hillmani	34.392
Balebreviceps_hillmani	55.8787
Balebreviceps_hillmani	45.9139
Balebreviceps_hillmani	62.6728
Balebreviceps_hillmani	36.6277
Balebreviceps_hillmani	56.5906
Balebreviceps_hillmani	52.0428
Balebreviceps_hillmani	52.8237
Balebreviceps_hillmani	57.4356
Balebreviceps_hillmani	58.2353
Balebreviceps_hillmani	68.2755
Balebreviceps_hillmani	59.6896
Balebreviceps_hillmani	57.7156
Balebreviceps_hillmani	51.4824
Balebreviceps_hillmani	53.4617
Balebreviceps_hillmani	51.612
Balebreviceps_hillmani	43.8958
Balebreviceps_hillmani	51.2801
Balebreviceps_hillmani	53.9144
Balebreviceps_hillmani	49.7504
Balebreviceps_hillmani	59.0545
Balebreviceps_hillmani	58.3745
Balebreviceps_hillmani	55.4281
Balebreviceps_hillmani	47.2654
Balebreviceps_hillmani	52.5681
Balebreviceps_hillmani	57.9984
Balebreviceps_hillmani	36.5925
Balebreviceps_hillmani	48.374
Balebreviceps_hillmani	40.6843
Balebreviceps_hillmani	50.1718
Balebreviceps_hillmani	46.3572
Balebreviceps_hillmani	47.6436
Balebreviceps_hillmani	29.1459
Balebreviceps_hillmani	55.8817
Balebreviceps_hillmani	44.072
Balebreviceps_hillmani	48.936
Balebreviceps_hillmani	43.0008
Balebreviceps_hillmani	56.392
Balebreviceps_hillmani	55.5517
Balebreviceps_hillmani	62.4247
Balebreviceps_hillmani	70.8044
Balebreviceps_hillmani	55.6239
Balebreviceps_hillmani	39.4357
Balebreviceps_hillmani	47.445
Balebreviceps_hillmani	54.7323
Balebreviceps_hillmani	41.8707
Balebreviceps_hillmani	52.0005
Balebreviceps_hillmani	44.5806
Balebreviceps_hillmani	60.6288
Balebreviceps_hillmani	50.3189
Balebreviceps_hillmani	50.7335
Balebreviceps_hillmani	56.4732
Balebreviceps_hillmani	47.6919
Balebreviceps_hillmani	42.9609
Balebreviceps_hillmani	60.558
Balebreviceps_hillmani	44.051
Balebreviceps_hillmani	35.036
Balebreviceps_hillmani	42.9899
Balebreviceps_hillmani	38.159
Balebreviceps_hillmani	53.0109
Balebreviceps_hillmani	61.6804
Balebreviceps_hillmani	44.6971
Balebreviceps_hillmani	56.1646
Balebreviceps_hillmani	50.3084
Balebreviceps_hillmani	35.9326
Balebreviceps_hillmani	36.8498
Balebreviceps_hillmani	46.1596
Balebreviceps_hillmani	59.8103
Balebreviceps_hillmani	44.8042
Balebreviceps_hillmani	46.6238
Balebreviceps_hillmani	45.7914
Balebreviceps_hillmani	51.8994
Balebreviceps_hillmani	54.182
Balebreviceps_hillmani	38.6026
Balebreviceps_hillmani	59.2937
Balebreviceps_hillmani	55.0439
Balebreviceps_hillmani	38.3442
Balebreviceps_hillmani	53.928
Balebreviceps_hillmani	49.588
Balebreviceps_hillmani	53.9765
Balebreviceps_hillmani	49.0585
Balebreviceps_hillmani	58.6344
Balebreviceps_hillmani	57.7639
Balebreviceps_hillmani	48.1653
Balebreviceps_hillmani	55.118
Balebreviceps_hillmani	31.5076
Balebreviceps_hillmani	51.5512
Balebreviceps_hillmani	53.5325
Balebreviceps_hillmani	52.5505
Balebreviceps_hillmani	59.8766
Balebreviceps_hillmani	62.1982
Balebreviceps_hillmani	55.0439
Balebreviceps_hillmani	39.5862
Balebreviceps_hillmani	41.701
Balebreviceps_hillmani	48.9229
Balebreviceps_hillmani	45.7533
Balebreviceps_hillmani	49.3717
Balebreviceps_hillmani	45.5629
Balebreviceps_hillmani	63.8941
Balebreviceps_hillmani	51.6229
Balebreviceps_hillmani	58.0167
Balebreviceps_hillmani	39.7465
Balebreviceps_hillmani	37.768
Balebreviceps_hillmani	62.0757
Balebreviceps_hillmani	41.9753
Balebreviceps_hillmani	51.5782
Balebreviceps_hillmani	52.7991
Balebreviceps_hillmani	63.6995
Balebreviceps_hillmani	49.3825
Balebreviceps_hillmani	44.2921
Balebreviceps_hillmani	53.2734
Balebreviceps_hillmani	56.2383
Balebreviceps_hillmani	40.9299
Balebreviceps_hillmani	37.2835
Balebreviceps_hillmani	49.2841
Balebreviceps_hillmani	34.0586
Balebreviceps_hillmani	50.4513
Balebreviceps_hillmani	35.9364
Balebreviceps_hillmani	53.8065
Balebreviceps_hillmani	57.1814
Balebreviceps_hillmani	56.4695
Balebreviceps_hillmani	48.1912
Balebreviceps_hillmani	41.9349
Balebreviceps_hillmani	52.7376
Balebreviceps_hillmani	57.7954
Balebreviceps_hillmani	68.5436
Balebreviceps_hillmani	40.1302
Balebreviceps_hillmani	52.0013
Balebreviceps_hillmani	57.3479
Balebreviceps_hillmani	48.8526
Balebreviceps_hillmani	55.8016
Balebreviceps_hillmani	55.8276
Balebreviceps_hillmani	51.6242
Balebreviceps_hillmani	47.9853
Balebreviceps_hillmani	40.4744
Balebreviceps_hillmani	49.9644
Balebreviceps_hillmani	60.6843
Balebreviceps_hillmani	43.4246
Balebreviceps_hillmani	31.5806
Balebreviceps_hillmani	36.7937
Balebreviceps_hillmani	51.2652
Balebreviceps_hillmani	39.9411
Balebreviceps_hillmani	31.7118
Balebreviceps_hillmani	51.0332
Balebreviceps_hillmani	27.8493
Balebreviceps_hillmani	52.431
Balebreviceps_hillmani	49.118
Balebreviceps_hillmani	37.7444
Balebreviceps_hillmani	39.5573
Balebreviceps_hillmani	43.2124
Balebreviceps_hillmani	38.845
Balebreviceps_hillmani	55.0065
Balebreviceps_hillmani	43.3922
Balebreviceps_hillmani	44.9755
Balebreviceps_hillmani	51.8531
Balebreviceps_hillmani	56.9101
Balebreviceps_hillmani	53.7097
Balebreviceps_hillmani	43.9911
Balebreviceps_hillmani	42.7087
Balebreviceps_hillmani	57.2438
Balebreviceps_hillmani	35.5665
Balebreviceps_hillmani	48.7377
Balebreviceps_hillmani	40.2362
Balebreviceps_hillmani	46.4343
Balebreviceps_hillmani	38.8993
Balebreviceps_hillmani	43.9608
Balebreviceps_hillmani	46.9888
Balebreviceps_hillmani	35.843
Balebreviceps_hillmani	38.0112
Balebreviceps_hillmani	45.1198
Balebreviceps_hillmani	39.9692
Balebreviceps_hillmani	42.7957
Balebreviceps_hillmani	31.9612
Balebreviceps_hillmani	51.3973
Balebreviceps_hillmani	42.1167
Balebreviceps_hillmani	44.0514
Balebreviceps_hillmani	52.974
Balebreviceps_hillmani	53.5918
Balebreviceps_hillmani	50.9987
Balebreviceps_hillmani	48.0918
Balebreviceps_hillmani	37.3368
Balebreviceps_hillmani	43.4416
Balebreviceps_hillmani	39.7999
Balebreviceps_hillmani	46.744
Balebreviceps_hillmani	49.4367
Balebreviceps_hillmani	45.9844
Balebreviceps_hillmani	47.2686
Balebreviceps_hillmani	37.4902
Balebreviceps_hillmani	43.1244
Balebreviceps_hillmani	44.5933
Balebreviceps_hillmani	67.7914
Balebreviceps_hillmani	48.769
Balebreviceps_hillmani	48.9713
Balebreviceps_hillmani	33.9194
Balebreviceps_hillmani	47.2988
Balebreviceps_hillmani	49.118
Balebreviceps_hillmani	41.8313
Balebreviceps_hillmani	36.321
Balebreviceps_hillmani	40.8199
Balebreviceps_hillmani	45.5169
Balebreviceps_hillmani	41.3092
Balebreviceps_hillmani	38.6655
Balebreviceps_hillmani	41.3218
Balebreviceps_hillmani	41.3949
Balebreviceps_hillmani	40.8888
Balebreviceps_hillmani	45.5142
Balebreviceps_hillmani	39.9944
Balebreviceps_hillmani	30.1485
Balebreviceps_hillmani	42.0981
Balebreviceps_hillmani	28.6965
Balebreviceps_hillmani	33.4692
Balebreviceps_hillmani	39.0777
Balebreviceps_hillmani	40.8203
Balebreviceps_hillmani	40.274
Balebreviceps_hillmani	39.6902
Balebreviceps_hillmani	33.4506
Balebreviceps_hillmani	31.6899
Balebreviceps_hillmani	31.7747
Balebreviceps_hillmani	32.8731
Balebreviceps_hillmani	38.6177
Balebreviceps_hillmani	32.9678
Balebreviceps_hillmani	35.5663
Balebreviceps_hillmani	28.5964
Balebreviceps_hillmani	36.0964
Balebreviceps_hillmani	40.58
Balebreviceps_hillmani	35.0822
Balebreviceps_hillmani	45.5712
Balebreviceps_hillmani	40.9881
Balebreviceps_hillmani	29.7144
Balebreviceps_hillmani	43.3236
Balebreviceps_hillmani	32.3159
Balebreviceps_hillmani	32.4922
Balebreviceps_hillmani	34.3909
Balebreviceps_hillmani	32.3593
Balebreviceps_hillmani	33.0819
Balebreviceps_hillmani	43.1478
[truncated: 23,001 more rows]

## Sheet: Figure4a
Group	prop.1	prop.over.thr
Sharks	0.120739	0.0356067
Fish	0.120739	0.265813
Turtles	0.0752841	0.0173193
Amphibs	0.46875	0.249892
Squamates	0.129261	0.131239
Birds	0.0497159	0.159531
Crocodilians	0.00568182	0.00129088
Mammals	0.0298295	0.139307

## Sheet: Figure4b
Group	prop.thr	prop.over.thr
Sharks	0.256798	0.0356067
Fish	0.034399	0.265813
Turtles	0.329193	0.0173193
Amphibs	0.142058	0.249892
Squamates	0.0745902	0.131239
Birds	0.0236008	0.159531
Crocodilians	0.333333	0.00129088
Mammals	0.0162162	0.139307

## Sheet: Figure5
Clade	Family	Proportion spp. threatened (full)	Proportion of Data Sufficient spp. threatened
Ray-finned fish	Lepidogalaxiidae	1	1
Testudines	Carettochelyidae	1	1
Lepidosaurs	Xenotyphlopidae	1	1
Lepidosaurs	Shinisauridae	1	1
Testudines	Dermatemydidae	1	1
Ray-finned fish	Polyodontidae	1	1
Chondrichthyes	Pristidae	0.714286	1
Chondrichthyes	Cetorhinidae	1	1
Amphibians	Sooglossidae	1	1
Ray-finned fish	Denticipitidae	1	1
Birds	Pedionomidae	1	1
Testudines	Platysternidae	1	1
Birds	Sagittariidae	1	1
Amphibians	Rhinodermatidae	1	1
Crocodylians	Gavialidae	1	1
Ray-finned fish	Valenciidae	0.666667	1
Amphibians	Strabomantidae	1	1
Chondrichthyes	Glaucostegidae	0.857143	1
Mammals	Daubentoniidae	1	1
Amphibians	Nasikabatrachidae	0.5	1
Birds	Rhynochetidae	1	1
Chondrichthyes	Rhincodontidae	1	1
Chondrichthyes	Rhynchobatidae	1	1
Chondrichthyes	Alopiidae	1	1
Mammals	Myrmecobiidae	1	1
Ray-finned fish	Megalopidae	0.5	1
Lepidosaurs	Bolyeriidae	1	1
Birds	Strigopidae	1	1
Birds	Atrichornithidae	1	1
Chondrichthyes	Echinorhinidae	0.5	1
Birds	Balaenicipitidae	1	1
Mammals	Ailuridae	1	1
Mammals	Mystacinidae	1	1
Testudines	Dermochelyidae	1	1
Mammals	Lipotidae	1	1
Birds	Notiomystidae	1	1
Mammals	Manidae	1	1
Mammals	Platanistidae	1	1
Mammals	Thylacomyidae	1	1
Mammals	Phascolarctidae	1	1
Ray-finned fish	Ellopostomatidae	1	1
Testudines	Podocnemididae	0.875	1
Chondrichthyes	Ginglymostomatidae	1	1
Mammals	Hippopotamidae	1	1
Testudines	Cheloniidae	0.833333	1
Chondrichthyes	Mobulidae	0.727273	1
Lepidosaurs	Elapoidea	0.333333	1
Chondrichthyes	Aetobatidae	1	1
Mammals	Hominidae	0.857143	1
Chondrichthyes	Sphyrnidae	0.8	1
Ray-finned fish	Polyprionidae	0.25	1
Birds	Mesitornithidae	1	1
Ray-finned fish	Pomatomidae	1	1
Ray-finned fish	Rhyacichthyidae	0.333333	1
Birds	Picathartidae	1	1
Mammals	Dugongidae	1	1
Mammals	Physeteridae	1	1
Ray-finned fish	Lacantuniidae	1	1
Mammals	Pontoporiidae	1	1
Mammals	Odobenidae	1	1
Mammals	Elephantidae	0.666667	1
Ray-finned fish	Serpenticobitidae	0.333333	1
Mammals	Indriidae	1	1
Mammals	Lemuridae	1	1
Ray-finned fish	Profundulidae	0.222222	1
Mammals	Lepilemuridae	1	1
Mammals	Moschidae	1	1
Mammals	Hylobatidae	1	1
Mammals	Tapiridae	0.8	1
Mammals	Iniidae	0.333333	1
Ray-finned fish	Channichthyidae	0.04	1
Mammals	Trichechidae	1	1
Mammals	Giraffidae	0.4	1
Ray-finned fish	Cheimarrichthyidae	1	1

## Sheet: Figure6a
clade	family	prop.thr	spp
Ray-finned Fish	Lepidogalaxiidae	1	1
Testudines	Carettochelyidae	1	1
Lepidosaurs	Xenotyphlopidae	1	1
Lepidosaurs	Shinisauridae	1	1
Testudines	Dermatemydidae	1	1
Ray-finned Fish	Polyodontidae	1	2
Chondrichthyes	Cetorhinidae	1	1
Amphibians	Sooglossidae	1	4
Chondrichthyes	Pristidae	0.714286	7
Ray-finned Fish	Denticipitidae	1	1
Birds	Pedionomidae	1	1
Testudines	Platysternidae	1	1
Amphibians	Rhinodermatidae	1	3
Birds	Sagittariidae	1	1
Crocodylians	Gavialidae	1	1
Chondrichthyes	Rhinidae	0.888889	9
Birds	Strigopidae	1	3
Amphibians	Strabomantidae	1	2
Ray-finned Fish	Valenciidae	0.666667	3
Ray-finned Fish	Triodontidae	0	1
Mammals	Daubentoniidae	1	1
Amphibians	Nasikabatrachidae	0.5	2
Birds	Rhynochetidae	1	1
Chondrichthyes	Glaucostegidae	0.857143	7
Chondrichthyes	Stegostomidae	0	1
Chondrichthyes	Rhincodontidae	1	1
Chondrichthyes	Rhynchobatidae	1	1
Testudines	Podocnemididae	0.875	8
Chondrichthyes	Zanobatidae	0	2
Mammals	Myrmecobiidae	1	1
Ray-finned Fish	Megalopidae	0.5	2
Lepidosaurs	Bolyeriidae	1	1
Lepidosaurs	Lanthanotidae	0	1
Chondrichthyes	Alopiidae	1	3
Ray-finned Fish	Menidae	0	1
Ray-finned Fish	Amiidae	0	1
Ray-finned Fish	Plecoglossidae	0	1
Chondrichthyes	Lamnidae	0.8	5
Ray-finned Fish	Leptobramidae	0	1
Lepidosaurs	Sphenodontidae	0	1
Ray-finned Fish	Lactariidae	0	1
Birds	Atrichornithidae	1	2
Chondrichthyes	Leptochariidae	0	1
Chondrichthyes	Echinorhinidae	0.5	2
Chondrichthyes	Ginglymostomatidae	1	4
Chondrichthyes	Sphyrnidae	0.8	10
Ray-finned Fish	Nematogenyidae	0	1
Amphibians	Scolecomorphidae	0.333333	6
Birds	Balaenicipitidae	1	1
Mammals	Ailuridae	1	1
Mammals	Mystacinidae	1	2
Mammals	Solenodontidae	0.5	2
Testudines	Dermochelyidae	1	1
Mammals	Lipotidae	1	1
Amphibians	Petropedetidae	0.692308	13
Amphibians	Chikilidae	0	4
Lepidosaurs	Xenophidiidae	0	2
Amphibians	Rhinophrynidae	0	1
Ray-finned Fish	Trichodontidae	0	2
Mammals	Manidae	1	8
Chondrichthyes	Hypnidae	0	1
Ray-finned Fish	Eleginopsidae	0	1
Birds	Notiomystidae	1	1
Chondrichthyes	Hexanchidae	0.25	4
Chondrichthyes	Brachaeluridae	0.5	2
Testudines	Cheloniidae	0.833333	6
Amphibians	Rhinatrematidae	0.230769	13
Chondrichthyes	Hexatrygonidae	0	1
Ray-finned Fish	Notocheiridae	0	1
Ray-finned Fish	Pholidichthyidae	0	2
Amphibians	Herpelidae	0.4	10
Birds	Acanthisittidae	0.5	2
Amphibians	Conrauidae	0.5	6
Lepidosaurs	Rhineuridae	0	1
Mammals	Platanistidae	1	1
Chondrichthyes	Aetobatidae	1	4
Ray-finned Fish	Polycentridae	0	3
Mammals	Thylacomyidae	1	1
Mammals	Phascolarctidae	1	1
Ray-finned Fish	Chanidae	0	1
Ray-finned Fish	Ellopostomatidae	1	2
Testudines	Geoemydidae	0.619718	71
Amphibians	Leiopelmatidae	0.75	4
Mammals	Ornithorhynchidae	0	1
Chondrichthyes	Mitsukurinidae	0	1
Birds	Dasyornithidae	0.666667	3
Amphibians	Telmatobiidae	0.84127	63
Mammals	Tachyglossidae	0.75	4
Mammals	Rhinocerotidae	0.8	5
Ray-finned Fish	Anoplopomatidae	0	2
Amphibians	Calyptocephalellidae	0.8	5
Chondrichthyes	Squatinidae	0.52	25
Ray-finned Fish	Osteoglossidae	0.166667	6
Chondrichthyes	Hemigaleidae	0.625	8
Chondrichthyes	Plesiobatidae	0	1
Testudines	Trionychidae	0.606061	33
Chondrichthyes	Odontaspididae	0.5	4
Mammals	Hippopotamidae	1	2
Chondrichthyes	Myliobatidae	0.631579	19
Ray-finned Fish	Galaxiidae	0.641509	53
Amphibians	Brevicipitidae	0.416667	36
Ray-finned Fish	Glaucosomatidae	0	4
Ray-finned Fish	Stylephoridae	0	1
Amphibians	Cryptobranchidae	0.25	4
Mammals	Burramyidae	0.2	5
Amphibians	Bombinatoridae	0.25	8
Lepidosaurs	Xenosauridae	0.25	12
Birds	Cathartidae	0.285714	7
Ray-finned Fish	Citharidae	0	6
Ray-finned Fish	Psettodidae	0	3
Amphibians	Eleutherodactylidae	0.631579	228
Testudines	Testudinidae	0.706897	58
Chondrichthyes	Mobulidae	0.727273	11
Birds	Aegothelidae	0.1	10
Lepidosaurs	Elapoidea	0.333333	3
Ray-finned Fish	Polyprionidae	0.25	4
Mammals	Craseonycteridae	0	1
Crocodylians	Alligatoridae	0.25	8
Chondrichthyes	Trygonorrhinidae	0.333333	9
Amphibians	Alytidae	0.25	12
Ray-finned Fish	Dinolestidae	0	1
Lepidosaurs	Dibamidae	0.08	25
Ray-finned Fish	Scophthalmidae	0	9
Birds	Steatornithidae	0	1
Ray-finned Fish	Hypoptychidae	0	2
Ray-finned Fish	Drepaneidae	0	3
Amphibians	Proteidae	0.25	8
Chondrichthyes	Platyrhinidae	0.6	5
Mammals	Hominidae	0.857143	7
Ray-finned Fish	Centrogenyidae	0	1
Mammals	Orycteropodidae	0	1
Ray-finned Fish	Aplodactylidae	0	5
Birds	Leptosomidae	0	1
Amphibians	Heleophrynidae	0.285714	7
Ray-finned Fish	Luvaridae	0	1
Crocodylians	Crocodylidae	0.5625	16
Lepidosaurs	Pseudaspididae	0	4
Birds	Mesitornithidae	1	3
Testudines	Chelidae	0.220339	59
Chondrichthyes	Carcharhinidae	0.559322	59
Ray-finned Fish	Arapaimidae	0	5
Amphibians	Indotyphlidae	0.0833333	24
Lepidosaurs	Eublepharidae	0.289474	38
Ray-finned Fish	Chironemidae	0	6
Ray-finned Fish	Albulidae	0.0769231	13
Birds	Opisthocomidae	0	1
Ray-finned Fish	Acipenseridae	0.84	25
Lepidosaurs	Gerrhopilidae	0	21
Lepidosaurs	Aniliidae	0	1
Ray-finned Fish	Cyttidae	0	3
Amphibians	Nyctibatrachidae	0.282051	39
Ray-finned Fish	Rhyacichthyidae	0.333333	3
Ray-finned Fish	Goodeidae	0.734694	49
Ray-finned Fish	Helostomatidae	0	1
Ray-finned Fish	Aplocheilidae	0.5	14
Chondrichthyes	Rhinobatidae	0.447368	38
Amphibians	Aromobatidae	0.424	125
Ray-finned Fish	Zanclidae	0	1
Birds	Rostratulidae	0.333333	3
Chondrichthyes	Dasyatidae	0.411765	102
Amphibians	Hynobiidae	0.37037	81
Amphibians	Phrynobatrachidae	0.184783	92
Ray-finned Fish	Osphronemidae	0.496241	133
Ray-finned Fish	Parazenidae	0	4
Birds	Anseranatidae	0	1
Ray-finned Fish	Bedotiidae	0.8125	16
Ray-finned Fish	Anarhichadidae	0	5
Ray-finned Fish	Lateolabracidae	0	2
Ray-finned Fish	Zeniontidae	0	7
Chondrichthyes	Heterodontidae	0	9
Chondrichthyes	Gymnuridae	0.375	16
Amphibians	Allophrynidae	0	3
Amphibians	Typhlonectidae	0	14
Birds	Pandionidae	0	1
Birds	Eurypygidae	0	1
Chondrichthyes	Oxynotidae	0.4	5
Birds	Pityriasidae	0	1
Amphibians	Arthroleptidae	0.353333	150
Ray-finned Fish	Adrianichthyidae	0.189189	37
Ray-finned Fish	Sphyraenidae	0	28
Birds	Brachypteraciidae	0.6	5
Amphibians	Plethodontidae	0.542977	477
Chondrichthyes	Centrophoridae	0.611111	18
Ray-finned Fish	Pomatomidae	1	1
Chondrichthyes	Rhinopteridae	0.375	8
Ray-finned Fish	Amblyopsidae	0.142857	7
Chondrichthyes	Pristiophoridae	0	8
Birds	Pluvianidae	0	1
Ray-finned Fish	Dichistiidae	0	2
Birds	Threskiornithidae	0.228571	35
Chondrichthyes	Somniosidae	0.235294	17
Amphibians	Ranixalidae	0.176471	17
Amphibians	Myobatrachidae	0.174419	86
Ray-finned Fish	Hapalogenyidae	0	8
Birds	Eupetidae	0	1
Amphibians	Batrachylidae	0.416667	12
Ray-finned Fish	Arripidae	0	4
Amphibians	Ichthyophiidae	0.0701754	57
Ray-finned Fish	Pseudomugilidae	0.5	18
Ray-finned Fish	Anguillidae	0.3	20
Birds	Fregatidae	0.4	5
Amphibians	Mantellidae	0.404348	230
Birds	Heliornithidae	0.333333	3
Mammals	Ptilocercidae	0	1
Ray-finned Fish	Normanichthyidae	0	1
Ray-finned Fish	Gasteropelecidae	0	9
Ray-finned Fish	Oreosomatidae	0	10
Birds	Scopidae	0	1
Birds	Picathartidae	1	2
Ray-finned Fish	Oplegnathidae	0	7
Ray-finned Fish	Retropinnidae	0.2	5
Lepidosaurs	Anomalepididae	0	20
Amphibians	Micrixalidae	0.208333	24
Lepidosaurs	Trogonophidae	0	6
Ray-finned Fish	Scombropidae	0	3
Ray-finned Fish	Sillaginidae	0.0294118	34
Chondrichthyes	Parascylliidae	0.125	8
Lepidosaurs	Tropidophiidae	0.294118	34
Amphibians	Hemisotidae	0	9
Lepidosaurs	Chamaeleonidae	0.347418	213
Ray-finned Fish	Triacanthidae	0	7
Ray-finned Fish	Thalasseleotrididae	0	3
Ray-finned Fish	Aphredoderidae	0	1
Chondrichthyes	Torpedinidae	0.125	24
Chondrichthyes	Narcinidae	0.290323	31
Amphibians	Cycloramphidae	0.111111	36
Chondrichthyes	Triakidae	0.413043	46
Ray-finned Fish	Umbridae	0.142857	7
Ray-finned Fish	Brachionichthyidae	0.461538	13
Amphibians	Hemiphractidae	0.367521	117
Ray-finned Fish	Mugilidae	0.0128205	78
Amphibians	Dendrobatidae	0.375635	197
Mammals	Dugongidae	1	1
Lepidosaurs	Sphaerodactylidae	0.254464	224
Mammals	Elephantidae	0.666667	3
Amphibians	Craugastoridae	0.408983	846
Lepidosaurs	Leiocephalidae	0.269231	26
Ray-finned Fish	Eleotridae	0.162011	179
Ray-finned Fish	Leiognathidae	0	48
Ray-finned Fish	Pseudotrichonotidae	0	4
Chondrichthyes	Dalatiidae	0.111111	9
Mammals	Physeteridae	1	1
Birds	Otididae	0.307692	26
Ray-finned Fish	Belonidae	0	35
Amphibians	Rhacophoridae	0.315136	403
Ray-finned Fish	Ereuniidae	0	3
Mammals	Cyclopedidae	0	1
Mammals	Bradypodidae	0.5	4
Ray-finned Fish	Lacantuniidae	1	1
Amphibians	Bufonidae	0.376013	617
Ray-finned Fish	Kurtidae	0	2
Amphibians	Microhylidae	0.162791	688
Testudines	Pelomedusidae	0.037037	27
Chondrichthyes	Anacanthobatidae	0	24
Amphibians	Salamandridae	0.45082	122
Amphibians	Pelobatidae	0.333333	6
Ray-finned Fish	Gyrinocheilidae	0	3
Mammals	Diatomyidae	0	1
Ray-finned Fish	Odontobutidae	0.0434783	23
Birds	Sapayoidae	0	1
Birds	Pluvianellidae	0	1
Amphibians	Pipidae	0.170732	41
Birds	Callaeidae	0.25	4
Ray-finned Fish	Melanonidae	0	2
Ray-finned Fish	Icosteidae	0	1
Mammals	Petauridae	0.333333	12
Ray-finned Fish	Latidae	0.384615	13
Ray-finned Fish	Acestrorhynchidae	0	26
Ray-finned Fish	Osmeridae	0.0666667	15
Ray-finned Fish	Xiphiidae	0	1
Ray-finned Fish	Dinopercidae	0	2
Birds	Hylocitreidae	0.5	2
Ray-finned Fish	Lampridae	0	2
Mammals	Lemuridae	1	21
Ray-finned Fish	Hexagrammidae	0	12
Lepidosaurs	Bipedidae	0	3
Birds	Oceanitidae	0.222222	9
Lepidosaurs	Helodermatidae	0	2
Ray-finned Fish	Aulorhynchidae	0	1
Chondrichthyes	Narkidae	0.166667	12
Chondrichthyes	Rhinochimaeridae	0	8
Ray-finned Fish	Euclichthyidae	0	1
Lepidosaurs	Loxocemidae	0	1
Birds	Dulidae	0	1
Chondrichthyes	Urotrygonidae	0.25	20
Mammals	Aplodontiidae	0	1
Lepidosaurs	Cylindrophiidae	0	14
Mammals	Tapiridae	0.8	5
Ray-finned Fish	Rhamphocottidae	0	1
Ray-finned Fish	Grammicolepididae	0	3
Ray-finned Fish	Giganturidae	0	2
Mammals	Tarsipedidae	0	1
Chondrichthyes	Proscylliidae	0.142857	7
Mammals	Pontoporiidae	1	1
Chondrichthyes	Scyliorhinidae	0.132353	68
Lepidosaurs	Dactyloidae	0.119266	436
Mammals	Odobenidae	1	1
Amphibians	Limnodynastidae	0.162791	43
Ray-finned Fish	Percichthyidae	0.263158	38
Ray-finned Fish	Hiodontidae	0	2
Birds	Ibidorhynchidae	0	1
Ray-finned Fish	Neosebastidae	0	18
Lepidosaurs	Gerrhosauridae	0.194444	36
Amphibians	Ambystomatidae	0.405405	37
Ray-finned Fish	Malacanthidae	0.0222222	45
Ray-finned Fish	Ephippidae	0	15
Birds	Megapodiidae	0.52381	21
Ray-finned Fish	Stromateidae	0	17
Ray-finned Fish	Aspredinidae	0	43
Chondrichthyes	Squalidae	0.228571	35
Lepidosaurs	Diploglossidae	0.254902	51
Chondrichthyes	Hemiscylliidae	0.470588	17
Ray-finned Fish	Isonidae	0	5
Amphibians	Pyxicephalidae	0.188235	85
Lepidosaurs	Lacertidae	0.115942	345
Ray-finned Fish	Serpenticobitidae	0.333333	3
Chondrichthyes	Rajidae	0.163636	165
Ray-finned Fish	Rivulidae	0.0613208	424
Ray-finned Fish	Antennariidae	0	47
Mammals	Potoroidae	0.5	8
Chondrichthyes	Pentanchidae	0.0666667	90
Chondrichthyes	Etmopteridae	0.0192308	52
Chondrichthyes	Chimaeridae	0.0666667	45
Amphibians	Rhyacotritonidae	0.25	4
Amphibians	Hylodidae	0	47
Amphibians	Dermophiidae	0	14
Amphibians	Ceratobatrachidae	0.255102	98
Lepidosaurs	Iguanidae	0.659091	44
Ray-finned Fish	Notacanthidae	0	12
Birds	Hydrobatidae	0.388889	18
Lepidosaurs	Carphodactylidae	0.193548	31
Ray-finned Fish	Cynodontidae	0	8
Ray-finned Fish	Rachycentridae	0	1
Lepidosaurs	Cadeidae	0	2
Ray-finned Fish	Zeidae	0	6
Mammals	Indriidae	1	19
Ray-finned Fish	Congiopodidae	0	9
Birds	Podicipedidae	0.25	20
Lepidosaurs	Anguidae	0.329412	85
Ray-finned Fish	Phycidae	0	11
Ray-finned Fish	Anabantidae	0.0606061	33
Mammals	Megadermatidae	0.333333	6
Ray-finned Fish	Zaproridae	0	1
Amphibians	Hylidae	0.200278	719
Amphibians	Megophryidae	0.233607	244
Ray-finned Fish	Chilodontidae	0	8
Chondrichthyes	Potamotrygonidae	0.0285714	35
Amphibians	Dicroglossidae	0.165094	212
Ray-finned Fish	Anchariidae	0.333333	6
Birds	Chaetopidae	0	2
Birds	Peucedramidae	0	1
Lepidosaurs	Gekkonidae	0.106037	1292
Ray-finned Fish	Nothobranchiidae	0.379562	274
Lepidosaurs	Pareidae	0	26
Ray-finned Fish	Platycephalidae	0	80
Ray-finned Fish	Atherinidae	0.112676	71
Ray-finned Fish	Perciliidae	0	2
Lepidosaurs	Diplodactylidae	0.215686	153
Birds	Menuridae	0	2
Ray-finned Fish	Elassomatidae	0.428571	7
Ray-finned Fish	Bathymasteridae	0	7
Amphibians	Ranidae	0.204604	391
Ray-finned Fish	Botiidae	0.2	10
Mammals	Nandiniidae	0	1
Testudines	Chelydridae	0.4	5
Birds	Struthionidae	0.5	2
Amphibians	Siphonopidae	0	28
Ray-finned Fish	Regalecidae	0	3
Amphibians	Leptodactylidae	0.0422535	213
Birds	Aramidae	0	1
Lepidosaurs	Xenodermidae	0.1	20
Birds	Panuridae	0	1
Lepidosaurs	Leptotyphlopidae	0.056338	142
Ray-finned Fish	Muraenesocidae	0	15
Amphibians	Brachycephalidae	0	73
Mammals	Heterocephalidae	0	1
Ray-finned Fish	Erythrinidae	0	18
Lepidosaurs	Acrochordidae	0	3
Ray-finned Fish	Percopsidae	0	2
Chondrichthyes	Pseudocarchariidae	0	1
Ray-finned Fish	Hoplichthyidae	0	13
Ray-finned Fish	Howellidae	0	9
Ray-finned Fish	Ptilichthyidae	0	1
Amphibians	Centrolenidae	0.314685	143
Amphibians	Ptychadenidae	0.0338983	59
Mammals	Hypsiprymnodontidae	0	1
Birds	Bucerotidae	0.403226	62
Ray-finned Fish	Setarchidae	0	7
Birds	Hypocoliidae	0	1
Ray-finned Fish	Pataecidae	0	3
Amphibians	Caeciliidae	0	43
Lepidosaurs	Prosymnidae	0.0625	16
Birds	Rhagologidae	0	1
Birds	Ifritidae	0	1
Lepidosaurs	Xantusiidae	0.114286	35
Ray-finned Fish	Paraulopidae	0	14
Ray-finned Fish	Triportheidae	0	23
Ray-finned Fish	Cryptacanthodidae	0	4
Chondrichthyes	Arhynchobatidae	0.0701754	114
Mammals	Balaenidae	0.5	4
Lepidosaurs	Phyllodactylidae	0.114865	148
Lepidosaurs	Boidae	0.145161	62
Chondrichthyes	Megachasmidae	0	1
Lepidosaurs	Amphisbaenidae	0.0670391	179
Ray-finned Fish	Salangidae	0.05	20
Birds	Coliidae	0	6
Lepidosaurs	Pseudoxyrhophiidae	0.222222	90
Ray-finned Fish	Polynemidae	0.0238095	42
Birds	Eulacestomidae	0	1
Lepidosaurs	Leiosauridae	0.205882	34
Ray-finned Fish	Muraenolepididae	0	9
Ray-finned Fish	Nemichthyidae	0	9
Ray-finned Fish	Lophotidae	0	4
Ray-finned Fish	Gadidae	0.0869565	23
Amphibians	Phyllomedusidae	0.109375	64
Chondrichthyes	Urolophidae	0.214286	28
Ray-finned Fish	Embiotocidae	0	23
Chondrichthyes	Pseudotriakidae	0	4
Ray-finned Fish	Atherinopsidae	0.234234	111
Ray-finned Fish	Cheilodactylidae	0	27
Ray-finned Fish	Polypteridae	0	14
Birds	Nyctibiidae	0	7
Ray-finned Fish	Apogonidae	0.00847458	354
Ray-finned Fish	Latridae	0	5
Ray-finned Fish	Aulopidae	0	15
Birds	Ciconiidae	0.25	20
Birds	Podargidae	0	14
Ray-finned Fish	Lotidae	0	22
Birds	Lamproliidae	0.5	4
Lepidosaurs	Xenopeltidae	0	2
Ray-finned Fish	Hemitripteridae	0	8
Lepidosaurs	Uropeltidae	0.0714286	56
Birds	Psophiidae	0.5	6
Testudines	Emydidae	0.396226	53
Ray-finned Fish	Colocongridae	0	7
Lepidosaurs	Polychrotidae	0.125	8
Lepidosaurs	Alopoglossidae	0.0869565	23
Birds	Gruidae	0.666667	15
Ray-finned Fish	Trachinidae	0	9
Birds	Chloropseidae	0.307692	13
Ray-finned Fish	Channidae	0.047619	42
Birds	Cacatuidae	0.333333	21
Ray-finned Fish	Cirrhitidae	0.030303	33
Birds	Calyptophilidae	0.5	2
Ray-finned Fish	Ictaluridae	0.3	50
Amphibians	Pelodytidae	0	5
Birds	Dromadidae	0	1
Ray-finned Fish	Serrivomeridae	0	9
Amphibians	Alsodidae	0.533333	30
Ray-finned Fish	Cobitidae	0.167939	262
Lepidosaurs	Blanidae	0	7
Birds	Modulatricidae	0.333333	3
Lepidosaurs	Scincidae	0.116945	1676
Mammals	Chlamyphoridae	0.153846	13
Birds	Procellariidae	0.447917	96
Lepidosaurs	Hoplocercidae	0.263158	19
Birds	Jacanidae	0.125	8
Amphibians	Odontophrynidae	0.0192308	52
Ray-finned Fish	Badidae	0.0333333	30
Birds	Phoenicopteridae	0.166667	6
Ray-finned Fish	Moringuidae	0	15
Ray-finned Fish	Gasterosteidae	0.176471	17
Ray-finned Fish	Scoloplacidae	0	6
Mammals	Petromuridae	0	1
Ray-finned Fish	Notopteridae	0	9
Mammals	Myrmecophagidae	0.333333	3
Mammals	Cheirogaleidae	0.9	40
Ray-finned Fish	Diplomystidae	0	7
Ray-finned Fish	Alepisauridae	0	2
Mammals	Giraffidae	0.4	5
Ray-finned Fish	Monodactylidae	0	6
Ray-finned Fish	Gempylidae	0	24
Ray-finned Fish	Kryptoglanidae	0	1
Mammals	Camelidae	0.166667	6
Ray-finned Fish	Callichthyidae	0.0145631	206
Amphibians	Hyperoliidae	0.193833	227
Ray-finned Fish	Pseudaphritidae	0	2
Ray-finned Fish	Rhamphichthyidae	0	17
Lepidosaurs	Agamidae	0.0640777	515
Birds	Musophagidae	0.0833333	24
Birds	Cariamidae	0	2
Ray-finned Fish	Siluridae	0.140187	107
Chondrichthyes	Chlamydoselachidae	0	2
Mammals	Dinomyidae	0	1
Mammals	Microbiotheriidae	0	3
Lepidosaurs	Lamprophiidae	0.0121951	82
Ray-finned Fish	Esocidae	0	7
Amphibians	Ceratophryidae	0.0833333	12
Mammals	Platacanthomyidae	0.2	5
Ray-finned Fish	Champsodontidae	0	13
Ray-finned Fish	Balitoridae	0.0833333	252
Birds	Diomedeidae	0.681818	22
Mammals	Vombatidae	0.333333	3
Ray-finned Fish	Amblycipitidae	0.0769231	39
Ray-finned Fish	Anablepidae	0	18
Ray-finned Fish	Poeciliidae	0.121387	346
Ray-finned Fish	Erethistidae	0	46
Mammals	Lepilemuridae	1	26
Amphibians	Amphiumidae	0	3
Ray-finned Fish	Doradidae	0	96
Mammals	Chinchillidae	0.333333	6
Lepidosaurs	Homalopsidae	0.0555556	54
Ray-finned Fish	Barbuccidae	0	2
Ray-finned Fish	Haemulidae	0.0149254	134
Ray-finned Fish	Cyprinodontidae	0.333333	132
Ray-finned Fish	Neoscopelidae	0	6
Mammals	Capromyidae	0.727273	11
Birds	Tinamidae	0.12766	47
Lepidosaurs	Crotaphytidae	0.25	12
Birds	Tytonidae	0.3125	16
Lepidosaurs	Typhlopidae	0.0919118	272
Ray-finned Fish	Pseudopimelodidae	0	39
Ray-finned Fish	Balistidae	0.0465116	43
Testudines	Kinosternidae	0.111111	27
Lepidosaurs	Teiidae	0.075	160
Ray-finned Fish	Nandidae	0	9
Ray-finned Fish	Profundulidae	0.222222	9
Ray-finned Fish	Gonostomatidae	0	31
Mammals	Acrobatidae	0	3
Birds	Platylophidae	0	1
Birds	Sulidae	0.2	10
Ray-finned Fish	Pempheridae	0	78
Ray-finned Fish	Percidae	0.243697	238
Amphibians	Sirenidae	0	5
Birds	Pelecanidae	0	8
Lepidosaurs	Psammophiidae	0	56
Lepidosaurs	Cordylidae	0.0434783	69
Mammals	Caenolestidae	0.428571	7
Ray-finned Fish	Pomacentridae	0.0225	400
Ray-finned Fish	Ariommatidae	0	7
Ray-finned Fish	Chaudhuriidae	0.3	10
Birds	Scolopacidae	0.131868	91
Birds	Bernieridae	0.0909091	11
Birds	Oreoicidae	0	3
Ray-finned Fish	Nomeidae	0	16
Birds	Accipitridae	0.221774	248
Ray-finned Fish	Plotosidae	0.0952381	42
Mammals	Erinaceidae	0.125	24
Birds	Mohouidae	0.333333	3
Ray-finned Fish	Pangasiidae	0.137931	29
Ray-finned Fish	Nototheniidae	0	53
Mammals	Hylobatidae	1	20
Birds	Gaviidae	0	5
Mammals	Furipterididae	0.5	2
Ray-finned Fish	Tetragonuridae	0	3
Mammals	Potamogalidae	0.333333	3
Ray-finned Fish	Symphysanodontidae	0	13
Amphibians	Pelodryadidae	0.0144928	207
Ray-finned Fish	Cynoglossidae	0.00689655	145
Lepidosaurs	Viperidae	0.144044	361
Ray-finned Fish	Bathyclupeidae	0	7
Birds	Corcoracidae	0	2
Ray-finned Fish	Nemipteridae	0.0147059	68
Birds	Regulidae	0	6
Mammals	Nesomyidae	0.161765	68
Ray-finned Fish	Anoplogastridae	0	2
Birds	Spheniscidae	0.5	18
Ray-finned Fish	Zenarchopteridae	0.142857	63
Ray-finned Fish	Bovichtidae	0	11
Ray-finned Fish	Cranoglanididae	0.2	5
Ray-finned Fish	Synbranchidae	0.24	25
Ray-finned Fish	Sparidae	0.081761	159
Ray-finned Fish	Fundulidae	0.209302	43
Birds	Philepittidae	0.25	4
Chondrichthyes	Orectolobidae	0	12
Ray-finned Fish	Centrolophidae	0	31
Ray-finned Fish	Paralichthyidae	0.00917431	109
Ray-finned Fish	Ostraciidae	0	25
Ray-finned Fish	Sternoptychidae	0	74
Ray-finned Fish	Gerreidae	0	53
Amphibians	Ascaphidae	0	2
Birds	Ptiliogonatidae	0	4
Ray-finned Fish	Ambassidae	0.0980392	51
Lepidosaurs	Gymnophthalmidae	0.0972763	257
Birds	Hemiprocnidae	0	4
Ray-finned Fish	Sternopygidae	0	46
Ray-finned Fish	Pholidae	0	15
Ray-finned Fish	Vaillantellidae	0	3
Mammals	Antilocapridae	0	1
Ray-finned Fish	Scopelarchidae	0	18
Ray-finned Fish	Nematistiidae	0	1
Ray-finned Fish	Gymnotidae	0.0731707	41
Lepidosaurs	Anomochilidae	0	3
Ray-finned Fish	Akysidae	0.0701754	57
Ray-finned Fish	Merlucciidae	0.0454545	22
Ray-finned Fish	Cetopsidae	0	42
Ray-finned Fish	Pleuronectidae	0.00970874	103
Mammals	Equidae	0.444444	9
Ray-finned Fish	Pimelodidae	0.0176991	113
Ray-finned Fish	Indostomidae	0.333333	3
Birds	Macrosphenidae	0.0952381	21
Birds	Phaenicophilidae	0.25	4
Ray-finned Fish	Berycidae	0	10
Birds	Charadriidae	0.112676	71
Mammals	Abrocomidae	0.1	10
Ray-finned Fish	Diodontidae	0	16
Amphibians	Odontobatrachidae	0.6	5
Mammals	Chrysochloridae	0.47619	21
Ray-finned Fish	Serrasalmidae	0	98
Ray-finned Fish	Hemiodontidae	0	31
Ray-finned Fish	Melanotaeniidae	0.526316	95
Ray-finned Fish	Pentacerotidae	0	13
Ray-finned Fish	Gobiidae	0.0563991	1844
Ray-finned Fish	Fistulariidae	0	4
Ray-finned Fish	Enoplosidae	0	1
Ray-finned Fish	Terapontidae	0.186441	59
Ray-finned Fish	Acropomatidae	0	37
Ray-finned Fish	Callionymidae	0.00510204	196
Ray-finned Fish	Caproidae	0	18
Birds	Turnicidae	0.222222	18
Ray-finned Fish	Ailiidae	0	1
Ray-finned Fish	Centriscidae	0	12
Lepidosaurs	Atractaspididae	0	69
Birds	Orthonychidae	0	3
Mammals	Eupleridae	0.727273	11
Mammals	Tarsiidae	0.846154	13
Ray-finned Fish	Stichaeidae	0	69
Ray-finned Fish	Hemiramphidae	0.0166667	60
Ray-finned Fish	Auchenipteridae	0	120
Ray-finned Fish	Derichthyidae	0	3
Mammals	Tayassuidae	0.4	5
Birds	Anhingidae	0	4
Ray-finned Fish	Mullidae	0.0232558	86
Ray-finned Fish	Monocentridae	0	4
Mammals	Peramelidae	0.421053	19
Amphibians	Scaphiopodidae	0	7
Birds	Cuculidae	0.0738255	149
Ray-finned Fish	Cyprinidae	0.174274	3133
Ray-finned Fish	Cyclopteridae	0	27
Ray-finned Fish	Soleidae	0.0167598	179
Ray-finned Fish	Apistidae	0	3
Mammals	Ursidae	0.75	8
Lepidosaurs	Tropiduridae	0.102941	136
Ray-finned Fish	Centrarchidae	0.0263158	38
Ray-finned Fish	Scombridae	0.0925926	54
Birds	Recurvirostridae	0.142857	7
Ray-finned Fish	Bathydraconidae	0	17
Ray-finned Fish	Batrachoididae	0.0963855	83
Birds	Pardalotidae	0.25	4
Ray-finned Fish	Synodontidae	0	75
Mammals	Moschidae	1	7
Ray-finned Fish	Saccopharyngidae	0	10
Ray-finned Fish	Lethrinidae	0.0243902	41
Ray-finned Fish	Molidae	0.2	5
Lepidosaurs	Opluridae	0	8
Birds	Zeledoniidae	0	1
Ray-finned Fish	Ceratiidae	0	4
Ray-finned Fish	Agonidae	0	46
Ray-finned Fish	Bryconidae	0.102041	49
Birds	Ardeidae	0.140625	64
Ray-finned Fish	Chlorophthalmidae	0	17
Ray-finned Fish	Microdesmidae	0.011236	89
Ray-finned Fish	Engraulidae	0.0266667	150
Ray-finned Fish	Sciaenidae	0.048951	286
Ray-finned Fish	Peristediidae	0	45
Ray-finned Fish	Kuhliidae	0.0769231	13
Birds	Psophodidae	0	5
Ray-finned Fish	Chirocentridae	0	2
Birds	Eurylaimidae	0.25	12
Ray-finned Fish	Trichiuridae	0	45
Ray-finned Fish	Percophidae	0	50
Birds	Todidae	0	5
Lepidosaurs	Phrynosomatidae	0.0987654	162
Ray-finned Fish	Scatophagidae	0	4
Ray-finned Fish	Radiicephalidae	0	1
Ray-finned Fish	Rondeletiidae	0	2
Ray-finned Fish	Pristolepididae	0	8
Birds	Anhimidae	0	3
Birds	Phaethontidae	0	3
Ray-finned Fish	Ariidae	0.0457516	153
Birds	Urocynchramidae	0	1
Ray-finned Fish	Catostomidae	0.168831	77
Ray-finned Fish	Iguanodectidae	0	32
Lepidosaurs	Cyclocoridae	0.142857	7
Ray-finned Fish	Synaphobranchidae	0	39
Ray-finned Fish	Trachipteridae	0	10
Ray-finned Fish	Melamphaidae	0	66
Mammals	Iniidae	0.333333	3
Ray-finned Fish	Halosauridae	0	16
Ray-finned Fish	Bathysauridae	0	2
Ray-finned Fish	Nettastomatidae	0	42
Lepidosaurs	Pythonidae	0.0731707	41
Ray-finned Fish	Citharinidae	0	8
Ray-finned Fish	Samaridae	0	28
Ray-finned Fish	Tarumaniidae	0	1
Birds	Semnornithidae	0	2
Ray-finned Fish	Psilorhynchidae	0.0714286	28
Ray-finned Fish	Trichonotidae	0	10
Ray-finned Fish	Ipnopidae	0	30
Mammals	Atelidae	0.64	25
Ray-finned Fish	Moronidae	0	6
Mammals	Pseudocheiridae	0.2	20
Ray-finned Fish	Lebiasinidae	0.025974	77
Ray-finned Fish	Ctenoluciidae	0	7
Birds	Pomatostomidae	0	5
Ray-finned Fish	Echeneidae	0	8
Ray-finned Fish	Pegasidae	0	6
Birds	Burhinidae	0	10
Ray-finned Fish	Kyphosidae	0.0185185	54
Ray-finned Fish	Draconettidae	0	15
Ray-finned Fish	Triacanthodidae	0	23
Ray-finned Fish	Alestidae	0.109244	119
Ray-finned Fish	Heteropneustidae	0	5
Ray-finned Fish	Kraemeriidae	0	9
Mammals	Dasyuridae	0.118421	76
Ray-finned Fish	Sisoridae	0.0954545	220
Ray-finned Fish	Tetrarogidae	0	41
Ray-finned Fish	Bagridae	0.093617	235
Ray-finned Fish	Amphiliidae	0.112245	98
Birds	Donacobiidae	0	1
Ray-finned Fish	Phallostethidae	0.130435	23
Ray-finned Fish	Pinguipedidae	0	90
Ray-finned Fish	Uranoscopidae	0	53
Birds	Vangidae	0.2	40
Ray-finned Fish	Chlopsidae	0	25
Ray-finned Fish	Paralepididae	0	58
Ray-finned Fish	Heterenchelyidae	0	8
Ray-finned Fish	Parodontidae	0.03125	32
Mammals	Phalangeridae	0.3	30
Ray-finned Fish	Perryenidae	0	1
Mammals	Zenkerellidae	0	1
Mammals	Leporidae	0.298507	67
Ray-finned Fish	Chacidae	0.25	4
Ray-finned Fish	Cepolidae	0	45
Lepidosaurs	Varanidae	0.0740741	81
Birds	Melampittidae	0	2
Birds	Rhinocryptidae	0.183333	60
Ray-finned Fish	Characidae	0.0272169	1139
Ray-finned Fish	Syngnathidae	0.0598007	301
Ray-finned Fish	Achiridae	0	35
Ray-finned Fish	Labridae	0.0364964	548
Birds	Bombycillidae	0	3
Mammals	Macropodidae	0.428571	63
Ray-finned Fish	Heptapteridae	0.0514019	214
Ray-finned Fish	Psychrolutidae	0	40
Ray-finned Fish	Coryphaenidae	0	2
Ray-finned Fish	Telmatherinidae	0.222222	18
Birds	Grallariidae	0.290909	55
Mammals	Emballonuridae	0.12963	54
Mammals	Tupaiidae	0.0909091	22
Ray-finned Fish	Cottidae	0.0234375	256
Birds	Rallidae	0.243056	144
Ray-finned Fish	Dactylopteridae	0	7
Ray-finned Fish	Bramidae	0	20
Lepidosaurs	Pygopodidae	0.0888889	45
Mammals	Octodontidae	0.285714	14
Ray-finned Fish	Gonorynchidae	0	5
Mammals	Cynocephalidae	0	2
Ray-finned Fish	Datnioididae	0.4	5
Birds	Trogonidae	0.0232558	43
Birds	Melanopareiidae	0	4
Ray-finned Fish	Parabembridae	0	2
Ray-finned Fish	Olyridae	0	7
Ray-finned Fish	Prochilodontidae	0.047619	21
Lepidosaurs	Corytophanidae	0	11
Birds	Columbidae	0.203966	353
Birds	Maluridae	0.103448	29
Mammals	Talpidae	0.0740741	54
Ray-finned Fish	Crenuchidae	0	93
Ray-finned Fish	Clupeidae	0.102564	195
Ray-finned Fish	Scytalinidae	0	1
Ray-finned Fish	Dussumieriidae	0	9
Birds	Caprimulgidae	0.0918367	98
Mammals	Echimyidae	0.101124	89
Ray-finned Fish	Myctophidae	0	248
Ray-finned Fish	Muraenidae	0	202
Ray-finned Fish	Amarsipidae	0	1
Ray-finned Fish	Moridae	0	108
Ray-finned Fish	Centropomidae	0	12
Ray-finned Fish	Chaenopsidae	0.0625	96
Mammals	Dasypodidae	0	7
Mammals	Tenrecidae	0.193548	31
Birds	Stenostiridae	0	9
Birds	Psittacidae	0.282322	379
Ray-finned Fish	Bembridae	0	9
Ray-finned Fish	Macrouridae	0.00246305	406
Lepidosaurs	Elapidae	0.0636605	377
Mammals	Spalacidae	0.214286	28
Mammals	Macroscelididae	0.1	20
Birds	Cotingidae	0.238806	67
Birds	Ptilonorhynchidae	0	20
Ray-finned Fish	Eschmeyeridae	0	1
Ray-finned Fish	Istiophoridae	0.181818	11
Ray-finned Fish	Bregmacerotidae	0	14
Birds	Calyptomenidae	0	6
Birds	Alcidae	0.25	24
Ray-finned Fish	Monognathidae	0	15
Mammals	Cercopithecidae	0.65	160
Birds	Phalacrocoracidae	0.323529	34
Ray-finned Fish	Protanguillidae	0	1
Birds	Hyliotidae	0.25	4
Ray-finned Fish	Scorpaenidae	0.00896861	223
Birds	Glareolidae	0.117647	17
Mammals	Trichechidae	1	3
Ray-finned Fish	Bathylutichthyidae	0	1
Lepidosaurs	Colubridae	0.0748854	1963
Ray-finned Fish	Sebastidae	0.0152672	131
Ray-finned Fish	Epigonidae	0	45
Mammals	Didelphidae	0.0727273	110
Ray-finned Fish	Ophichthidae	0.00619195	323
Ray-finned Fish	Stomiidae	0	285
Birds	Pittidae	0.270833	48
Birds	Irenidae	0	3
Mammals	Thyropteridae	0	5
Ray-finned Fish	Mastacembelidae	0.0581395	86
Birds	Cnemophilidae	0	4
Birds	Galbulidae	0.0526316	19
Birds	Cinclidae	0.2	5
Birds	Cracidae	0.392857	56
Ray-finned Fish	Anostomidae	0.00632911	158
Birds	Rhodinocichlidae	0	1
Birds	Calcariidae	0.166667	6
Ray-finned Fish	Priacanthidae	0	19
Mammals	Pteropodidae	0.368421	190
Ray-finned Fish	Leptoscopidae	0	5
Birds	Oriolidae	0.0789474	38
Ray-finned Fish	Plesiopidae	0	50
Ray-finned Fish	Xenisthmidae	0	15
Mammals	Bovidae	0.331126	151
Birds	Strigidae	0.18018	222
Ray-finned Fish	Dentatherinidae	0	1
Birds	Mimidae	0.176471	34
Mammals	Viverridae	0.27027	37
Ray-finned Fish	Hypopomidae	0	46
Birds	Pteroclidae	0	16
Ray-finned Fish	Phosichthyidae	0	24
Birds	Odontophoridae	0.2	35
Ray-finned Fish	Apteronotidae	0.011236	89
Mammals	Natalidae	0.25	12
Ray-finned Fish	Synanceiidae	0	36
Birds	Apterygidae	0.8	5
Mammals	Lorisidae	0.6	15
Ray-finned Fish	Bathylagidae	0	22
Birds	Petroicidae	0.0566038	53
Mammals	Ziphiidae	0.0454545	22
Ray-finned Fish	Zoarcidae	0	304
Mammals	Cervidae	0.436364	55
Ray-finned Fish	Parascorpididae	0	1
Ray-finned Fish	Cichlidae	0.151639	1708
Mammals	Notoryctidae	0	2
Mammals	Erethizontidae	0.117647	17
Ray-finned Fish	Myrocongridae	0	5
Ray-finned Fish	Gnathanacanthidae	0	1
Ray-finned Fish	Channichthyidae	0.04	25
Birds	Malaconotidae	0.104167	48
Birds	Sittidae	0.1875	32
Mammals	Cuniculidae	0	2
Ray-finned Fish	Achiropsettidae	0	4
Birds	Nicatoridae	0	3
Ray-finned Fish	Carangidae	0.0205479	146
Birds	Conopophagidae	0	12
Ray-finned Fish	Creediidae	0	19
Ray-finned Fish	Toxotidae	0	7
Ray-finned Fish	Congridae	0	195
Birds	Alcedinidae	0.141667	120
Mammals	Calomyscidae	0	8
Birds	Turdidae	0.0960452	177
Birds	Climacteridae	0	7
Ray-finned Fish	Acanthuridae	0.0119048	84
Birds	Pycnonotidae	0.101266	158
Birds	Casuariidae	0	4
Mammals	Hipposideridae	0.244444	90
Birds	Hirundinidae	0.0786517	89
Mammals	Phocidae	0.222222	18
Ray-finned Fish	Schilbeidae	0.0461538	65
Mammals	Phocoenidae	0.428571	7
Ray-finned Fish	Alepocephalidae	0	98
Ray-finned Fish	Stephanoberycidae	0	4
Birds	Alaudidae	0.0869565	92
Mammals	Mormoopidae	0.0588235	17
Birds	Pachycephalidae	0.0384615	52
Ray-finned Fish	Microstomatidae	0	20
Birds	Acrocephalidae	0.296296	54
Ray-finned Fish	Pristigasteridae	0.0263158	38
Ray-finned Fish	Salmonidae	0.305164	213
Birds	Apodidae	0.0625	96
Birds	Phasianidae	0.213904	187
Ray-finned Fish	Labrisomidae	0.0743802	121
Ray-finned Fish	Serranidae	0.0436364	550
Ray-finned Fish	Nemacheilidae	0.122126	696
Ray-finned Fish	Lutjanidae	0.0265487	113
Ray-finned Fish	Clariidae	0.198276	116
Ray-finned Fish	Loricariidae	0.0240838	955
Mammals	Rhinopomatidae	0.166667	6
Mammals	Prionodontidae	0	2
Birds	Dicruridae	0.115385	26
Birds	Machaerirhynchidae	0	2
Ray-finned Fish	Omosudidae	0	1
Mammals	Suidae	0.529412	17
Birds	Capitonidae	0.166667	18
Mammals	Balaenopteridae	0.375	8
Ray-finned Fish	Banjosidae	0	3
Ray-finned Fish	Diretmidae	0	4
Birds	Buphagidae	0	2
Ray-finned Fish	Exocoetidae	0	67
Ray-finned Fish	Emmelichthyidae	0	16
Birds	Momotidae	0.0714286	14
Ray-finned Fish	Trichomycteridae	0.0277778	288
Birds	Fringillidae	0.171429	210
Mammals	Neobalaenidae	0	1
Mammals	Mustelidae	0.222222	63
Ray-finned Fish	Trachichthyidae	0	48
Ray-finned Fish	Bothidae	0	164
Mammals	Cricetidae	0.112532	782
Mammals	Phyllostomidae	0.0651163	215
Mammals	Megalonychidae	0	2
Birds	Nesospingidae	0	1
Ray-finned Fish	Grammatidae	0	17
Ray-finned Fish	Claroteidae	0.195122	82
Ray-finned Fish	Notosudidae	0	17
Ray-finned Fish	Lophiidae	0	28
Ray-finned Fish	Liparidae	0	410
Birds	Dicaeidae	0.0555556	54
Birds	Emberizidae	0.0909091	44
Ray-finned Fish	Platytroctidae	0	39
Ray-finned Fish	Kneriidae	0.133333	30
Ray-finned Fish	Pomacanthidae	0.021978	91
Ray-finned Fish	Pseudochromidae	0.00657895	152
Birds	Corvidae	0.137405	131
Mammals	Sminthidae	0.266667	15
Ray-finned Fish	Argentinidae	0	27
Chondrichthyes	Callorhinchidae	0.333333	3
Mammals	Soricidae	0.154362	447
Mammals	Rhinonycteridae	0.111111	9
Ray-finned Fish	Monacanthidae	0.0186916	107
Ray-finned Fish	Anomalopidae	0	9
Ray-finned Fish	Callanthiidae	0	16
Ray-finned Fish	Curimatidae	0.00943396	106
Ray-finned Fish	Evermannellidae	0	8
Ray-finned Fish	Tetrabrachiidae	0	2
Ray-finned Fish	Polymixiidae	0	10
Ray-finned Fish	Tetraodontidae	0.055	200
Birds	Falconidae	0.109375	64
Ray-finned Fish	Opistognathidae	0	83
Ray-finned Fish	Carapidae	0	36
Mammals	Anomaluridae	0	6
Birds	Troglodytidae	0.0860215	93
Birds	Muscicapidae	0.0985075	335
Mammals	Vespertilionidae	0.105159	504
Mammals	Castoridae	0	2
Mammals	Heteromyidae	0.151515	66
Mammals	Caviidae	0.047619	21
Birds	Phoeniculidae	0	8
Ray-finned Fish	Scaridae	0.02	100
Birds	Numididae	0.125	8
Birds	Meliphagidae	0.0520833	192
Mammals	Muridae	0.151035	821
Mammals	Ochotonidae	0.133333	30
Birds	Upupidae	0	2
Birds	Campephagidae	0.0909091	99
Birds	Melanocharitidae	0	11
Birds	Paridae	0.0327869	61
Birds	Thamnophilidae	0.128099	242
Ray-finned Fish	Cheimarrichthyidae	1	1
Ray-finned Fish	Aploactinidae	0	48
Ray-finned Fish	Lobotidae	0	2
Ray-finned Fish	Holocentridae	0.0232558	86
Birds	Rheidae	0	3
Birds	Mitrospingidae	0	4
Birds	Monarchidae	0.221154	104
Birds	Sturnidae	0.130081	123
Ray-finned Fish	Austroglanididae	0.333333	3
Birds	Tityridae	0.0816327	49
Mammals	Procyonidae	0.142857	14
Birds	Bucconidae	0.0263158	38
Ray-finned Fish	Elopidae	0	7
Birds	Acanthizidae	0.015625	64
Birds	Motacillidae	0.121212	66
Ray-finned Fish	Aulostomidae	0	3
Ray-finned Fish	Scomberesocidae	0	5
Mammals	Tragulidae	0.1	10
Mammals	Gliridae	0.0689655	29
Birds	Remizidae	0	11
Mammals	Geomyidae	0.0731707	41
Birds	Parulidae	0.114754	122
Ray-finned Fish	Mochokidae	0.167421	221
Ray-finned Fish	Chaetodontidae	0	131
Birds	Indicatoridae	0	16
Ray-finned Fish	Malapteruridae	0.0952381	21
Ray-finned Fish	Lophichthyidae	0	1
Mammals	Felidae	0.428571	42
Mammals	Otariidae	0.333333	15
Ray-finned Fish	Odacidae	0	12
Lepidosaurs	Liolaemidae	0.147799	318
Mammals	Pedetidae	0	2
Birds	Aegithinidae	0	4
Birds	Cardinalidae	0.0192308	52
Ray-finned Fish	Clinidae	0.0340909	88
Birds	Trochilidae	0.10929	366
Mammals	Nycteridae	0.0625	16
Mammals	Kogiidae	0	2
Ray-finned Fish	Ammodytidae	0	31
Ray-finned Fish	Eurypharyngidae	0	1
Birds	Pellorneidae	0.140625	64
Mammals	Dipodidae	0	36
Mammals	Canidae	0.131579	38
Birds	Platysteiridae	0.0294118	34
Ray-finned Fish	Gobiesocidae	0.0654762	168
Ray-finned Fish	Lepisosteidae	0	7
Birds	Icteridae	0.131579	114
Birds	Paradisaeidae	0.0487805	41
Mammals	Sciuridae	0.100671	298
Ray-finned Fish	Siganidae	0.0344828	29
Mammals	Hyaenidae	0	4
Birds	Anatidae	0.187879	165
Birds	Meropidae	0	31
Birds	Certhiidae	0	9
Birds	Laniidae	0.0606061	33
Mammals	Cebidae	0.393258	89
Birds	Laridae	0.15	100
Ray-finned Fish	Anotopteridae	0	3
Birds	Coraciidae	0	13
Birds	Locustellidae	0.15873	63
Ray-finned Fish	Pantodontidae	0	1
Ray-finned Fish	Ophidiidae	0	258
Ray-finned Fish	Dactyloscopidae	0.104167	48
Birds	Paramythiidae	0	3
Ray-finned Fish	Gymnarchidae	0	1
Ray-finned Fish	Harpagiferidae	0	11
Birds	Sylviidae	0.0869565	69
Birds	Tyrannidae	0.0690423	449
Birds	Neosittidae	0	3
Ray-finned Fish	Blenniidae	0.0648379	401
Ray-finned Fish	Caesionidae	0	23
Birds	Formicariidae	0	12
Ray-finned Fish	Mormyridae	0.0742358	229
Ray-finned Fish	Bythitidae	0.0518868	212
Ray-finned Fish	Distichodontidae	0.0882353	102
Ray-finned Fish	Triglidae	0.016	125
Ray-finned Fish	Plectrogeniidae	0	2
Mammals	Dasyproctidae	0.133333	15
Ray-finned Fish	Astroblepidae	0.0895522	67
Ray-finned Fish	Tripterygiidae	0.0393258	178
Mammals	Molossidae	0.096	125
Birds	Promeropidae	0	2
Birds	Scotocercidae	0	37
Birds	Cisticolidae	0.068323	161
Mammals	Eschrichtiidae	0	1
Mammals	Miniopteridae	0.0789474	38
Birds	Passerellidae	0.0821918	146
Birds	Ramphastidae	0.12	50
Mammals	Bathyergidae	0.0952381	21
Mammals	Rhinolophidae	0.174757	103
Mammals	Procaviidae	0	5
Ray-finned Fish	Bathysauroididae	0	1
Birds	Passeridae	0.0465116	43
Mammals	Hystricidae	0.0909091	11
Birds	Nectariniidae	0.047619	147
Birds	Rhipiduridae	0.0483871	62
Birds	Thraupidae	0.115196	408
Birds	Lybiidae	0.0576923	52
Birds	Cinclosomatidae	0	11
Ray-finned Fish	Solenostomidae	0	6
Birds	Picidae	0.0711462	253
Mammals	Ctenomyidae	0.202899	69
Ray-finned Fish	Chaunacidae	0	26
Ray-finned Fish	Hepsetidae	0	6
Birds	Prunellidae	0	12
Birds	Phylloscopidae	0.0632911	79
Mammals	Ctenodactylidae	0	5
Birds	Leiotrichidae	0.128378	148
Ray-finned Fish	Abyssocottidae	0.125	24
Mammals	Noctilionidae	0	2
Mammals	Zapodidae	0	12
Birds	Chionidae	0	2
Birds	Aegithalidae	0	14
Birds	Thinocoridae	0	4
Mammals	Delphinidae	0.2	40
Mammals	Mephitidae	0.166667	12
Mammals	Pitheciidae	0.315789	57
Ray-finned Fish	Opisthoproctidae	0	21
Ray-finned Fish	Ateleopodidae	0	13
Birds	Artamidae	0	24
Ray-finned Fish	Cetomimidae	0	30
Birds	Furnariidae	0.100304	329
Birds	Teretistridae	0	2
Birds	Timaliidae	0.12963	54
Ray-finned Fish	Melanocetidae	0	6
Mammals	Herpestidae	0.0555556	36
Ray-finned Fish	Phractolaemidae	0	1
Birds	Pipridae	0.0943396	53
Birds	Polioptilidae	0	15
Birds	Estrildidae	0.0425532	141
Birds	Vireonidae	0.0153846	65
Ray-finned Fish	Ogcocephalidae	0	78
Birds	Haematopodidae	0.1	10
Birds	Zosteropidae	0.161765	136
Ray-finned Fish	Aracanidae	0	12
Ray-finned Fish	Aphyonidae	0	24
Birds	Megalaimidae	0	35
Mammals	Thryonomyidae	0	2
Ray-finned Fish	Parabrotulidae	0	3
Ray-finned Fish	Artedidraconidae	0	30
Ray-finned Fish	Leptochilichthyidae	0	3
Mammals	Myzopodidae	0	2
Mammals	Galagidae	0.1	20
Ray-finned Fish	Ostracoberycidae	0	3
Ray-finned Fish	Cottocomephoridae	0	9
Mammals	Monodontidae	0	2
Ray-finned Fish	Schindleriidae	0	5
Birds	Pnoepygidae	0	4
Birds	Ploceidae	0.104839	124
Ray-finned Fish	Chiasmodontidae	0	32
Ray-finned Fish	Caristiidae	0	19
Ray-finned Fish	Gigantactinidae	0	23
Ray-finned Fish	Cyematidae	0	2
Ray-finned Fish	Himantolophidae	0	22
Birds	Spindalidae	0	4
Ray-finned Fish	Barbourisiidae	0	1
Ray-finned Fish	Scombrolabracidae	0	1
Birds	Falcunculidae	0	3
Ray-finned Fish	Hispidoberycidae	0	1
Birds	Viduidae	0	20
Ray-finned Fish	Comephoridae	0	2
Ray-finned Fish	Gibberichthyidae	0	2
Birds	Stercorariidae	0	7
Birds	Elachuridae	0	1
Ray-finned Fish	Veliferidae	0	2
Ray-finned Fish	Caulophrynidae	0	5
Mammals	Cistugidae	0	2
Ray-finned Fish	Linophrynidae	0	27
Ray-finned Fish	Thaumatichthyidae	0	8
Ray-finned Fish	Oneirodidae	0	64
Ray-finned Fish	Centrophrynidae	0	1
Ray-finned Fish	Neoceratiidae	0	1
Ray-finned Fish	Diceratiidae	0	6

## Sheet: Figure6b
Iter	prop.dec	prop.inc	prop.stab	prop.unk		trend	prop.mono	prop.thr
1	0.348624	0	0.256881	0.394495		Decreasing	0.37931	0.259305
2	0.366972	0.0550459	0.33945	0.238532		Unknown	0.344828	0.462459
3	0.422018	0.0366972	0.330275	0.211009		Increasing	0.0344828	0.0180538
4	0.256881	0.0366972	0.266055	0.440367		Stable	0.241379	0.260182
5	0.412844	0.0183486	0.183486	0.385321
6	0.311927	0.0275229	0.321101	0.33945
7	0.284404	0.0366972	0.266055	0.412844
8	0.275229	0.0183486	0.247706	0.458716
9	0.311927	0.00917431	0.330275	0.348624
10	0.366972	0.0183486	0.293578	0.321101
11	0.302752	0.0366972	0.238532	0.422018
12	0.256881	0.0275229	0.348624	0.366972
13	0.330275	0.0275229	0.302752	0.33945
14	0.311927	0.0642202	0.238532	0.385321
15	0.376147	0	0.266055	0.357798
16	0.266055	0.0183486	0.412844	0.302752
17	0.357798	0.0275229	0.302752	0.311927
18	0.366972	0.0275229	0.256881	0.348624
19	0.330275	0.0183486	0.266055	0.385321
20	0.33945	0.00917431	0.275229	0.376147
21	0.275229	0.0183486	0.201835	0.504587
22	0.266055	0.0183486	0.293578	0.422018
23	0.366972	0.00917431	0.284404	0.33945
24	0.275229	0.00917431	0.247706	0.46789
25	0.302752	0.0183486	0.330275	0.348624
26	0.321101	0.00917431	0.302752	0.366972
27	0.247706	0.0275229	0.321101	0.40367
28	0.311927	0.00917431	0.311927	0.366972
29	0.321101	0.0183486	0.376147	0.284404
30	0.293578	0.00917431	0.357798	0.33945
31	0.357798	0.0275229	0.284404	0.330275
32	0.357798	0.0275229	0.284404	0.330275
33	0.256881	0.00917431	0.321101	0.412844
34	0.33945	0.0275229	0.302752	0.330275
35	0.330275	0.0366972	0.311927	0.321101
36	0.266055	0.00917431	0.357798	0.366972
37	0.357798	0.0275229	0.330275	0.284404
38	0.366972	0.0366972	0.256881	0.33945
39	0.330275	0.0183486	0.357798	0.293578
40	0.302752	0.00917431	0.247706	0.440367
41	0.293578	0.0275229	0.266055	0.412844
42	0.284404	0.0366972	0.284404	0.394495
43	0.220183	0.00917431	0.311927	0.458716
44	0.311927	0.00917431	0.284404	0.394495
45	0.266055	0.0183486	0.311927	0.40367
46	0.229358	0.0275229	0.311927	0.431193
47	0.376147	0.0458716	0.192661	0.385321
48	0.321101	0.0183486	0.293578	0.366972
49	0.284404	0.0275229	0.284404	0.40367
50	0.275229	0.0275229	0.284404	0.412844
51	0.284404	0.0366972	0.284404	0.394495
52	0.238532	0.00917431	0.321101	0.431193
53	0.385321	0.00917431	0.220183	0.385321
54	0.256881	0.0275229	0.266055	0.449541
55	0.256881	0.00917431	0.293578	0.440367
56	0.302752	0.0366972	0.220183	0.440367
57	0.293578	0.0642202	0.311927	0.330275
58	0.284404	0.0275229	0.293578	0.394495
59	0.284404	0.00917431	0.256881	0.449541
60	0.284404	0.0366972	0.311927	0.366972
61	0.311927	0.00917431	0.293578	0.385321
62	0.275229	0.0642202	0.293578	0.366972
63	0.357798	0.0275229	0.284404	0.330275
64	0.302752	0.0275229	0.302752	0.366972
65	0.33945	0.00917431	0.376147	0.275229
66	0.33945	0.00917431	0.311927	0.33945
67	0.311927	0.0183486	0.266055	0.40367
68	0.33945	0.00917431	0.247706	0.40367
69	0.238532	0.0183486	0.348624	0.394495
70	0.256881	0	0.284404	0.458716
71	0.366972	0.0275229	0.275229	0.330275
72	0.321101	0.0458716	0.266055	0.366972
73	0.357798	0.00917431	0.293578	0.33945
74	0.284404	0.0366972	0.220183	0.458716
75	0.330275	0.0183486	0.238532	0.412844
76	0.311927	0	0.266055	0.422018
77	0.284404	0.0183486	0.302752	0.394495
78	0.321101	0.0183486	0.275229	0.385321
79	0.302752	0.00917431	0.348624	0.33945
80	0.357798	0.0366972	0.256881	0.348624
81	0.275229	0	0.284404	0.440367
82	0.311927	0.00917431	0.266055	0.412844
83	0.33945	0.0183486	0.275229	0.366972
84	0.275229	0.00917431	0.284404	0.431193
85	0.302752	0.0275229	0.284404	0.385321
86	0.33945	0.00917431	0.311927	0.33945
87	0.33945	0	0.302752	0.357798
88	0.293578	0.0183486	0.293578	0.394495
89	0.302752	0.00917431	0.266055	0.422018
90	0.357798	0.0366972	0.229358	0.376147
91	0.302752	0	0.266055	0.431193
92	0.348624	0.00917431	0.192661	0.449541
93	0.284404	0.0183486	0.284404	0.412844
94	0.311927	0.00917431	0.330275	0.348624
95	0.275229	0.00917431	0.311927	0.40367
96	0.366972	0.0275229	0.256881	0.348624
97	0.293578	0.0183486	0.302752	0.385321
98	0.394495	0.0275229	0.275229	0.302752
99	0.376147	0.0183486	0.238532	0.366972
100	0.293578	0.00917431	0.266055	0.431193
101	0.40367	0	0.174312	0.422018
102	0.357798	0.0458716	0.229358	0.366972
103	0.266055	0.0275229	0.266055	0.440367
104	0.412844	0.00917431	0.192661	0.385321
105	0.330275	0.0458716	0.201835	0.422018
106	0.33945	0.0550459	0.229358	0.376147
107	0.33945	0.0458716	0.293578	0.321101
108	0.348624	0.0183486	0.311927	0.321101
109	0.311927	0.0458716	0.293578	0.348624
110	0.348624	0	0.284404	0.366972
111	0.293578	0.00917431	0.348624	0.348624
112	0.293578	0.0183486	0.293578	0.394495
113	0.311927	0.0183486	0.266055	0.40367
114	0.321101	0.0458716	0.256881	0.376147
115	0.357798	0.00917431	0.275229	0.357798
116	0.302752	0.0275229	0.330275	0.33945
117	0.321101	0.00917431	0.302752	0.366972
118	0.302752	0.0275229	0.229358	0.440367
119	0.238532	0.0275229	0.275229	0.458716
120	0.330275	0.0183486	0.321101	0.330275
121	0.293578	0.0183486	0.311927	0.376147
122	0.348624	0.0275229	0.275229	0.348624
123	0.385321	0.0366972	0.266055	0.311927
124	0.302752	0.0366972	0.293578	0.366972
125	0.302752	0.00917431	0.302752	0.385321
126	0.284404	0.0183486	0.256881	0.440367
127	0.256881	0.0825688	0.302752	0.357798
128	0.311927	0.0275229	0.321101	0.33945
129	0.321101	0.00917431	0.302752	0.366972
130	0.311927	0.00917431	0.256881	0.422018
131	0.348624	0.00917431	0.174312	0.46789
132	0.284404	0.00917431	0.394495	0.311927
133	0.33945	0.0183486	0.275229	0.366972
134	0.284404	0.0275229	0.247706	0.440367
135	0.256881	0.0183486	0.183486	0.541284
136	0.293578	0.0183486	0.293578	0.394495
137	0.366972	0.0275229	0.284404	0.321101
138	0.275229	0.0275229	0.311927	0.385321
139	0.284404	0.00917431	0.348624	0.357798
140	0.293578	0.00917431	0.247706	0.449541
141	0.293578	0.0275229	0.238532	0.440367
142	0.33945	0.00917431	0.284404	0.366972
143	0.321101	0.0366972	0.284404	0.357798
144	0.293578	0.0275229	0.284404	0.394495
145	0.311927	0.0366972	0.33945	0.311927
146	0.321101	0.0275229	0.284404	0.366972
147	0.330275	0.00917431	0.293578	0.366972
148	0.348624	0.00917431	0.229358	0.412844
149	0.293578	0.0550459	0.275229	0.376147
150	0.302752	0.00917431	0.357798	0.330275
151	0.238532	0.0183486	0.348624	0.394495
152	0.284404	0.0183486	0.376147	0.321101
153	0.275229	0	0.220183	0.504587
154	0.311927	0.00917431	0.266055	0.412844
155	0.366972	0.00917431	0.238532	0.385321
156	0.311927	0.00917431	0.330275	0.348624
157	0.256881	0.0275229	0.321101	0.394495
158	0.330275	0.0275229	0.302752	0.33945
159	0.311927	0	0.284404	0.40367
160	0.256881	0.0458716	0.284404	0.412844
161	0.321101	0.0458716	0.238532	0.394495
162	0.357798	0.0275229	0.201835	0.412844
163	0.266055	0.00917431	0.311927	0.412844
164	0.266055	0.0183486	0.330275	0.385321
165	0.284404	0.0366972	0.275229	0.40367
166	0.311927	0.00917431	0.311927	0.366972
167	0.302752	0.0366972	0.247706	0.412844
168	0.284404	0.00917431	0.33945	0.366972
169	0.293578	0.0275229	0.266055	0.412844
170	0.266055	0.0183486	0.33945	0.376147
171	0.321101	0.0275229	0.330275	0.321101
172	0.33945	0.0275229	0.229358	0.40367
173	0.330275	0.00917431	0.330275	0.330275
174	0.293578	0.0275229	0.275229	0.40367
175	0.311927	0	0.275229	0.412844
176	0.275229	0.00917431	0.293578	0.422018
177	0.311927	0.0275229	0.293578	0.366972
178	0.284404	0.0275229	0.247706	0.440367
179	0.302752	0.0275229	0.311927	0.357798
180	0.33945	0.0183486	0.357798	0.284404
181	0.321101	0.00917431	0.293578	0.376147
182	0.357798	0.00917431	0.321101	0.311927
183	0.348624	0.00917431	0.275229	0.366972
184	0.302752	0.0183486	0.293578	0.385321
185	0.357798	0	0.238532	0.40367
186	0.311927	0.0183486	0.247706	0.422018
187	0.275229	0.0183486	0.284404	0.422018
188	0.330275	0.0275229	0.256881	0.385321
189	0.40367	0.0183486	0.256881	0.321101
190	0.385321	0.0183486	0.238532	0.357798
191	0.366972	0.00917431	0.266055	0.357798
192	0.33945	0.0183486	0.293578	0.348624
193	0.348624	0.0550459	0.293578	0.302752
194	0.357798	0.0366972	0.220183	0.385321
195	0.357798	0.00917431	0.238532	0.394495
196	0.302752	0.00917431	0.302752	0.385321
197	0.321101	0	0.348624	0.330275
198	0.247706	0.0183486	0.357798	0.376147
199	0.330275	0.0275229	0.366972	0.275229
200	0.348624	0.00917431	0.275229	0.366972
201	0.311927	0.0183486	0.247706	0.422018
202	0.247706	0	0.284404	0.46789
203	0.302752	0.0183486	0.302752	0.376147
204	0.275229	0.00917431	0.321101	0.394495
205	0.284404	0.0183486	0.284404	0.412844
206	0.275229	0.00917431	0.284404	0.431193
207	0.302752	0.0642202	0.348624	0.284404
208	0.321101	0.00917431	0.284404	0.385321
209	0.431193	0.0366972	0.238532	0.293578
210	0.247706	0.0458716	0.192661	0.513761
211	0.293578	0.00917431	0.302752	0.394495
212	0.229358	0.0366972	0.266055	0.46789
213	0.256881	0.0275229	0.33945	0.376147
214	0.302752	0.00917431	0.284404	0.40367
215	0.348624	0.00917431	0.311927	0.330275
216	0.247706	0.0275229	0.330275	0.394495
217	0.33945	0.0275229	0.284404	0.348624
218	0.302752	0.0183486	0.293578	0.385321
219	0.376147	0.0183486	0.302752	0.302752
220	0.348624	0.0275229	0.275229	0.348624
221	0.330275	0	0.284404	0.385321
222	0.330275	0.0366972	0.293578	0.33945
223	0.293578	0.00917431	0.211009	0.486239
224	0.33945	0.00917431	0.247706	0.40367
225	0.275229	0.0458716	0.321101	0.357798
226	0.256881	0.0275229	0.266055	0.449541
227	0.275229	0	0.293578	0.431193
228	0.330275	0.00917431	0.238532	0.422018
229	0.275229	0.0183486	0.394495	0.311927
230	0.293578	0.0275229	0.394495	0.284404
231	0.293578	0	0.275229	0.431193
232	0.293578	0.0183486	0.275229	0.412844
233	0.330275	0.0275229	0.311927	0.330275
234	0.275229	0.0183486	0.247706	0.458716
235	0.366972	0	0.275229	0.357798
236	0.321101	0.0183486	0.275229	0.385321
237	0.302752	0.0183486	0.293578	0.385321
238	0.330275	0.0275229	0.284404	0.357798
239	0.330275	0.0183486	0.311927	0.33945
240	0.311927	0.00917431	0.256881	0.422018
241	0.321101	0.00917431	0.293578	0.376147
242	0.293578	0.0275229	0.256881	0.422018
243	0.284404	0.0366972	0.284404	0.394495
244	0.247706	0.0275229	0.357798	0.366972
245	0.293578	0.0183486	0.293578	0.394495
246	0.394495	0.0366972	0.220183	0.348624
247	0.229358	0.0550459	0.321101	0.394495
248	0.284404	0.0183486	0.293578	0.40367
249	0.284404	0.0275229	0.33945	0.348624
250	0.311927	0.0458716	0.256881	0.385321
251	0.385321	0.0183486	0.256881	0.33945
252	0.366972	0.0458716	0.183486	0.40367
253	0.284404	0.0275229	0.284404	0.40367
254	0.275229	0.0183486	0.302752	0.40367
255	0.321101	0.0458716	0.266055	0.366972
256	0.275229	0.0183486	0.412844	0.293578
257	0.284404	0.00917431	0.311927	0.394495
258	0.275229	0.0183486	0.311927	0.394495
259	0.293578	0.0275229	0.275229	0.40367
260	0.275229	0.0183486	0.293578	0.412844
261	0.302752	0.0183486	0.229358	0.449541
262	0.256881	0.0366972	0.247706	0.458716
263	0.284404	0.00917431	0.33945	0.366972
264	0.284404	0.0183486	0.275229	0.422018
265	0.266055	0.0275229	0.247706	0.458716
266	0.293578	0.00917431	0.302752	0.394495
267	0.348624	0.0275229	0.293578	0.330275
268	0.330275	0.0458716	0.330275	0.293578
269	0.348624	0.0183486	0.293578	0.33945
270	0.330275	0	0.321101	0.348624
271	0.330275	0.0458716	0.247706	0.376147
272	0.357798	0.00917431	0.247706	0.385321
273	0.357798	0.00917431	0.284404	0.348624
274	0.266055	0.0275229	0.247706	0.458716
275	0.293578	0.0183486	0.321101	0.366972
276	0.330275	0.00917431	0.266055	0.394495
277	0.302752	0.0183486	0.302752	0.376147
278	0.302752	0.00917431	0.330275	0.357798
279	0.321101	0.00917431	0.238532	0.431193
280	0.266055	0.0275229	0.357798	0.348624
281	0.348624	0.0183486	0.321101	0.311927
282	0.275229	0.0275229	0.321101	0.376147
283	0.366972	0.0458716	0.266055	0.321101
284	0.348624	0.0275229	0.266055	0.357798
285	0.311927	0.0458716	0.256881	0.385321
286	0.284404	0	0.321101	0.394495
287	0.321101	0.0183486	0.284404	0.376147
288	0.33945	0.00917431	0.284404	0.366972
289	0.321101	0	0.266055	0.412844
290	0.330275	0.0458716	0.302752	0.321101
291	0.293578	0.00917431	0.348624	0.348624
292	0.266055	0.0275229	0.302752	0.40367
293	0.330275	0.0275229	0.302752	0.33945
294	0.256881	0.0183486	0.33945	0.385321
295	0.357798	0.0183486	0.275229	0.348624
296	0.321101	0	0.293578	0.385321
297	0.330275	0.0183486	0.302752	0.348624
298	0.302752	0.0366972	0.275229	0.385321
299	0.302752	0.0183486	0.247706	0.431193
300	0.311927	0.0183486	0.220183	0.449541
301	0.293578	0.00917431	0.284404	0.412844
302	0.238532	0.0183486	0.33945	0.40367
303	0.330275	0.0183486	0.284404	0.366972
304	0.302752	0.0183486	0.284404	0.394495
305	0.266055	0.00917431	0.321101	0.40367
306	0.330275	0.0366972	0.266055	0.366972
307	0.266055	0.00917431	0.33945	0.385321
308	0.293578	0	0.275229	0.431193
309	0.238532	0.00917431	0.321101	0.431193
310	0.394495	0.0275229	0.229358	0.348624
311	0.321101	0.0183486	0.302752	0.357798
312	0.357798	0.0275229	0.247706	0.366972
313	0.302752	0.0183486	0.211009	0.46789
314	0.311927	0.00917431	0.311927	0.366972
315	0.284404	0.00917431	0.357798	0.348624
316	0.330275	0	0.330275	0.33945
317	0.311927	0.0550459	0.311927	0.321101
318	0.275229	0.0275229	0.238532	0.458716
319	0.321101	0.0366972	0.247706	0.394495
320	0.284404	0.0183486	0.256881	0.440367
321	0.284404	0	0.302752	0.412844
322	0.33945	0.0366972	0.293578	0.330275
323	0.321101	0.0275229	0.412844	0.238532
324	0.321101	0.0458716	0.211009	0.422018
325	0.348624	0.0183486	0.275229	0.357798
326	0.293578	0.00917431	0.275229	0.422018
327	0.348624	0.0275229	0.302752	0.321101
328	0.302752	0	0.284404	0.412844
329	0.366972	0.0275229	0.275229	0.330275
330	0.293578	0.0275229	0.330275	0.348624
331	0.275229	0.0275229	0.366972	0.330275
332	0.348624	0.0366972	0.220183	0.394495
333	0.330275	0.00917431	0.330275	0.330275
334	0.266055	0.00917431	0.293578	0.431193
335	0.348624	0.00917431	0.275229	0.366972
336	0.256881	0.0183486	0.330275	0.394495
337	0.284404	0.0183486	0.357798	0.33945
338	0.284404	0.0366972	0.302752	0.376147
339	0.266055	0	0.321101	0.412844
340	0.33945	0.0183486	0.183486	0.458716
341	0.33945	0.0183486	0.256881	0.385321
342	0.284404	0.0275229	0.348624	0.33945
343	0.330275	0.0275229	0.275229	0.366972
344	0.33945	0.0183486	0.238532	0.40367
345	0.275229	0.0458716	0.284404	0.394495
346	0.33945	0.00917431	0.238532	0.412844
347	0.33945	0.00917431	0.311927	0.33945
348	0.275229	0.00917431	0.321101	0.394495
349	0.348624	0.0183486	0.247706	0.385321
350	0.284404	0.0183486	0.266055	0.431193
351	0.376147	0.00917431	0.293578	0.321101
352	0.266055	0.00917431	0.330275	0.394495
353	0.321101	0.0183486	0.238532	0.422018
354	0.266055	0.0275229	0.321101	0.385321
355	0.311927	0.00917431	0.284404	0.394495
356	0.293578	0.0458716	0.229358	0.431193
357	0.302752	0.0183486	0.229358	0.449541
358	0.266055	0.0275229	0.229358	0.477064
359	0.385321	0.00917431	0.266055	0.33945
360	0.311927	0.0458716	0.247706	0.394495
361	0.40367	0	0.238532	0.357798
362	0.330275	0.00917431	0.330275	0.330275
363	0.357798	0	0.266055	0.376147
364	0.293578	0.00917431	0.266055	0.431193
365	0.33945	0	0.266055	0.394495
366	0.256881	0.00917431	0.321101	0.412844
367	0.311927	0.00917431	0.302752	0.376147
368	0.311927	0.0183486	0.293578	0.376147
369	0.311927	0	0.302752	0.385321
370	0.266055	0.0275229	0.266055	0.440367
371	0.293578	0.00917431	0.266055	0.431193
372	0.330275	0	0.256881	0.412844
373	0.284404	0.0366972	0.275229	0.40367
374	0.293578	0.0183486	0.394495	0.293578
375	0.311927	0.0366972	0.229358	0.422018
376	0.33945	0.0183486	0.311927	0.330275
377	0.366972	0	0.311927	0.321101
378	0.33945	0.0183486	0.275229	0.366972
379	0.311927	0.00917431	0.302752	0.376147
380	0.330275	0.00917431	0.321101	0.33945
381	0.266055	0.0275229	0.201835	0.504587
382	0.293578	0.0183486	0.348624	0.33945
383	0.293578	0.0275229	0.321101	0.357798
384	0.266055	0.00917431	0.330275	0.394495
385	0.348624	0.0366972	0.266055	0.348624
386	0.302752	0.00917431	0.321101	0.366972
387	0.357798	0.0366972	0.284404	0.321101
388	0.321101	0.0183486	0.385321	0.275229
389	0.311927	0.0366972	0.357798	0.293578
390	0.330275	0.00917431	0.293578	0.366972
391	0.275229	0.00917431	0.302752	0.412844
392	0.302752	0.0366972	0.256881	0.40367
393	0.275229	0.0275229	0.302752	0.394495
394	0.321101	0	0.247706	0.431193
395	0.284404	0.0366972	0.302752	0.376147
396	0.422018	0.0275229	0.220183	0.330275
397	0.275229	0.00917431	0.311927	0.40367
398	0.302752	0.0366972	0.330275	0.330275
399	0.266055	0.0366972	0.311927	0.385321
400	0.330275	0.00917431	0.275229	0.385321
401	0.284404	0.0183486	0.366972	0.330275
402	0.311927	0	0.321101	0.366972
403	0.366972	0.0183486	0.293578	0.321101
404	0.33945	0.00917431	0.293578	0.357798
405	0.311927	0.0183486	0.311927	0.357798
406	0.293578	0.0183486	0.302752	0.385321
407	0.311927	0.0183486	0.357798	0.311927
408	0.293578	0.0183486	0.266055	0.422018
409	0.293578	0.00917431	0.275229	0.422018
410	0.275229	0.0183486	0.330275	0.376147
411	0.321101	0.0183486	0.229358	0.431193
412	0.275229	0.00917431	0.348624	0.366972
413	0.321101	0.00917431	0.330275	0.33945
414	0.330275	0.0366972	0.321101	0.311927
415	0.33945	0.0183486	0.275229	0.366972
416	0.192661	0.0183486	0.357798	0.431193
417	0.293578	0.0550459	0.284404	0.366972
418	0.321101	0.00917431	0.330275	0.33945
419	0.266055	0.00917431	0.311927	0.412844
420	0.330275	0	0.293578	0.376147
421	0.357798	0.0366972	0.302752	0.302752
422	0.357798	0.00917431	0.266055	0.366972
423	0.302752	0	0.33945	0.357798
424	0.311927	0.0183486	0.266055	0.40367
425	0.275229	0.00917431	0.321101	0.394495
426	0.293578	0.0550459	0.275229	0.376147
427	0.357798	0.0183486	0.275229	0.348624
428	0.238532	0.00917431	0.321101	0.431193
429	0.357798	0.0183486	0.293578	0.330275
430	0.348624	0	0.311927	0.33945
431	0.321101	0.0183486	0.247706	0.412844
432	0.348624	0.00917431	0.33945	0.302752
433	0.330275	0.0183486	0.311927	0.33945
434	0.33945	0.0366972	0.293578	0.330275
435	0.275229	0.0275229	0.302752	0.394495
436	0.330275	0.0183486	0.302752	0.348624
437	0.256881	0.0183486	0.330275	0.394495
438	0.238532	0.0183486	0.321101	0.422018
439	0.330275	0.00917431	0.275229	0.385321
440	0.275229	0.0458716	0.311927	0.366972
441	0.220183	0.0183486	0.302752	0.458716
442	0.229358	0	0.321101	0.449541
443	0.366972	0.0275229	0.247706	0.357798
444	0.348624	0.00917431	0.256881	0.385321
445	0.330275	0.00917431	0.330275	0.330275
446	0.293578	0.00917431	0.284404	0.412844
447	0.311927	0.0458716	0.275229	0.366972
448	0.256881	0.00917431	0.302752	0.431193
449	0.321101	0.00917431	0.293578	0.376147
450	0.311927	0.0275229	0.385321	0.275229
451	0.229358	0.00917431	0.422018	0.33945
452	0.311927	0.0183486	0.284404	0.385321
453	0.311927	0.0275229	0.238532	0.422018
454	0.275229	0.0183486	0.311927	0.394495
455	0.330275	0.00917431	0.229358	0.431193
456	0.238532	0.0366972	0.33945	0.385321
457	0.330275	0.0275229	0.238532	0.40367
458	0.40367	0.0275229	0.211009	0.357798
459	0.348624	0.0183486	0.247706	0.385321
460	0.302752	0.0366972	0.275229	0.385321
461	0.321101	0	0.302752	0.376147
462	0.311927	0.0183486	0.247706	0.422018
463	0.321101	0	0.311927	0.366972
464	0.321101	0.0183486	0.330275	0.330275
465	0.357798	0.00917431	0.256881	0.376147
466	0.330275	0.00917431	0.275229	0.385321
467	0.302752	0.0275229	0.247706	0.422018
468	0.284404	0.0366972	0.256881	0.422018
469	0.330275	0.0275229	0.256881	0.385321
470	0.357798	0.0642202	0.211009	0.366972
471	0.256881	0.00917431	0.33945	0.394495
472	0.284404	0	0.366972	0.348624
473	0.321101	0.00917431	0.284404	0.385321
474	0.256881	0.00917431	0.293578	0.440367
475	0.321101	0.0275229	0.311927	0.33945
476	0.348624	0.0183486	0.229358	0.40367
477	0.348624	0.0642202	0.220183	0.366972
478	0.385321	0.0275229	0.247706	0.33945
479	0.311927	0.0275229	0.302752	0.357798
480	0.275229	0.0275229	0.256881	0.440367
481	0.284404	0.0275229	0.284404	0.40367
482	0.311927	0.0275229	0.275229	0.385321
483	0.266055	0.0275229	0.275229	0.431193
484	0.311927	0.0366972	0.256881	0.394495
485	0.330275	0.0183486	0.266055	0.385321
486	0.311927	0.0183486	0.238532	0.431193
487	0.284404	0.0183486	0.275229	0.422018
488	0.302752	0.0366972	0.284404	0.376147
489	0.256881	0	0.330275	0.412844
490	0.302752	0.0183486	0.293578	0.385321
491	0.330275	0.0275229	0.293578	0.348624
492	0.256881	0.0183486	0.311927	0.412844
493	0.247706	0.0275229	0.293578	0.431193
494	0.302752	0.00917431	0.330275	0.357798
495	0.348624	0.0183486	0.284404	0.348624
496	0.275229	0.00917431	0.311927	0.40367
497	0.394495	0.0275229	0.256881	0.321101
498	0.284404	0.00917431	0.293578	0.412844
499	0.302752	0.00917431	0.293578	0.394495
500	0.321101	0.0275229	0.247706	0.40367
501	0.284404	0.0183486	0.33945	0.357798
502	0.293578	0.0275229	0.348624	0.330275
503	0.311927	0.00917431	0.311927	0.366972
504	0.311927	0.0183486	0.366972	0.302752
505	0.33945	0.0183486	0.275229	0.366972
506	0.357798	0.00917431	0.302752	0.330275
507	0.293578	0	0.201835	0.504587
508	0.33945	0.0275229	0.229358	0.40367
509	0.40367	0.00917431	0.293578	0.293578
510	0.293578	0	0.348624	0.357798
511	0.284404	0.0275229	0.275229	0.412844
512	0.33945	0	0.275229	0.385321
513	0.266055	0.0550459	0.275229	0.40367
514	0.33945	0.00917431	0.302752	0.348624
515	0.266055	0.0183486	0.321101	0.394495
516	0.33945	0.00917431	0.266055	0.385321
517	0.247706	0.0366972	0.357798	0.357798
518	0.293578	0.0183486	0.302752	0.385321
519	0.275229	0.0550459	0.348624	0.321101
520	0.256881	0.0458716	0.321101	0.376147
521	0.275229	0.0458716	0.266055	0.412844
522	0.33945	0.0183486	0.266055	0.376147
523	0.33945	0.0183486	0.266055	0.376147
524	0.302752	0.0275229	0.266055	0.40367
525	0.321101	0.0275229	0.357798	0.293578
526	0.321101	0	0.275229	0.40367
527	0.284404	0.0183486	0.229358	0.46789
528	0.357798	0.0183486	0.302752	0.321101
529	0.348624	0.0275229	0.266055	0.357798
530	0.330275	0.0275229	0.275229	0.366972
531	0.293578	0.0183486	0.275229	0.412844
532	0.357798	0.00917431	0.330275	0.302752
533	0.33945	0.0458716	0.266055	0.348624
534	0.293578	0.0183486	0.266055	0.422018
535	0.266055	0.0366972	0.302752	0.394495
536	0.275229	0.0183486	0.266055	0.440367
537	0.321101	0.00917431	0.330275	0.33945
538	0.311927	0.00917431	0.266055	0.412844
539	0.238532	0.0550459	0.247706	0.458716
540	0.247706	0.00917431	0.33945	0.40367
541	0.330275	0.0183486	0.284404	0.366972
542	0.284404	0.0183486	0.293578	0.40367
543	0.33945	0	0.256881	0.40367
544	0.266055	0.0366972	0.330275	0.366972
545	0.284404	0.0275229	0.321101	0.366972
546	0.229358	0.0366972	0.256881	0.477064
547	0.321101	0.0183486	0.311927	0.348624
548	0.366972	0.0183486	0.229358	0.385321
549	0.247706	0.0183486	0.275229	0.458716
550	0.293578	0.0275229	0.311927	0.366972
551	0.366972	0.00917431	0.302752	0.321101
552	0.321101	0.0275229	0.376147	0.275229
553	0.311927	0.0183486	0.266055	0.40367
554	0.321101	0.00917431	0.275229	0.394495
555	0.256881	0.0183486	0.284404	0.440367
556	0.302752	0.0183486	0.293578	0.385321
557	0.321101	0.0183486	0.247706	0.412844
558	0.311927	0.0366972	0.33945	0.311927
559	0.330275	0.0183486	0.238532	0.412844
560	0.33945	0.0183486	0.275229	0.366972
561	0.275229	0.0183486	0.238532	0.46789
562	0.330275	0.0183486	0.394495	0.256881
563	0.293578	0.00917431	0.357798	0.33945
564	0.357798	0.0275229	0.266055	0.348624
565	0.376147	0.0366972	0.256881	0.330275
566	0.247706	0.00917431	0.293578	0.449541
567	0.330275	0.0458716	0.266055	0.357798
568	0.302752	0.0183486	0.321101	0.357798
569	0.302752	0.0275229	0.220183	0.449541
570	0.284404	0.0183486	0.302752	0.394495
571	0.330275	0.0183486	0.275229	0.376147
572	0.238532	0.0275229	0.366972	0.366972
573	0.192661	0.0183486	0.330275	0.458716
574	0.302752	0.00917431	0.311927	0.376147
575	0.321101	0.0183486	0.284404	0.376147
576	0.284404	0.0183486	0.201835	0.495413
577	0.293578	0.0183486	0.33945	0.348624
578	0.275229	0	0.302752	0.422018
579	0.348624	0.0183486	0.321101	0.311927
580	0.33945	0.0183486	0.220183	0.422018
581	0.330275	0.00917431	0.33945	0.321101
582	0.256881	0.0183486	0.284404	0.440367
583	0.385321	0.0183486	0.321101	0.275229
584	0.376147	0.00917431	0.266055	0.348624
585	0.33945	0.0183486	0.266055	0.376147
586	0.366972	0.0183486	0.247706	0.366972
587	0.229358	0.0183486	0.321101	0.431193
588	0.284404	0.00917431	0.302752	0.40367
589	0.33945	0.0183486	0.302752	0.33945
590	0.302752	0.00917431	0.284404	0.40367
591	0.293578	0.0458716	0.229358	0.431193
592	0.293578	0.0275229	0.321101	0.357798
593	0.275229	0.0183486	0.357798	0.348624
594	0.220183	0.00917431	0.311927	0.458716
595	0.293578	0.0275229	0.321101	0.357798
596	0.348624	0.00917431	0.311927	0.330275
597	0.330275	0.0275229	0.229358	0.412844
598	0.302752	0.00917431	0.302752	0.385321
599	0.330275	0.0183486	0.211009	0.440367
600	0.33945	0.00917431	0.311927	0.33945
601	0.33945	0.0275229	0.311927	0.321101
602	0.293578	0.00917431	0.238532	0.458716
603	0.311927	0.0183486	0.330275	0.33945
604	0.293578	0.0183486	0.284404	0.40367
605	0.357798	0.0183486	0.357798	0.266055
606	0.284404	0.00917431	0.302752	0.40367
607	0.366972	0.0183486	0.302752	0.311927
608	0.247706	0.00917431	0.366972	0.376147
609	0.284404	0.0458716	0.293578	0.376147
610	0.302752	0	0.256881	0.440367
611	0.366972	0.0275229	0.266055	0.33945
612	0.321101	0.00917431	0.302752	0.366972
613	0.256881	0.00917431	0.293578	0.440367
614	0.275229	0.0642202	0.330275	0.330275
615	0.330275	0.0183486	0.266055	0.385321
616	0.33945	0.0183486	0.284404	0.357798
617	0.357798	0.00917431	0.256881	0.376147
618	0.321101	0.00917431	0.275229	0.394495
619	0.330275	0.0183486	0.256881	0.394495
620	0.266055	0.0458716	0.330275	0.357798
621	0.275229	0.0275229	0.256881	0.440367
622	0.247706	0.0183486	0.256881	0.477064
623	0.275229	0.0275229	0.302752	0.394495
624	0.266055	0.0183486	0.293578	0.422018
625	0.302752	0.0183486	0.293578	0.385321
626	0.321101	0.00917431	0.229358	0.440367
627	0.321101	0.0183486	0.293578	0.366972
628	0.357798	0	0.311927	0.330275
629	0.220183	0.00917431	0.284404	0.486239
630	0.321101	0.0183486	0.284404	0.376147
631	0.311927	0.00917431	0.275229	0.40367
632	0.275229	0.0275229	0.266055	0.431193
633	0.311927	0.0275229	0.229358	0.431193
634	0.366972	0	0.330275	0.302752
635	0.348624	0.0183486	0.284404	0.348624
636	0.357798	0.00917431	0.302752	0.330275
637	0.275229	0.0183486	0.330275	0.376147
638	0.311927	0.0275229	0.256881	0.40367
639	0.275229	0	0.302752	0.422018
640	0.412844	0.00917431	0.266055	0.311927
641	0.293578	0.0366972	0.330275	0.33945
642	0.256881	0	0.302752	0.440367
643	0.330275	0.00917431	0.293578	0.366972
644	0.256881	0.0458716	0.376147	0.321101
645	0.293578	0.00917431	0.247706	0.449541
646	0.321101	0.00917431	0.275229	0.394495
647	0.266055	0.0366972	0.293578	0.40367
648	0.247706	0.0275229	0.256881	0.46789
649	0.275229	0.0183486	0.311927	0.394495
650	0.284404	0.00917431	0.321101	0.385321
651	0.311927	0.0275229	0.302752	0.357798
652	0.357798	0.00917431	0.284404	0.348624
653	0.229358	0.00917431	0.330275	0.431193
654	0.284404	0.0183486	0.284404	0.412844
655	0.376147	0	0.247706	0.376147
656	0.357798	0	0.330275	0.311927
657	0.321101	0.00917431	0.284404	0.385321
658	0.284404	0.0275229	0.321101	0.366972
659	0.256881	0.0458716	0.284404	0.412844
660	0.293578	0.00917431	0.247706	0.449541
661	0.293578	0.00917431	0.302752	0.394495
662	0.311927	0	0.275229	0.412844
663	0.33945	0.00917431	0.229358	0.422018
664	0.302752	0.0183486	0.302752	0.376147
665	0.266055	0.00917431	0.238532	0.486239
666	0.357798	0.0275229	0.211009	0.40367
667	0.238532	0.0275229	0.293578	0.440367
668	0.330275	0.0183486	0.284404	0.366972
669	0.293578	0.00917431	0.311927	0.385321
670	0.311927	0.00917431	0.238532	0.440367
671	0.256881	0.0183486	0.284404	0.440367
672	0.33945	0.0183486	0.238532	0.40367
673	0.284404	0.0183486	0.229358	0.46789
674	0.256881	0.0275229	0.247706	0.46789
675	0.366972	0.0183486	0.302752	0.311927
676	0.284404	0.0642202	0.33945	0.311927
677	0.247706	0.0183486	0.321101	0.412844
678	0.302752	0.0550459	0.311927	0.330275
679	0.311927	0.0275229	0.266055	0.394495
680	0.302752	0.0366972	0.266055	0.394495
681	0.284404	0.00917431	0.348624	0.357798
682	0.266055	0.0275229	0.293578	0.412844
683	0.348624	0.00917431	0.302752	0.33945
684	0.348624	0.0458716	0.238532	0.366972
685	0.330275	0.0366972	0.229358	0.40367
686	0.311927	0.0183486	0.284404	0.385321
687	0.266055	0.0183486	0.302752	0.412844
688	0.330275	0.0183486	0.256881	0.394495
689	0.357798	0.00917431	0.266055	0.366972
690	0.311927	0.0458716	0.302752	0.33945
691	0.321101	0.0275229	0.275229	0.376147
692	0.293578	0.0458716	0.311927	0.348624
693	0.321101	0.0458716	0.366972	0.266055
694	0.256881	0.0275229	0.266055	0.449541
695	0.348624	0.00917431	0.275229	0.366972
696	0.33945	0.00917431	0.247706	0.40367
697	0.330275	0.0275229	0.247706	0.394495
698	0.321101	0.00917431	0.302752	0.366972
699	0.311927	0.0183486	0.256881	0.412844
700	0.256881	0.0366972	0.348624	0.357798
701	0.266055	0.0183486	0.348624	0.366972
702	0.302752	0.00917431	0.302752	0.385321
703	0.311927	0.0275229	0.266055	0.394495
704	0.311927	0.0183486	0.330275	0.33945
705	0.311927	0.00917431	0.311927	0.366972
706	0.357798	0.00917431	0.293578	0.33945
707	0.311927	0.0275229	0.330275	0.330275
708	0.275229	0.00917431	0.293578	0.422018
709	0.302752	0.0275229	0.330275	0.33945
710	0.302752	0.00917431	0.302752	0.385321
711	0.348624	0.0458716	0.293578	0.311927
712	0.321101	0.00917431	0.275229	0.394495
713	0.330275	0.0366972	0.256881	0.376147
714	0.348624	0.0642202	0.229358	0.357798
715	0.266055	0.0275229	0.311927	0.394495
716	0.302752	0.0366972	0.220183	0.440367
717	0.284404	0.0183486	0.311927	0.385321
718	0.275229	0.0183486	0.275229	0.431193
719	0.321101	0.0183486	0.229358	0.431193
720	0.266055	0.0183486	0.330275	0.385321
721	0.33945	0.00917431	0.201835	0.449541
722	0.293578	0.0183486	0.275229	0.412844
723	0.284404	0.0550459	0.229358	0.431193
724	0.348624	0.00917431	0.302752	0.33945
725	0.229358	0	0.348624	0.422018
726	0.311927	0.0183486	0.284404	0.385321
727	0.256881	0.0733945	0.266055	0.40367
728	0.330275	0.0458716	0.293578	0.330275
729	0.366972	0.0183486	0.302752	0.311927
730	0.256881	0.00917431	0.302752	0.431193
731	0.201835	0.0183486	0.33945	0.440367
732	0.302752	0.0183486	0.284404	0.394495
733	0.266055	0.0458716	0.311927	0.376147
734	0.302752	0.00917431	0.330275	0.357798
735	0.266055	0.0183486	0.321101	0.394495
736	0.321101	0.0366972	0.330275	0.311927
737	0.275229	0.0275229	0.311927	0.385321
738	0.311927	0.0550459	0.293578	0.33945
739	0.357798	0.0183486	0.229358	0.394495
740	0.357798	0.0275229	0.220183	0.394495
741	0.266055	0.0275229	0.293578	0.412844
742	0.394495	0.0183486	0.247706	0.33945
743	0.266055	0.0183486	0.256881	0.458716
744	0.330275	0	0.33945	0.330275
745	0.293578	0.00917431	0.275229	0.422018
746	0.293578	0.00917431	0.330275	0.366972
747	0.33945	0.0183486	0.293578	0.348624
748	0.238532	0.0458716	0.330275	0.385321
749	0.357798	0	0.165138	0.477064
750	0.247706	0	0.376147	0.376147
751	0.311927	0.0366972	0.302752	0.348624
752	0.302752	0.00917431	0.293578	0.394495
753	0.293578	0.00917431	0.330275	0.366972
754	0.330275	0.00917431	0.247706	0.412844
755	0.293578	0.0183486	0.311927	0.376147
756	0.330275	0.0183486	0.293578	0.357798
757	0.293578	0.0366972	0.302752	0.366972
758	0.238532	0.0366972	0.275229	0.449541
759	0.348624	0.00917431	0.275229	0.366972
760	0.266055	0.0275229	0.366972	0.33945
761	0.293578	0.00917431	0.330275	0.366972
762	0.348624	0.0366972	0.302752	0.311927
763	0.40367	0.00917431	0.256881	0.330275
764	0.311927	0.00917431	0.302752	0.376147
765	0.247706	0.0550459	0.284404	0.412844
766	0.376147	0.0275229	0.238532	0.357798
767	0.376147	0.0275229	0.220183	0.376147
768	0.302752	0.00917431	0.266055	0.422018
769	0.330275	0.0183486	0.302752	0.348624
770	0.321101	0.0183486	0.33945	0.321101
771	0.330275	0.0183486	0.321101	0.330275
772	0.275229	0.0275229	0.321101	0.376147
773	0.311927	0.0183486	0.321101	0.348624
774	0.321101	0.00917431	0.293578	0.376147
775	0.348624	0.00917431	0.311927	0.330275
776	0.229358	0.0642202	0.256881	0.449541
777	0.284404	0	0.330275	0.385321
778	0.256881	0.0458716	0.293578	0.40367
779	0.284404	0.0183486	0.321101	0.376147
780	0.238532	0.0183486	0.330275	0.412844
781	0.247706	0.0458716	0.256881	0.449541
782	0.357798	0.00917431	0.330275	0.302752
783	0.348624	0.0183486	0.302752	0.330275
784	0.284404	0.00917431	0.357798	0.348624
785	0.311927	0.0366972	0.366972	0.284404
786	0.330275	0.0275229	0.247706	0.394495
787	0.302752	0.0183486	0.302752	0.376147
788	0.321101	0.00917431	0.192661	0.477064
789	0.275229	0.0366972	0.238532	0.449541
790	0.293578	0.0183486	0.330275	0.357798
791	0.284404	0.00917431	0.293578	0.412844
792	0.302752	0.00917431	0.284404	0.40367
793	0.302752	0.0183486	0.302752	0.376147
794	0.366972	0.00917431	0.302752	0.321101
795	0.275229	0	0.275229	0.449541
796	0.293578	0.0366972	0.284404	0.385321
797	0.293578	0.0275229	0.284404	0.394495
798	0.275229	0.0183486	0.311927	0.394495
799	0.33945	0	0.238532	0.422018
800	0.321101	0.0183486	0.229358	0.431193
801	0.330275	0.0275229	0.238532	0.40367
802	0.302752	0.0183486	0.275229	0.40367
803	0.293578	0.0183486	0.211009	0.477064
804	0.266055	0.00917431	0.321101	0.40367
805	0.330275	0.0275229	0.293578	0.348624
806	0.284404	0.0183486	0.284404	0.412844
807	0.33945	0.0183486	0.311927	0.330275
808	0.330275	0.00917431	0.33945	0.321101
809	0.33945	0.0275229	0.238532	0.394495
810	0.357798	0.0366972	0.266055	0.33945
811	0.302752	0.0183486	0.256881	0.422018
812	0.357798	0.0366972	0.266055	0.33945
813	0.321101	0.0183486	0.266055	0.394495
814	0.376147	0.0275229	0.247706	0.348624
815	0.357798	0.0366972	0.256881	0.348624
816	0.33945	0.00917431	0.311927	0.33945
817	0.266055	0.0183486	0.33945	0.376147
818	0.321101	0.0458716	0.284404	0.348624
819	0.302752	0.0733945	0.293578	0.330275
820	0.311927	0.0183486	0.284404	0.385321
821	0.321101	0.0183486	0.348624	0.311927
822	0.366972	0.00917431	0.293578	0.330275
823	0.266055	0.0183486	0.229358	0.486239
824	0.266055	0.0275229	0.33945	0.366972
825	0.293578	0.00917431	0.33945	0.357798
826	0.266055	0.00917431	0.385321	0.33945
827	0.311927	0.0275229	0.275229	0.385321
828	0.302752	0.0275229	0.33945	0.330275
829	0.229358	0.00917431	0.321101	0.440367
830	0.366972	0.00917431	0.321101	0.302752
831	0.330275	0.0183486	0.311927	0.33945
832	0.293578	0.0183486	0.33945	0.348624
833	0.247706	0.0275229	0.385321	0.33945
834	0.33945	0.00917431	0.311927	0.33945
835	0.321101	0.0183486	0.33945	0.321101
836	0.366972	0.0275229	0.284404	0.321101
837	0.302752	0.0183486	0.302752	0.376147
838	0.284404	0.00917431	0.33945	0.366972
839	0.33945	0.0458716	0.293578	0.321101
840	0.256881	0	0.348624	0.394495
841	0.311927	0.0183486	0.266055	0.40367
842	0.33945	0.00917431	0.256881	0.394495
843	0.33945	0.0275229	0.247706	0.385321
844	0.293578	0.00917431	0.266055	0.431193
845	0.357798	0.0275229	0.293578	0.321101
846	0.330275	0	0.275229	0.394495
847	0.394495	0.0275229	0.229358	0.348624
848	0.321101	0.0550459	0.247706	0.376147
849	0.293578	0.00917431	0.293578	0.40367
850	0.256881	0.0275229	0.275229	0.440367
851	0.376147	0	0.201835	0.422018
852	0.33945	0.0183486	0.275229	0.366972
853	0.33945	0	0.302752	0.357798
854	0.302752	0.00917431	0.275229	0.412844
855	0.321101	0.0183486	0.293578	0.366972
856	0.33945	0	0.266055	0.394495
857	0.284404	0.0275229	0.275229	0.412844
858	0.293578	0.0366972	0.311927	0.357798
859	0.330275	0.00917431	0.238532	0.422018
860	0.348624	0.0275229	0.293578	0.330275
861	0.302752	0.00917431	0.321101	0.366972
862	0.311927	0.00917431	0.376147	0.302752
863	0.302752	0.0458716	0.302752	0.348624
864	0.321101	0.0275229	0.266055	0.385321
865	0.357798	0	0.256881	0.385321
866	0.33945	0.0275229	0.357798	0.275229
867	0.302752	0.00917431	0.293578	0.394495
868	0.266055	0.0366972	0.284404	0.412844
869	0.247706	0.00917431	0.422018	0.321101
870	0.330275	0.0458716	0.266055	0.357798
871	0.385321	0.0275229	0.238532	0.348624
872	0.330275	0	0.266055	0.40367
873	0.293578	0.0183486	0.357798	0.330275
874	0.33945	0	0.311927	0.348624
875	0.284404	0.0275229	0.247706	0.440367
876	0.284404	0.0275229	0.275229	0.412844
877	0.302752	0.00917431	0.293578	0.394495
878	0.238532	0.0183486	0.321101	0.422018
879	0.394495	0.0366972	0.311927	0.256881
880	0.376147	0.0366972	0.284404	0.302752
881	0.284404	0.0366972	0.256881	0.422018
882	0.330275	0	0.238532	0.431193
883	0.330275	0.0275229	0.330275	0.311927
884	0.330275	0.0183486	0.302752	0.348624
885	0.266055	0.0183486	0.321101	0.394495
886	0.302752	0.0183486	0.302752	0.376147
887	0.229358	0.0183486	0.357798	0.394495
888	0.311927	0.0275229	0.284404	0.376147
889	0.229358	0.0275229	0.366972	0.376147
890	0.293578	0.0275229	0.229358	0.449541
891	0.321101	0.0366972	0.266055	0.376147
892	0.357798	0.0183486	0.311927	0.311927
893	0.275229	0.0275229	0.275229	0.422018
894	0.302752	0.0275229	0.275229	0.394495
895	0.311927	0.0275229	0.376147	0.284404
896	0.357798	0.0275229	0.275229	0.33945
897	0.302752	0.0366972	0.266055	0.394495
898	0.238532	0.0275229	0.302752	0.431193
899	0.330275	0	0.275229	0.394495
900	0.229358	0.0458716	0.284404	0.440367
901	0.302752	0.0275229	0.293578	0.376147
902	0.321101	0.0183486	0.256881	0.40367
903	0.293578	0.0366972	0.266055	0.40367
904	0.311927	0.0275229	0.275229	0.385321
905	0.266055	0.0183486	0.321101	0.394495
906	0.302752	0.0275229	0.256881	0.412844
907	0.376147	0.0183486	0.275229	0.330275
908	0.321101	0.0183486	0.256881	0.40367
909	0.247706	0.0183486	0.366972	0.366972
910	0.321101	0.0275229	0.302752	0.348624
911	0.256881	0	0.302752	0.440367
912	0.348624	0.0458716	0.220183	0.385321
913	0.275229	0.0183486	0.321101	0.385321
914	0.266055	0	0.284404	0.449541
915	0.330275	0.0366972	0.330275	0.302752
916	0.33945	0.0183486	0.275229	0.366972
917	0.321101	0.00917431	0.293578	0.376147
918	0.293578	0.0275229	0.302752	0.376147
919	0.247706	0.0183486	0.311927	0.422018
920	0.33945	0.0275229	0.357798	0.275229
921	0.357798	0.0366972	0.284404	0.321101
922	0.40367	0	0.275229	0.321101
923	0.266055	0	0.302752	0.431193
924	0.302752	0.0183486	0.311927	0.366972
925	0.266055	0.0458716	0.238532	0.449541
926	0.238532	0.0642202	0.302752	0.394495
927	0.256881	0.0275229	0.284404	0.431193
928	0.330275	0.00917431	0.330275	0.330275
929	0.302752	0.0183486	0.311927	0.366972
930	0.330275	0.0275229	0.238532	0.40367
931	0.275229	0.0183486	0.321101	0.385321
932	0.348624	0.00917431	0.266055	0.376147
933	0.302752	0.0275229	0.229358	0.440367
934	0.348624	0.0183486	0.357798	0.275229
935	0.293578	0.0183486	0.229358	0.458716
936	0.256881	0.00917431	0.302752	0.431193
937	0.376147	0	0.275229	0.348624
938	0.302752	0.0183486	0.247706	0.431193
939	0.266055	0.00917431	0.33945	0.385321
940	0.275229	0.0366972	0.284404	0.40367
941	0.229358	0.0550459	0.302752	0.412844
942	0.33945	0.0366972	0.229358	0.394495
943	0.275229	0	0.311927	0.412844
944	0.394495	0.0183486	0.311927	0.275229
945	0.330275	0.0275229	0.238532	0.40367
946	0.284404	0.0183486	0.247706	0.449541
947	0.311927	0	0.293578	0.394495
948	0.311927	0.0275229	0.247706	0.412844
949	0.321101	0.0183486	0.247706	0.412844
950	0.357798	0	0.293578	0.348624
951	0.321101	0	0.330275	0.348624
952	0.376147	0.00917431	0.284404	0.330275
953	0.293578	0.00917431	0.321101	0.376147
954	0.302752	0.00917431	0.238532	0.449541
955	0.275229	0.0366972	0.275229	0.412844
956	0.238532	0.0183486	0.302752	0.440367
957	0.302752	0.0733945	0.266055	0.357798
958	0.275229	0.0183486	0.266055	0.440367
959	0.348624	0.0275229	0.238532	0.385321
960	0.266055	0.0275229	0.321101	0.385321
961	0.321101	0	0.266055	0.412844
962	0.33945	0.0183486	0.321101	0.321101
963	0.321101	0.0275229	0.284404	0.366972
964	0.256881	0.0275229	0.330275	0.385321
965	0.321101	0.0275229	0.33945	0.311927
966	0.321101	0.0183486	0.256881	0.40367
967	0.311927	0	0.321101	0.366972
968	0.321101	0.0458716	0.321101	0.311927
969	0.266055	0.0183486	0.321101	0.394495
970	0.247706	0	0.275229	0.477064
971	0.284404	0.0183486	0.293578	0.40367
972	0.330275	0	0.266055	0.40367
973	0.275229	0.0275229	0.293578	0.40367
974	0.284404	0	0.311927	0.40367
975	0.311927	0.00917431	0.330275	0.348624
976	0.293578	0.0183486	0.229358	0.458716
977	0.284404	0.0183486	0.302752	0.394495
978	0.284404	0	0.266055	0.449541
979	0.321101	0.0366972	0.302752	0.33945
980	0.321101	0.00917431	0.229358	0.440367
981	0.275229	0.0275229	0.293578	0.40367
982	0.33945	0.0275229	0.302752	0.330275
983	0.321101	0.0183486	0.247706	0.412844
984	0.284404	0.0366972	0.321101	0.357798
985	0.330275	0	0.311927	0.357798
986	0.275229	0.0458716	0.256881	0.422018
987	0.275229	0	0.266055	0.458716
988	0.266055	0	0.321101	0.412844
989	0.284404	0	0.275229	0.440367
990	0.348624	0.0275229	0.302752	0.321101
991	0.330275	0	0.302752	0.366972
992	0.33945	0.0183486	0.238532	0.40367
993	0.266055	0.00917431	0.275229	0.449541
994	0.247706	0	0.302752	0.449541
995	0.330275	0.0183486	0.293578	0.357798
996	0.293578	0.0183486	0.302752	0.385321
997	0.33945	0.0275229	0.311927	0.321101
998	0.321101	0.00917431	0.302752	0.366972
999	0.266055	0.00917431	0.311927	0.412844
1000	0.266055	0.0183486	0.284404	0.431193

[truncated: 8 more sheets: Figure7, Supplementary Figure 1, Supplementary Figure 2, Supplementary Figure 3, Supplementary Figure 4a, Supplementary Figure 4b, Supplementary Figure 5a, Supplementary Figure 5b]
